# Supplementary material for: Transcriptomic characterization of cancer-testis antigens identifies MAGEA3 as a driver of tumor progression in hepatocellular carcinoma
Source: PLoS Genet. 2021 Jun 24;17(6):e1009589. doi: 10.1371/journal.pgen.1009589 (PMC8224860; doi:10.1371/journal.pgen.1009589)
Supplement: S1 Table — (XLSX) [file pgen.1009589.s004.xlsx]

## Sheet: Sheet1
Supplementary Table 1- Differential Gene Expression in Patient 4; H4.c vs all other regions
ensid	baseMean	log2FoldChange	lfcSE	stat	pvalue	padj	chr	feature_type	start_hg19	end_hg19	strand	geneid	ann_source
ENSG00000264424	101.526	7.5662	0.576608	13.1219	2.46644e-39	7.88276e-36	chr17	protein_coding	10346607	10372876	-	MYH4	ensembl_havana
ENSG00000146166	557.55	7.30591	0.402841	18.136	1.65808e-73	3.17954e-69	chr6	protein_coding	63985856	64029882	-	LGSN	ensembl_havana
ENSG00000187772	92.4293	7.27489	0.568175	12.804	1.55795e-37	4.2679e-34	chr6	protein_coding	105404923	105531207	+	LIN28B	ensembl_havana
ENSG00000169436	244.527	6.98775	0.406411	17.1938	2.95579e-66	2.83401e-62	chr8	protein_coding	139600478	139926249	-	COL22A1	ensembl_havana
ENSG00000221867	63.2317	6.86942	0.603005	11.392	4.58481e-30	8.79183e-27	chrX	protein_coding	151934652	151938240	-	MAGEA3	ensembl_havana
ENSG00000187156	41.756	6.24202	0.630643	9.89787	4.25234e-23	4.79664e-20	chr14	lincRNA	106938445	106977000	+	LINC00221	ensembl_havana
ENSG00000248431	32.9417	6.03327	0.660521	9.1341	6.59507e-20	4.36093e-17	chr4	lincRNA	163661820	163663200	+	AC005150.1	havana
ENSG00000163993	210.307	5.98178	0.421461	14.193	1.01285e-45	4.85562e-42	chr4	protein_coding	6694796	6698897	+	S100P	ensembl_havana
ENSG00000166006	31.7064	5.97037	0.66308	9.00399	2.17652e-19	1.39123e-16	chr12	protein_coding	75433857	75603648	-	KCNC2	ensembl_havana
ENSG00000198681	66.7527	5.95485	0.536341	11.1027	1.21666e-28	2.12098e-25	chrX	protein_coding	152481522	152486115	-	MAGEA1	ensembl_havana
ENSG00000170516	28.0252	5.58048	0.657962	8.48147	2.22371e-17	1.06605e-14	chr4	protein_coding	46736844	46911252	-	COX7B2	ensembl_havana
ENSG00000179083	43.156	5.48579	0.57383	9.55997	1.17795e-21	9.63284e-19	chrX	protein_coding	92929012	92967273	+	FAM133A	ensembl_havana
ENSG00000196611	25.5349	5.43069	0.664608	8.17128	3.05134e-16	1.12489e-13	chr11	protein_coding	102660651	102668891	-	MMP1	ensembl_havana
ENSG00000158639	57.4075	5.40661	0.541717	9.98051	1.85514e-23	2.22338e-20	chrX	protein_coding	55246788	55250541	+	PAGE5	ensembl_havana
ENSG00000169059	24.7311	5.37162	0.666676	8.05731	7.79907e-16	2.57853e-13	chrX	protein_coding	6451659	6453159	-	VCX3A	ensembl_havana
ENSG00000188487	26.9622	5.22719	0.637945	8.19379	2.53123e-16	9.70778e-14	chr11	protein_coding	15133970	15268754	+	INSC	ensembl_havana
ENSG00000248118	18.7356	5.06896	0.695753	7.28557	3.20316e-13	6.26774e-11	chr5	lincRNA	3417266	3536208	-	LINC01019	havana
ENSG00000175161	34.8464	4.89853	0.62553	7.83101	4.8397e-15	1.28897e-12	chr3	protein_coding	85008132	86123579	+	CADM2	ensembl_havana
ENSG00000205642	19.0901	4.81783	0.673265	7.15592	8.31133e-13	1.46218e-10	chrX	protein_coding	8432871	8434550	+	VCX3B	ensembl_havana
ENSG00000168754	17.8987	4.68336	0.6781	6.90659	4.96446e-12	7.86765e-10	chr2	protein_coding	97541620	97684175	-	FAM178B	ensembl_havana
ENSG00000171405	15.0296	4.67191	0.70593	6.6181	3.63851e-11	4.91353e-09	chrX	protein_coding	52841228	52847325	+	XAGE5	ensembl_havana
ENSG00000131668	39.3702	4.62133	0.603866	7.6529	1.96492e-14	4.76953e-12	chr9	protein_coding	96713905	96717654	-	BARX1	ensembl_havana
ENSG00000250038	14.412	4.59517	0.707465	6.49525	8.28936e-11	1.00606e-08	chr4	protein_coding	28363901	28404486	-	RP11-180C1.1	havana
ENSG00000230133	14.0002	4.54186	0.708436	6.41112	1.44459e-10	1.67888e-08	chr20	lincRNA	24180403	24205224	+	RP5-1100I6.2	havana
ENSG00000163735	68.7113	4.52431	0.613913	7.36963	1.71097e-13	3.60544e-11	chr4	protein_coding	74861359	74864496	-	CXCL5	ensembl_havana
ENSG00000170627	51.2747	4.31226	0.508343	8.48298	2.19491e-17	1.06605e-14	chr12	protein_coding	54849734	54867386	-	GTSF1	ensembl_havana
ENSG00000249790	41.0833	4.27456	0.521066	8.20349	2.3351e-16	9.30401e-14	chr12	lincRNA	8940853	8948385	+	RP11-20D14.6	havana
ENSG00000205502	53.4417	4.2547	0.539565	7.88543	3.13461e-15	8.83959e-13	chr15	protein_coding	62455734	62457482	-	C2CD4B	ensembl_havana
ENSG00000182583	12.7261	4.25367	0.705216	6.03173	1.62212e-09	1.54755e-07	chrX	protein_coding	7810303	7812184	+	VCX	ensembl_havana
ENSG00000166157	12.3583	4.17916	0.706131	5.9184	3.25093e-09	2.94055e-07	chr21	protein_coding	10906201	11029719	-	TPTE	ensembl_havana
ENSG00000136231	39.7599	4.13853	0.506613	8.16902	3.10905e-16	1.12489e-13	chr7	protein_coding	23349828	23510086	-	IGF2BP3	ensembl_havana
ENSG00000242265	229.877	4.08786	0.52647	7.76465	8.18718e-15	2.0933e-12	chr7	protein_coding	94285637	94299007	+	PEG10	havana
ENSG00000166415	298.9	4.08462	0.327085	12.488	8.68552e-36	2.08192e-32	chr15	protein_coding	53805938	54055075	-	WDR72	ensembl_havana
ENSG00000198125	27.0209	4.0156	0.613818	6.54201	6.0699e-11	7.81183e-09	chr22	protein_coding	36002811	36033998	-	MB	ensembl_havana
ENSG00000176566	699.924	3.91685	0.69914	5.60238	2.11424e-08	1.51279e-06	chr8	protein_coding	88882973	88886296	-	DCAF4L2	ensembl_havana
ENSG00000150893	13.1482	3.9135	0.697597	5.60998	2.02354e-08	1.46428e-06	chr13	protein_coding	39261266	39460074	+	FREM2	ensembl_havana
ENSG00000099399	22.7582	3.89781	0.686623	5.67679	1.37249e-08	1.0444e-06	chrX	protein_coding	30233677	30238206	+	MAGEB2	ensembl_havana
ENSG00000249395	10.525	3.88603	0.71087	5.46658	4.58798e-08	3.04426e-06	chr8	lincRNA	76135639	76236976	-	CASC9	havana
ENSG00000232694	10.2555	3.87586	0.711549	5.44707	5.12049e-08	3.33982e-06	chr1	lincRNA	248881947	248885506	-	XX-CR54.3	havana
ENSG00000224960	10.2758	3.86664	0.711463	5.43478	5.48651e-08	3.51871e-06	chrX	pseudogene	27478921	27481413	-	SMEK3P	havana
ENSG00000261275	11.1478	3.85477	0.703901	5.4763	4.34316e-08	2.91912e-06	chr7	lincRNA	56560817	56564978	+	RP11-760D2.11	havana
ENSG00000258460	26.6344	3.8377	0.584123	6.57003	5.03052e-11	6.56226e-09	chr14	lincRNA	101798853	101800668	-	RP11-168L7.1	havana
ENSG00000242522	35.3779	3.82353	0.650333	5.87934	4.11917e-09	3.64005e-07	chr3	antisense	183266523	183270114	+	KLHL6-AS1	havana
ENSG00000133466	875.113	3.82211	0.311876	12.2552	1.57499e-34	3.35578e-31	chr22	protein_coding	37576207	37595425	-	C1QTNF6	ensembl_havana
ENSG00000251129	10.6921	3.82028	0.705032	5.41859	6.00707e-08	3.81429e-06	chr4	lincRNA	31999019	32157028	+	RP11-734I18.1	havana
ENSG00000185467	24.0623	3.78671	0.597342	6.33926	2.30872e-10	2.52983e-08	chr7	protein_coding	98771197	98805129	-	KPNA7	ensembl_havana
ENSG00000166105	18.4967	3.77802	0.650856	5.8047	6.4482e-09	5.44717e-07	chr11	protein_coding	134144139	134189458	+	GLB1L3	ensembl_havana
ENSG00000147689	62.9939	3.74535	0.461335	8.1185	4.71969e-16	1.64554e-13	chr8	protein_coding	124191200	124222314	+	FAM83A	ensembl_havana
ENSG00000203799	62.3273	3.7037	0.566881	6.53347	6.42632e-11	8.21541e-09	chr6	pseudogene	109612231	109676266	+	CCDC162P	ensembl_havana
ENSG00000130829	473.87	3.63571	0.713301	5.09702	3.45045e-07	1.79798e-05	chrX	protein_coding	152907946	152916781	+	DUSP9	ensembl_havana
ENSG00000266976	18.566	3.6183	0.629349	5.74927	8.96294e-09	7.25204e-07	chr19	lincRNA	29097595	29106136	+	AC079466.1	havana
ENSG00000187166	11.0861	3.61474	0.705463	5.12392	2.9924e-07	1.61186e-05	chr12	protein_coding	48722763	48724062	+	H1FNT	ensembl_havana
ENSG00000228215	8.85823	3.59104	0.713247	5.03478	4.78405e-07	2.37051e-05	chr1	lincRNA	191844625	191980390	+	RP11-541F9.2	havana
ENSG00000238269	9.2509	3.57574	0.709647	5.03876	4.68552e-07	2.32771e-05	chrX	protein_coding	55101496	55105342	+	PAGE2B	ensembl_havana
ENSG00000113296	514.947	3.57252	0.579163	6.16842	6.89745e-10	6.88882e-08	chr5	protein_coding	79287134	79379110	+	THBS4	ensembl_havana
ENSG00000185518	62.5586	3.56276	0.530015	6.722	1.79244e-11	2.54607e-09	chr15	protein_coding	91643180	91844539	+	SV2B	ensembl_havana
ENSG00000171388	146.166	3.52766	0.465488	7.5784	3.49837e-14	7.80056e-12	chrX	protein_coding	128779240	128788933	-	APLN	ensembl_havana
ENSG00000137251	17.4039	3.501	0.703884	4.97383	6.5644e-07	3.14698e-05	chr6	protein_coding	54172657	54254950	+	TINAG	ensembl_havana
ENSG00000064787	31.7597	3.48903	0.670102	5.20671	1.92214e-07	1.08728e-05	chr20	protein_coding	52553316	52687304	-	BCAS1	ensembl_havana
ENSG00000226372	8.24057	3.46422	0.713257	4.8569	1.19238e-06	5.29284e-05	chrX	protein_coding	27996110	27999566	-	DCAF8L1	ensembl_havana
ENSG00000183690	14.6485	3.43578	0.649269	5.29176	1.21146e-07	7.12605e-06	chrX	protein_coding	44007128	44202918	-	EFHC2	ensembl_havana
ENSG00000114948	122.3	3.43168	0.541048	6.34266	2.2583e-10	2.4888e-08	chr2	protein_coding	207308263	207485851	+	ADAM23	ensembl_havana
ENSG00000232667	60.7828	3.41172	0.482528	7.07053	1.54348e-12	2.64266e-10	chr7	antisense	79959508	80014295	-	AC004862.6	havana
ENSG00000159217	9.79169	3.4111	0.700693	4.86818	1.1263e-06	5.03446e-05	chr17	protein_coding	47074774	47133012	+	IGF2BP1	ensembl_havana
ENSG00000005981	20.0257	3.40721	0.596505	5.71195	1.11688e-08	8.74173e-07	chr7	protein_coding	95107756	95169544	+	ASB4	ensembl_havana
ENSG00000121570	17.0752	3.40034	0.686228	4.95511	7.22881e-07	3.41428e-05	chr3	protein_coding	109044988	109056419	-	DPPA4	ensembl_havana
ENSG00000133710	18.6318	3.39734	0.68832	4.9357	7.98631e-07	3.70812e-05	chr5	protein_coding	147405246	147516852	+	SPINK5	ensembl_havana
ENSG00000168243	21.185	3.3965	0.703853	4.82558	1.39598e-06	6.07014e-05	chr1	protein_coding	235710987	235814054	-	GNG4	ensembl_havana
ENSG00000056291	7.41188	3.34253	0.704568	4.74408	2.09452e-06	8.54564e-05	chr4	protein_coding	72897521	73013784	+	NPFFR2	ensembl_havana
ENSG00000259674	15.6482	3.33085	0.652445	5.10519	3.30467e-07	1.73239e-05	chr15	pseudogene	59699162	59700353	-	RP11-356M20.1	havana
ENSG00000185686	7.76644	3.3113	0.712794	4.64553	3.39212e-06	0.000129835	chr22	protein_coding	22890123	22901768	-	PRAME	ensembl_havana
ENSG00000258484	58.3678	3.29003	0.568401	5.78822	7.11374e-09	5.931e-07	chr15	protein_coding	69110560	69239150	+	SPESP1	ensembl_havana
ENSG00000126890	7.20599	3.28906	0.703039	4.67834	2.89206e-06	0.000112263	chrX	protein_coding	153880246	153881853	-	CTAG2	ensembl_havana
ENSG00000182379	31.2177	3.27214	0.558018	5.86387	4.52201e-09	3.97771e-07	chr12	protein_coding	57610578	57620232	+	NXPH4	ensembl_havana
ENSG00000205628	13.138	3.2669	0.695564	4.69676	2.64319e-06	0.000104507	chr7	lincRNA	53723202	53879624	-	GS1-179L18.1	ensembl_havana
ENSG00000250509	13.9993	3.22944	0.664508	4.85989	1.1745e-06	5.23772e-05	chr5	lincRNA	179868559	179870238	+	CTC-573N18.1	havana
ENSG00000197701	83.8641	3.20815	0.398614	8.04826	8.39784e-16	2.72944e-13	chr4	protein_coding	53179	88099	+	ZNF595	ensembl_havana
ENSG00000248498	12.4379	3.20308	0.709331	4.51564	6.31253e-06	0.00022049	chr8	pseudogene	47490835	47526145	-	ASNSP1	havana
ENSG00000268079	7.41824	3.18154	0.713231	4.46073	8.1679e-06	0.000269583	chr19	pseudogene	22385930	22386805	+	RP11-157B13.6	havana
ENSG00000132446	6.79422	3.17767	0.699431	4.54323	5.53994e-06	0.000198568	chrX	protein_coding	31089360	31090170	-	FTHL17	ensembl_havana
ENSG00000251350	31.595	3.15194	0.549232	5.73881	9.53437e-09	7.61796e-07	chr4	lincRNA	44018878	44024080	+	RP11-328N19.1	havana
ENSG00000121895	163.683	3.15147	0.539668	5.83965	5.23108e-09	4.45827e-07	chr4	protein_coding	38968365	39034542	-	TMEM156	ensembl_havana
ENSG00000175329	31.2939	3.1389	0.681731	4.60431	4.13837e-06	0.000154092	chr22	protein_coding	35462129	35483380	+	ISX	ensembl_havana
ENSG00000101349	6.58834	3.11963	0.697319	4.47375	7.68597e-06	0.000257668	chr20	protein_coding	9518036	9819689	-	PAK7	ensembl_havana
ENSG00000256955	12.612	3.09392	0.692343	4.46877	7.86721e-06	0.000261913	chr12	lincRNA	132341965	132348596	+	RP11-417L19.2	havana
ENSG00000204396	80.8783	3.08428	0.382748	8.05825	7.73966e-16	2.57853e-13	chr6	protein_coding	31733367	31745108	-	VWA7	ensembl_havana
ENSG00000163710	141.006	3.07967	0.643501	4.7858	1.70307e-06	7.20522e-05	chr3	protein_coding	142534764	142608045	-	PCOLCE2	ensembl_havana
ENSG00000226539	6.38245	3.05993	0.69498	4.40291	1.06807e-05	0.000336864	chr2	pseudogene	224569338	224570055	+	AC012512.1	havana
ENSG00000161270	9.94364	3.03501	0.707955	4.28701	1.81095e-05	0.000525718	chr19	protein_coding	36316866	36360189	-	NPHS1	ensembl_havana
ENSG00000267505	14.6257	3.01843	0.630882	4.78445	1.71453e-06	7.2259e-05	chr17	lincRNA	42870567	42871842	+	CTC-296K1.3	havana
ENSG00000171724	66.7963	3.01065	0.662791	4.54239	5.56211e-06	0.000198991	chr16	protein_coding	77822427	78014004	+	VAT1L	ensembl_havana
ENSG00000147257	3112.42	3.00189	0.393186	7.63478	2.26214e-14	5.42236e-12	chrX	protein_coding	132669773	133119922	-	GPC3	ensembl_havana
ENSG00000154162	6.17656	2.99851	0.692392	4.33065	1.48667e-05	0.000445445	chr5	protein_coding	21750782	22853731	-	CDH12	ensembl_havana
ENSG00000232353	6.17656	2.99851	0.692392	4.33065	1.48667e-05	0.000445445	chr3	lincRNA	191747669	191754346	+	RP11-655G22.1	havana
ENSG00000126838	482.61	2.97526	0.311299	9.55756	1.20561e-21	9.63284e-19	chr12	protein_coding	9301436	9360966	-	PZP	ensembl_havana
ENSG00000163377	9.24154	2.96761	0.713161	4.16121	3.16563e-05	0.00085139	chr3	protein_coding	68780917	68981761	-	FAM19A4	ensembl_havana
ENSG00000253877	18.8155	2.96211	0.691062	4.28631	1.81663e-05	0.00052622	chr8	lincRNA	111949919	112039662	-	RP11-946L20.2	havana
ENSG00000196109	27.4058	2.95827	0.540238	5.47587	4.35371e-08	2.91912e-06	chr19	protein_coding	22361893	22379753	-	ZNF676	ensembl_havana
ENSG00000166578	26.8532	2.94695	0.559295	5.26904	1.37139e-07	7.96902e-06	chr12	protein_coding	113633246	113658899	-	IQCD	ensembl_havana
ENSG00000257878	12.5205	2.94126	0.654702	4.49251	7.03879e-06	0.000241028	chr12	antisense	96390299	96405267	+	RP11-256L6.3	havana
ENSG00000153531	27.0904	2.93595	0.529267	5.5472	2.90284e-08	2.02418e-06	chr13	protein_coding	114076260	114107839	-	ADPRHL1	ensembl_havana
ENSG00000235410	5.97068	2.93529	0.689536	4.2569	2.07279e-05	0.00058625	chr10	antisense	14116283	14129604	+	RP11-397C18.2	havana
ENSG00000124429	32.7852	2.91105	0.696346	4.18047	2.90911e-05	0.000793529	chrX	protein_coding	84532402	84634748	-	POF1B	ensembl_havana
ENSG00000112293	412.441	2.90095	0.489071	5.93156	3.00067e-09	2.74004e-07	chr6	protein_coding	24424793	24495433	-	GPLD1	ensembl_havana
ENSG00000134760	23.9626	2.88552	0.665965	4.33284	1.47195e-05	0.000442482	chr18	protein_coding	28898052	28936992	+	DSG1	ensembl_havana
ENSG00000185482	227.523	2.88497	0.293107	9.84269	7.37108e-23	7.43936e-20	chr12	protein_coding	57637236	57644976	-	STAC3	ensembl_havana
ENSG00000166206	61.8196	2.8381	0.686446	4.13448	3.55758e-05	0.00093197	chr15	protein_coding	26788693	27184686	-	GABRB3	ensembl_havana
ENSG00000244067	283.666	2.82294	0.713326	3.95743	7.5761e-05	0.00173364	chr6	protein_coding	52614897	52628367	-	GSTA2	ensembl_havana
ENSG00000132639	33.86	2.81728	0.551497	5.10842	3.24863e-07	1.71174e-05	chr20	protein_coding	10199478	10288066	+	SNAP25	ensembl_havana
ENSG00000259712	50.9221	2.80382	0.492054	5.69821	1.21075e-08	9.36184e-07	chr15	antisense	52348872	52392720	-	CTD-2184D3.5	havana
ENSG00000181856	97.2753	2.77409	0.481828	5.75743	8.54051e-09	6.99884e-07	chr17	protein_coding	7184986	7191576	+	SLC2A4	ensembl_havana
ENSG00000237337	7.03128	2.76008	0.712711	3.87264	0.000107662	0.00230416	chr1	antisense	50639978	50641540	-	RP11-567C20.2	havana
ENSG00000230666	30.1799	2.75933	0.532035	5.18636	2.14444e-07	1.1954e-05	chr19	pseudogene	45041045	45124119	-	CEACAM22P	ensembl_havana
ENSG00000124102	18.1023	2.7433	0.666122	4.11832	3.81651e-05	0.000980071	chr20	protein_coding	43803517	43805185	+	PI3	ensembl_havana
ENSG00000157734	335.638	2.73711	0.472465	5.79325	6.90391e-09	5.78119e-07	chr15	protein_coding	64443914	64449680	+	SNX22	ensembl_havana
ENSG00000253616	19.6243	2.73045	0.61989	4.40474	1.0591e-05	0.000335137	chr8	antisense	22928890	22932001	-	RP11-875O11.3	havana
ENSG00000146215	100.541	2.72804	0.418285	6.52198	6.93873e-11	8.69654e-09	chr6	protein_coding	43267448	43276535	-	CRIP3	ensembl_havana
ENSG00000256937	19.7379	2.72669	0.639535	4.26355	2.01207e-05	0.000573306	chr12	pseudogene	9280379	9281241	+	RP11-436I9.5	havana
ENSG00000257512	23.186	2.72323	0.574685	4.73865	2.15144e-06	8.74068e-05	chr12	pseudogene	93708585	93709717	+	RP11-486A14.1	havana
ENSG00000166866	33.1756	2.7202	0.595685	4.5665	4.95927e-06	0.000180797	chr12	protein_coding	57422301	57444982	-	MYO1A	ensembl_havana
ENSG00000145945	222.318	2.71716	0.407623	6.66587	2.63106e-11	3.62972e-09	chr6	protein_coding	3849620	3851551	+	FAM50B	ensembl_havana
ENSG00000269516	6.34555	2.68222	0.704261	3.80856	0.000139779	0.00282742	chr19	pseudogene	15674885	15695520	+	CYP4F23P	havana
ENSG00000164932	184.345	2.67323	0.553118	4.83301	1.34484e-06	5.88992e-05	chr8	protein_coding	104383743	104395225	+	CTHRC1	ensembl_havana
ENSG00000267405	7.14514	2.6725	0.703419	3.7993	0.000145103	0.0029079	chr17	lincRNA	42872115	42875151	-	CTC-296K1.4	havana
ENSG00000137819	166.858	2.67034	0.34038	7.84519	4.32283e-15	1.16753e-12	chr15	protein_coding	69591286	69700119	+	PAQR5	ensembl_havana
ENSG00000173727	14.0209	2.65052	0.641059	4.1346	3.55578e-05	0.00093197	chr11	protein_coding	65222728	65234028	+	AP000769.1	ensembl
ENSG00000162747	197.586	2.64198	0.526623	5.01684	5.25285e-07	2.56961e-05	chr1	protein_coding	161592986	161601753	-	FCGR3B	ensembl_havana
ENSG00000124568	120.342	2.63905	0.550348	4.79524	1.62482e-06	6.89325e-05	chr6	protein_coding	25783125	25832287	-	SLC17A1	ensembl_havana
ENSG00000163464	103.94	2.62575	0.521915	5.03099	4.87947e-07	2.40625e-05	chr2	protein_coding	219027568	219031718	-	CXCR1	ensembl_havana
ENSG00000135960	13.0074	2.62568	0.663949	3.95464	7.66507e-05	0.00175191	chr2	protein_coding	109510927	109605828	-	EDAR	ensembl_havana
ENSG00000262006	27.9439	2.61916	0.541186	4.83967	1.30056e-06	5.72007e-05	chr17	lincRNA	48986998	48987593	-	RP11-700H6.4	havana
ENSG00000243587	21.5606	2.61339	0.562745	4.644	3.41724e-06	0.000130536	chr6	polymorphic_pseudogene	109487036	109592217	+	C6orf183	havana
ENSG00000188095	7.21872	2.60143	0.712757	3.64981	0.000262438	0.00469451	chr15	protein_coding	90303822	90321982	+	MESP2	ensembl_havana
ENSG00000125780	15.6769	2.59707	0.638153	4.06966	4.70816e-05	0.00117252	chr20	protein_coding	2276647	2321724	+	TGM3	ensembl_havana
ENSG00000180871	211.592	2.59393	0.513458	5.05188	4.37482e-07	2.20257e-05	chr2	protein_coding	218990012	219001976	+	CXCR2	ensembl_havana
ENSG00000164638	152.898	2.58416	0.505293	5.11418	3.15111e-07	1.68317e-05	chr7	protein_coding	5314000	5346501	+	SLC29A4	ensembl_havana
ENSG00000164181	37.6359	2.5837	0.497267	5.1958	2.03839e-07	1.14628e-05	chr5	protein_coding	60047618	60140216	-	ELOVL7	ensembl_havana
ENSG00000146670	127.297	2.57214	0.388891	6.61405	3.73941e-11	5.01448e-09	chr11	protein_coding	64833772	64851636	-	CDCA5	ensembl_havana
ENSG00000170890	32.8115	2.56319	0.531836	4.81951	1.43911e-06	6.22941e-05	chr12	protein_coding	120759914	120765592	-	PLA2G1B	ensembl_havana
ENSG00000164283	704.793	2.56038	0.521898	4.9059	9.29975e-07	4.246e-05	chr5	protein_coding	54273692	54318499	-	ESM1	ensembl_havana
ENSG00000101412	114.818	2.54993	0.336193	7.58471	3.3323e-14	7.51766e-12	chr20	protein_coding	32263489	32274210	-	E2F1	ensembl_havana
ENSG00000100031	1076.95	2.54551	0.364504	6.9835	2.87917e-12	4.80095e-10	chr22	protein_coding	24979718	25024972	+	GGT1	ensembl_havana
ENSG00000205038	10.03	2.54465	0.713293	3.56747	0.000360443	0.0060951	chr8	protein_coding	110374706	110542559	+	PKHD1L1	ensembl_havana
ENSG00000213424	12.9875	2.54353	0.639963	3.9745	7.05263e-05	0.00163977	chr17	protein_coding	38810917	38821433	-	KRT222	ensembl_havana
ENSG00000166743	88.5162	2.51922	0.462262	5.44978	5.04323e-08	3.30065e-06	chr16	protein_coding	20634559	20710212	-	ACSM1	ensembl_havana
ENSG00000156140	77.4151	2.51529	0.442295	5.6869	1.29367e-08	9.8834e-07	chr4	protein_coding	73146686	73434516	-	ADAMTS3	ensembl_havana
ENSG00000077935	17.5242	2.51029	0.618092	4.06135	4.87901e-05	0.00120722	chr22	protein_coding	45739944	45809500	-	SMC1B	ensembl_havana
ENSG00000270030	32.8536	2.51001	0.649489	3.8646	0.000111273	0.00236559	chr11	lincRNA	325703	326294	-	RP11-326C3.13	havana
ENSG00000183010	109.091	2.50907	0.553618	4.53213	5.83913e-06	0.000205452	chr17	protein_coding	79890260	79900288	-	PYCR1	ensembl_havana
ENSG00000153132	171.511	2.50476	0.398285	6.28886	3.19808e-10	3.38819e-08	chr4	protein_coding	141309609	141349122	-	CLGN	ensembl_havana
ENSG00000106128	42.2237	2.491	0.55246	4.50892	6.51571e-06	0.000227173	chr7	protein_coding	30978284	31032869	+	GHRHR	ensembl_havana
ENSG00000117472	136.784	2.48974	0.432571	5.75568	8.62937e-09	7.01173e-07	chr1	protein_coding	46640745	46651630	+	TSPAN1	ensembl_havana
ENSG00000152910	5.98734	2.48927	0.713281	3.48989	0.000483227	0.00770271	chr16	protein_coding	76311176	76593135	+	CNTNAP4	ensembl_havana
ENSG00000184378	26.0378	2.48807	0.526925	4.72186	2.33692e-06	9.39472e-05	chr3	protein_coding	169484709	169487683	-	ACTRT3	ensembl_havana
ENSG00000165923	111.387	2.47156	0.39909	6.193	5.9028e-10	5.92629e-08	chr11	protein_coding	47681143	47736941	-	AGBL2	ensembl_havana
ENSG00000243978	15.1413	2.4595	0.681572	3.60857	0.000307895	0.00535771	chrX	protein_coding	109602044	109699562	+	RGAG1	ensembl_havana
ENSG00000132164	40.9023	2.45012	0.678629	3.61039	0.000305731	0.00532973	chr3	protein_coding	10857885	10982419	+	SLC6A11	ensembl_havana
ENSG00000181585	15.2537	2.44553	0.609678	4.01119	6.04141e-05	0.00144026	chr3	protein_coding	46742823	46752376	+	TMIE	ensembl_havana
ENSG00000157551	48.6511	2.44468	0.496404	4.92478	8.44551e-07	3.8984e-05	chr21	protein_coding	39529128	39679279	+	KCNJ15	ensembl_havana
ENSG00000197085	56.3815	2.43363	0.47423	5.13176	2.87049e-07	1.55493e-05	chr7	processed_transcript	34386124	34911194	-	NPSR1-AS1	ensembl_havana
ENSG00000163888	11.3782	2.42461	0.692924	3.4991	0.000466834	0.00749202	chr3	protein_coding	183977001	183979251	-	CAMK2N2	ensembl_havana
ENSG00000176170	156.706	2.42108	0.372052	6.50736	7.64805e-11	9.34133e-09	chr17	protein_coding	74372665	74383941	+	SPHK1	ensembl_havana
ENSG00000230873	23.8639	2.40798	0.655023	3.67618	0.000236755	0.00431561	chr6	protein_coding	17102489	17131603	+	STMND1	ensembl_havana
ENSG00000238261	14.5001	2.3977	0.682921	3.51094	0.000446525	0.00724413	chr1	lincRNA	143377281	143401533	+	RP11-435B5.5	havana
ENSG00000111490	124.223	2.38797	0.324787	7.35244	1.94628e-13	4.05672e-11	chr12	protein_coding	65174589	65274812	+	TBC1D30	ensembl_havana
ENSG00000184451	26.6612	2.38456	0.556225	4.28704	1.81071e-05	0.000525718	chr17	protein_coding	40830907	40835935	-	CCR10	ensembl_havana
ENSG00000104833	169.484	2.3728	0.713194	3.32701	0.000877827	0.0123455	chr19	protein_coding	6494330	6502859	-	TUBB4A	ensembl_havana
ENSG00000119411	12.9584	2.36866	0.622159	3.80716	0.000140574	0.00284052	chr9	protein_coding	116111821	116133513	+	BSPRY	ensembl_havana
ENSG00000260078	12.2675	2.36571	0.649191	3.6441	0.000268332	0.00477765	chr16	pseudogene	53398894	53406995	-	RP11-44F14.1	havana
ENSG00000139800	37.2435	2.36039	0.554427	4.25735	2.06864e-05	0.000585941	chr13	protein_coding	100615218	100624163	-	ZIC5	ensembl_havana
ENSG00000100109	661.035	2.34853	0.276444	8.4955	1.97077e-17	9.94514e-15	chr22	protein_coding	26887191	26908471	-	TFIP11	ensembl_havana
ENSG00000204949	2028.62	2.3457	0.712744	3.29109	0.000998001	0.013544	chr8	antisense	124213412	124214983	-	FAM83A-AS1	havana
ENSG00000139438	316.138	2.34463	0.51538	4.54932	5.3819e-06	0.000193627	chr12	protein_coding	110152033	110208312	+	FAM222A	ensembl_havana
ENSG00000225611	91.4823	2.34399	0.692413	3.38525	0.000711132	0.0104811	chr3	antisense	42812104	42815127	+	RP11-70C1.1	havana
ENSG00000128709	39.084	2.33845	0.708746	3.29943	0.000968825	0.0132418	chr2	protein_coding	176987088	176989853	+	HOXD9	ensembl_havana
ENSG00000215533	11.736	2.3367	0.688638	3.39322	0.000690749	0.0102363	chr21	sense_overlapping	30565801	30660526	+	LINC00189	ensembl_havana
ENSG00000234722	6.96528	2.32937	0.70285	3.31418	0.000919125	0.0127534	chr7	lincRNA	153097005	153111048	-	AC073236.3	havana
ENSG00000128383	47.4997	2.32459	0.520596	4.46524	7.99788e-06	0.000264883	chr22	protein_coding	39348746	39359188	+	APOBEC3A	ensembl_havana
ENSG00000170927	61.2817	2.32265	0.677577	3.42788	0.000608309	0.00925055	chr6	protein_coding	51480098	51952423	-	PKHD1	ensembl_havana
ENSG00000261188	50.9691	2.31488	0.447726	5.17031	2.33709e-07	1.29526e-05	chr22	antisense	26908503	26910534	+	CTA-445C9.14	havana
ENSG00000145949	50.0679	2.31383	0.484962	4.77115	1.8318e-06	7.60315e-05	chr6	protein_coding	2663863	2751200	-	MYLK4	ensembl_havana
ENSG00000113946	71.202	2.31204	0.592578	3.90166	9.55356e-05	0.00208418	chr3	protein_coding	190040330	190129932	+	CLDN16	ensembl_havana
ENSG00000182912	8.91487	2.29763	0.674482	3.40652	0.000657975	0.00984191	chr21	protein_coding	45937099	45945835	+	C21orf90	ensembl_havana
ENSG00000234427	11.3599	2.29248	0.709267	3.23219	0.00122845	0.0159815	chr6	lincRNA	11810835	11811481	+	RP3-413H6.2	havana
ENSG00000189283	265.483	2.27993	0.28258	8.06828	7.12955e-16	2.44136e-13	chr3	protein_coding	59735036	61237133	-	FHIT	ensembl_havana
ENSG00000213279	91.0312	2.2768	0.657092	3.46496	0.000530309	0.00829462	chr22	sense_intronic	49965912	49969074	-	RP1-29C18.9	havana
ENSG00000100033	56.6297	2.27101	0.585132	3.8812	0.000103943	0.00223957	chr22	protein_coding	18900294	18924066	-	PRODH	ensembl_havana
ENSG00000230356	14.7507	2.27004	0.636719	3.56522	0.000363552	0.00613686	chr7	pseudogene	34789865	34791665	-	NCAPD2P1	havana
ENSG00000137203	27.3838	2.26977	0.507978	4.46824	7.88641e-06	0.000262097	chr6	protein_coding	10393419	10419892	-	TFAP2A	ensembl_havana
ENSG00000133665	16.9676	2.26949	0.67403	3.36705	0.000759776	0.0110114	chr10	protein_coding	82104501	82127829	+	DYDC2	ensembl_havana
ENSG00000007216	14.1259	2.2595	0.613148	3.68507	0.00022864	0.00419791	chr17	protein_coding	26800311	26824799	+	SLC13A2	ensembl_havana
ENSG00000184999	747.142	2.25855	0.524142	4.30903	1.6397e-05	0.000485979	chr11	protein_coding	62905339	63137190	+	SLC22A10	ensembl_havana
ENSG00000139291	906.246	2.25767	0.311517	7.24733	4.25068e-13	8.07041e-11	chr12	protein_coding	72079867	72097836	+	TMEM19	ensembl_havana
ENSG00000167619	15.4528	2.24228	0.641009	3.49805	0.000468671	0.00750813	chr19	protein_coding	42817477	42829214	+	TMEM145	ensembl_havana
ENSG00000116212	466.013	2.23988	0.280621	7.98188	1.44124e-15	4.25188e-13	chr1	protein_coding	54411750	54433841	+	LRRC42	ensembl_havana
ENSG00000126752	133.212	2.23752	0.624482	3.583	0.000339671	0.00580528	chrX	protein_coding	48114752	48126879	+	SSX1	ensembl_havana
ENSG00000229740	32.9244	2.23483	0.586734	3.80893	0.000139569	0.00282733	chr2	lincRNA	8279532	8283399	+	U91324.1	havana
ENSG00000177138	61.0278	2.23077	0.537848	4.14758	3.3601e-05	0.000897401	chrX	protein_coding	8992273	9132680	-	FAM9B	ensembl_havana
ENSG00000100162	36.87	2.22949	0.537609	4.14705	3.3679e-05	0.000898231	chr22	protein_coding	42334725	42343168	-	CENPM	ensembl_havana
ENSG00000272214	63.0663	2.22235	0.417787	5.31934	1.04146e-07	6.24093e-06	chr12	protein_coding	121407641	121410095	-	AC079602.1	ensembl
ENSG00000237438	8.82647	2.2094	0.704916	3.13427	0.00172284	0.020889	chr22	lincRNA	17517460	17541715	+	CECR7	havana
ENSG00000247134	18.1561	2.20412	0.580144	3.79927	0.000145122	0.0029079	chr8	lincRNA	32853696	32902373	+	RP11-11N9.4	havana
ENSG00000136026	2379.69	2.20133	0.357279	6.16138	7.21151e-10	7.16518e-08	chr12	protein_coding	106631655	106698057	-	CKAP4	ensembl_havana
ENSG00000196966	24.3145	2.19675	0.544442	4.03487	5.46332e-05	0.00132614	chr6	protein_coding	26225383	26225844	+	HIST1H3E	ensembl_havana
ENSG00000254632	10.2419	2.19087	0.694941	3.15259	0.00161827	0.0198541	chr11	antisense	76470960	76479267	-	RP11-21L23.4	havana
ENSG00000163121	36.2801	2.1907	0.47723	4.59045	4.42289e-06	0.000163732	chr2	pseudogene	97163383	97173846	-	NEURL3	ensembl_havana
ENSG00000171033	18.1079	2.18747	0.640848	3.4134	0.000641574	0.00963416	chr8	protein_coding	79428374	79517502	+	PKIA	ensembl_havana
ENSG00000270972	10.2359	2.18327	0.698133	3.1273	0.00176418	0.0211973	chr11	lincRNA	333192	333688	+	RP11-326C3.15	havana
ENSG00000203999	65.8306	2.1814	0.430348	5.06893	4.0005e-07	2.03484e-05	chr20	lincRNA	48909257	48931459	+	RP11-290F20.1	havana
ENSG00000150394	8.34598	2.17958	0.710705	3.06679	0.00216373	0.0246096	chr16	protein_coding	61681146	62070939	-	CDH8	ensembl_havana
ENSG00000105613	13.3804	2.17615	0.626852	3.47156	0.000517444	0.00813321	chr19	protein_coding	12944765	12985765	+	MAST1	ensembl_havana
ENSG00000107954	60.2514	2.16703	0.634554	3.41505	0.000637708	0.00959112	chr10	protein_coding	105253736	105352309	+	NEURL1	ensembl_havana
ENSG00000073146	22.8002	2.16068	0.589476	3.66541	0.000246938	0.00445883	chr22	protein_coding	50528308	50600119	+	MOV10L1	ensembl_havana
ENSG00000188488	1328.66	2.15672	0.480961	4.48418	7.31934e-06	0.000247978	chr14	protein_coding	95027779	95059457	+	SERPINA5	ensembl_havana
ENSG00000264569	15.9458	2.15444	0.645992	3.33509	0.000852722	0.0121124	chr17	antisense	79995781	79997256	+	RP13-650J16.1	havana
ENSG00000168077	159.903	2.15316	0.592496	3.63405	0.000279012	0.00493118	chr8	protein_coding	27491385	27534293	+	SCARA3	ensembl_havana
ENSG00000132204	12.7291	2.14532	0.687603	3.11999	0.00180855	0.0215945	chr18	lincRNA	1254384	1408345	-	LINC00470	ensembl_havana
ENSG00000248319	14.0254	2.14365	0.614921	3.48606	0.000490199	0.00776864	chr4	lincRNA	170838912	170897053	-	RP11-205M3.3	havana
ENSG00000151948	789.891	2.1427	0.392496	5.45916	4.7838e-08	3.14514e-06	chr12	protein_coding	129337972	129469509	+	GLT1D1	ensembl_havana
ENSG00000170956	19.8993	2.14034	0.594218	3.60195	0.000315838	0.00546123	chr19	protein_coding	42300369	42315591	+	CEACAM3	ensembl_havana
ENSG00000183628	120.605	2.13732	0.482176	4.43266	9.30769e-06	0.000302516	chr22	protein_coding	18893541	18901751	+	DGCR6	ensembl_havana
ENSG00000112303	418.506	2.13724	0.414986	5.15016	2.60269e-07	1.41787e-05	chr6	protein_coding	133065009	133084598	-	VNN2	ensembl_havana
ENSG00000186458	8.7104	2.13406	0.706585	3.02024	0.00252575	0.0278195	chr20	protein_coding	238377	241737	+	DEFB132	ensembl_havana
ENSG00000168843	95.6011	2.13306	0.612211	3.48418	0.00049364	0.00781027	chr4	protein_coding	162305049	163085187	-	FSTL5	ensembl_havana
ENSG00000139734	35.3293	2.1254	0.581412	3.65557	0.000256608	0.00460742	chr13	protein_coding	60239717	60738121	-	DIAPH3	ensembl_havana
ENSG00000213967	157.319	2.12262	0.314565	6.7478	1.50103e-11	2.18058e-09	chr19	protein_coding	24097678	24127961	+	ZNF726	ensembl_havana
ENSG00000144031	13.0735	2.11307	0.618731	3.41517	0.000637423	0.00959112	chr2	protein_coding	71205510	71212626	+	ANKRD53	ensembl_havana
ENSG00000057468	11.5802	2.10947	0.638171	3.30549	0.000948095	0.0130515	chr1	protein_coding	76262567	76378923	+	MSH4	ensembl_havana
ENSG00000270346	155.934	2.10511	0.328897	6.40053	1.54843e-10	1.78871e-08	chr6	lincRNA	3020388	3022984	+	RP1-90J20.12	havana
ENSG00000112699	606.29	2.10137	0.356873	5.88828	3.90224e-09	3.46432e-07	chr6	protein_coding	1624041	2245926	-	GMDS	ensembl_havana
ENSG00000143590	23.2685	2.1005	0.530343	3.96064	7.47493e-05	0.00171253	chr1	protein_coding	155036224	155060014	+	EFNA3	ensembl_havana
ENSG00000131355	37.1806	2.09812	0.593156	3.53722	0.000404355	0.00667291	chr19	protein_coding	14729929	14800839	-	EMR3	ensembl_havana
ENSG00000224287	12.2758	2.09533	0.656484	3.19175	0.00141413	0.0178992	chr2	pseudogene	234774083	234777090	-	MSL3P1	ensembl_havana
ENSG00000131142	5.82078	2.09529	0.700787	2.98991	0.00279062	0.0300465	chr19	protein_coding	8117651	8127534	+	CCL25	ensembl_havana
ENSG00000237988	4369.54	2.09246	0.370297	5.65075	1.59747e-08	1.19195e-06	chr6	pseudogene	29520996	29521943	+	OR2I1P	ensembl_havana
ENSG00000178026	474.084	2.08723	0.288782	7.22769	4.91291e-13	9.14659e-11	chr22	protein_coding	24981588	24989175	-	FAM211B	ensembl_havana
ENSG00000228826	16.9629	2.08514	0.595932	3.49896	0.000467084	0.00749202	chr1	lincRNA	121236177	121252181	-	RP11-344P13.4	havana
ENSG00000204815	9.21758	2.08009	0.678112	3.06747	0.00215878	0.0245678	chr17	processed_transcript	40086888	40117648	+	TTC25	ensembl_havana
ENSG00000080709	20.2774	2.07401	0.598298	3.46652	0.000527245	0.00825342	chr5	protein_coding	113696642	113832337	+	KCNN2	ensembl_havana
ENSG00000260293	10.9155	2.07239	0.66887	3.09835	0.00194601	0.0228237	chr16	sense_intronic	2526559	2527062	+	RP11-715J22.6	havana
ENSG00000168993	273.966	2.0723	0.318322	6.51006	7.51196e-11	9.2935e-09	chr4	protein_coding	778745	819986	-	CPLX1	ensembl_havana
ENSG00000204385	6.68803	2.06647	0.71149	2.90443	0.00367922	0.0368037	chr6	protein_coding	31830969	31846823	-	SLC44A4	ensembl_havana
ENSG00000112312	469.245	2.06479	0.26232	7.87128	3.51034e-15	9.75569e-13	chr6	protein_coding	24775159	24786327	+	GMNN	ensembl_havana
ENSG00000156170	915.231	2.0631	0.277406	7.43709	1.02927e-13	2.21767e-11	chr8	protein_coding	95907995	96128683	+	NDUFAF6	ensembl_havana
ENSG00000234147	15.9312	2.05932	0.642917	3.20309	0.00135963	0.01737	chr6	lincRNA	141167095	141174061	-	RP3-460G2.2	havana
ENSG00000225790	19.8406	2.05285	0.671853	3.0555	0.00224685	0.0253743	chr3	lincRNA	177652611	177655450	+	RP11-2L8.1	havana
ENSG00000188580	6.3128	2.04939	0.705472	2.90499	0.00367269	0.0367971	chr6	protein_coding	124125286	125146803	+	NKAIN2	ensembl_havana
ENSG00000121858	2956.86	2.0493	0.368069	5.56772	2.58097e-08	1.81959e-06	chr3	protein_coding	172223298	172241297	-	TNFSF10	ensembl_havana
ENSG00000162723	18.6103	2.04579	0.613903	3.33243	0.000860912	0.0122017	chr1	protein_coding	159921282	159924044	-	SLAMF9	ensembl_havana
ENSG00000176046	2458.28	2.04341	0.256804	7.95707	1.76165e-15	5.11839e-13	chr16	protein_coding	28548606	28550495	-	NUPR1	ensembl_havana
ENSG00000268686	106.689	2.04212	0.442102	4.6191	3.85404e-06	0.000145483	chr19	antisense	49871962	49891338	-	AC010524.2	havana
ENSG00000153179	858.291	2.03707	0.260463	7.82094	5.24301e-15	1.37726e-12	chr12	protein_coding	65004293	65091347	+	RASSF3	ensembl_havana
ENSG00000233461	25.1691	2.03241	0.591003	3.43892	0.00058404	0.00893659	chr1	antisense	231658134	231664302	-	RP11-295G20.2	havana
ENSG00000078114	204.503	2.02882	0.553469	3.66565	0.000246709	0.00445883	chr10	protein_coding	21068902	21463116	-	NEBL	ensembl_havana
ENSG00000143061	394.885	2.02743	0.489324	4.14331	3.42322e-05	0.000906681	chr1	protein_coding	117117031	117210375	-	IGSF3	ensembl_havana
ENSG00000140564	8285.43	2.02132	0.40178	5.03092	4.88126e-07	2.40625e-05	chr15	protein_coding	91411822	91426688	+	FURIN	ensembl_havana
ENSG00000126262	36.4007	2.01902	0.641127	3.14917	0.00163734	0.0200623	chr19	protein_coding	35934809	35942669	+	FFAR2	ensembl_havana
ENSG00000163536	84.5254	2.01256	0.465478	4.32365	1.53471e-05	0.000456982	chr3	protein_coding	167453031	167543356	+	SERPINI1	ensembl_havana
ENSG00000236700	145.785	2.01162	0.471083	4.27021	1.95291e-05	0.000561454	chr6	lincRNA	134758854	134825719	+	LINC01010	havana
ENSG00000204616	308.382	2.00293	0.420714	4.76078	1.92843e-06	7.96974e-05	chr6	protein_coding	30070674	30080883	-	TRIM31	ensembl_havana
ENSG00000178297	149.974	2.00116	0.453469	4.41299	1.01952e-05	0.000325839	chr19	protein_coding	2389769	2426237	+	TMPRSS9	ensembl_havana
ENSG00000248323	17.2148	2.00045	0.655918	3.04985	0.00228959	0.0257357	chr5	lincRNA	90598846	90610219	-	LUCAT1	havana
ENSG00000183741	476.637	1.99915	0.378413	5.283	1.27089e-07	7.43004e-06	chr22	protein_coding	39257455	39268319	-	CBX6	ensembl_havana
ENSG00000213886	308.339	1.99523	0.427369	4.66863	3.03216e-06	0.000116991	chr6	protein_coding	29523292	29527702	-	UBD	ensembl_havana
ENSG00000256001	6.10691	1.99134	0.706638	2.81805	0.0048317	0.044816	chr12	lincRNA	127629617	127631077	-	RP11-575F12.2	havana
ENSG00000151025	74.9699	1.98753	0.444316	4.47325	7.7041e-06	0.000257825	chr10	protein_coding	25463991	25891155	+	GPR158	ensembl_havana
ENSG00000174885	54.0545	1.98735	0.45707	4.34802	1.3737e-05	0.000417464	chr11	protein_coding	278365	285359	+	NLRP6	ensembl_havana
ENSG00000185033	1390.1	1.98636	0.261341	7.60063	2.94701e-14	6.80865e-12	chr15	protein_coding	90703836	90772911	+	SEMA4B	ensembl_havana
ENSG00000219448	9.10481	1.97888	0.696491	2.84121	0.00449428	0.0424753	chr6	pseudogene	157998119	158003309	-	RP11-193H22.2	havana
ENSG00000263711	127.959	1.9737	0.59412	3.32205	0.000893574	0.0124892	chr18	protein_coding	70818476	70931715	-	RP11-169F17.1	havana
ENSG00000185499	18.0883	1.97229	0.583608	3.37947	0.000726253	0.0106554	chr1	protein_coding	155158300	155162707	-	MUC1	ensembl_havana
ENSG00000230316	63.2696	1.9721	0.682058	2.89139	0.00383537	0.0379108	chr7	antisense	121943712	121950131	+	FEZF1-AS1	havana
ENSG00000128266	415.974	1.97129	0.562849	3.50234	0.000461195	0.00743183	chr22	protein_coding	23412540	23467224	+	GNAZ	ensembl_havana
ENSG00000100473	143.163	1.96377	0.381293	5.15029	2.60083e-07	1.41787e-05	chr14	protein_coding	31343720	31364271	+	COCH	ensembl_havana
ENSG00000136425	22.0922	1.96012	0.541677	3.61862	0.000296178	0.00519151	chr15	protein_coding	78396948	78423886	-	CIB2	ensembl_havana
ENSG00000175782	579.541	1.9578	0.244002	8.0237	1.02607e-15	3.17352e-13	chr12	protein_coding	69139886	69187508	+	SLC35E3	ensembl_havana
ENSG00000124507	27.2221	1.95636	0.674005	2.90259	0.00370089	0.0369049	chr6	protein_coding	34433916	34503006	+	PACSIN1	ensembl_havana
ENSG00000236882	200.113	1.95461	0.444163	4.40065	1.07927e-05	0.000338724	chr5	protein_coding	95187936	95195837	+	C5orf27	ensembl_havana
ENSG00000214290	24.6654	1.95385	0.5905	3.30881	0.000936946	0.0129538	chr11	protein_coding	111169565	111179460	+	COLCA2	ensembl_havana
ENSG00000151952	10.7243	1.95217	0.710878	2.74614	0.00603011	0.0522519	chr12	protein_coding	129556270	130388211	-	TMEM132D	ensembl_havana
ENSG00000196083	1217.11	1.949	0.401931	4.84909	1.2403e-06	5.4926e-05	chr3	protein_coding	190231840	190375843	+	IL1RAP	ensembl_havana
ENSG00000121552	127.01	1.9359	0.519144	3.72901	0.000192231	0.00363892	chr3	protein_coding	122044091	122060819	+	CSTA	ensembl_havana
ENSG00000206195	22.7406	1.93209	0.559787	3.45147	0.000557536	0.00863595	chr22	processed_transcript	16147979	16193004	-	AP000525.9	havana
ENSG00000101842	18.9349	1.93201	0.710965	2.71744	0.00657884	0.0556243	chrX	protein_coding	107288200	107322414	+	VSIG1	ensembl_havana
ENSG00000235109	179.391	1.91713	0.40675	4.7133	2.43739e-06	9.7577e-05	chr6	protein_coding	28292470	28324048	-	ZSCAN31	ensembl_havana
ENSG00000251584	21.125	1.91704	0.646074	2.96721	0.00300516	0.0317329	chr4	lincRNA	175457791	175461935	+	RP11-440I14.3	havana
ENSG00000237525	7.51386	1.91541	0.711831	2.69082	0.00712763	0.0587927	chr2	lincRNA	216397856	216578618	+	AC012668.2	havana
ENSG00000162639	123.411	1.91375	0.387617	4.9372	7.92502e-07	3.6886e-05	chr1	protein_coding	109190912	109204148	-	HENMT1	ensembl_havana
ENSG00000179455	7.54211	1.90595	0.713325	2.67193	0.00754164	0.0609176	chr15	protein_coding	23810454	23873064	+	MKRN3	ensembl_havana
ENSG00000049319	45.5014	1.90544	0.578818	3.29196	0.000994924	0.0135214	chr2	processed_transcript	31747550	31806136	-	SRD5A2	ensembl_havana
ENSG00000177732	166.844	1.90341	0.322861	5.89545	3.73663e-09	3.33273e-07	chr20	protein_coding	306207	310865	+	SOX12	ensembl_havana
ENSG00000121361	569.074	1.89626	0.335843	5.64626	1.63979e-08	1.21407e-06	chr12	protein_coding	21917889	21928515	-	KCNJ8	ensembl_havana
ENSG00000240225	183.431	1.89533	0.28493	6.6519	2.89339e-11	3.93582e-09	chr19	pseudogene	56879468	56891197	+	ZNF542	havana
ENSG00000162174	73.8544	1.89429	0.370668	5.11047	3.2136e-07	1.70256e-05	chr11	protein_coding	62104920	62160882	+	ASRGL1	ensembl_havana
ENSG00000179750	47.6717	1.89249	0.533473	3.5475	0.000388908	0.00647933	chr22	protein_coding	39378352	39388809	+	APOBEC3B	ensembl_havana
ENSG00000154548	62.8602	1.89044	0.471629	4.00832	6.11521e-05	0.0014549	chr6	protein_coding	89805678	89827800	-	SRSF12	ensembl_havana
ENSG00000165912	120.848	1.88801	0.399445	4.72659	2.28324e-06	9.21757e-05	chr11	protein_coding	47199076	47207994	-	PACSIN3	ensembl_havana
ENSG00000180815	14.4712	1.88699	0.679968	2.77512	0.00551818	0.0493088	chrX	protein_coding	19378174	19533379	-	MAP3K15	ensembl_havana
ENSG00000155189	448.662	1.88582	0.40125	4.69986	2.60341e-06	0.00010336	chr8	protein_coding	6565878	6617184	+	AGPAT5	ensembl_havana
ENSG00000237927	23.0803	1.88319	0.617859	3.04793	0.00230425	0.0258702	chr6	lincRNA	160007987	160010201	-	RP3-393E18.2	ensembl_havana
ENSG00000143199	43.5427	1.88279	0.487182	3.86466	0.000111245	0.00236559	chr1	protein_coding	167778625	167883453	-	ADCY10	ensembl_havana
ENSG00000162062	56.7225	1.88025	0.395942	4.7488	2.04623e-06	8.40225e-05	chr16	protein_coding	2510081	2514964	+	C16orf59	ensembl_havana
ENSG00000203985	13.4736	1.87827	0.709492	2.64734	0.00811272	0.0644447	chr1	protein_coding	54474412	54483856	-	LDLRAD1	ensembl_havana
ENSG00000166920	22.7777	1.87719	0.656872	2.85778	0.0042662	0.0409658	chr15	protein_coding	45722727	45740959	+	C15orf48	ensembl_havana
ENSG00000176635	9.24661	1.87665	0.713072	2.63177	0.00849402	0.066507	chr22	protein_coding	30476163	30573064	+	HORMAD2	ensembl_havana
ENSG00000167191	628.56	1.87619	0.261618	7.1715	7.41783e-13	1.31708e-10	chr16	protein_coding	19868616	19897489	-	GPRC5B	ensembl_havana
ENSG00000228037	7.65932	1.87545	0.710987	2.63782	0.00834415	0.0657689	chr1	antisense	2512999	2515972	+	RP3-395M20.9	havana
ENSG00000241570	73.4107	1.87027	0.412103	4.53836	5.66926e-06	0.00020095	chr3	antisense	142681796	142720401	+	RP11-372E1.6	havana
ENSG00000163739	586.342	1.86675	0.423257	4.41045	1.03154e-05	0.000329133	chr4	protein_coding	74735110	74736959	+	CXCL1	ensembl_havana
ENSG00000269397	94.4487	1.86404	0.403891	4.61522	3.92674e-06	0.000147509	chr19	sense_intronic	24110590	24112089	+	CTB-92J24.2	havana
ENSG00000260963	11.5498	1.86304	0.666487	2.79531	0.00518504	0.0472119	chr16	lincRNA	52641261	52647820	+	RP11-297L17.2	havana
ENSG00000135423	1137.14	1.86112	0.568346	3.27462	0.00105804	0.0141682	chr12	protein_coding	56864736	56882198	-	GLS2	ensembl_havana
ENSG00000140932	13.9236	1.8592	0.666083	2.79125	0.00525047	0.0476105	chr16	protein_coding	66613351	66622178	+	CMTM2	ensembl_havana
ENSG00000183765	144.951	1.855	0.329072	5.63705	1.7299e-08	1.26613e-06	chr22	protein_coding	29083731	29138410	-	CHEK2	ensembl_havana
ENSG00000255992	5.89838	1.8523	0.711697	2.60265	0.0092507	0.0708715	chr12	lincRNA	132409281	132413896	-	RP11-417L19.4	havana
ENSG00000139410	1186.53	1.84696	0.426948	4.32596	1.51869e-05	0.000453619	chr12	protein_coding	113860042	113876081	+	SDSL	ensembl_havana
ENSG00000166922	44.7351	1.84347	0.5071	3.63532	0.000277641	0.00492178	chr15	protein_coding	32933877	32989299	+	SCG5	ensembl_havana
ENSG00000224566	6.99532	1.84239	0.71234	2.58639	0.0096987	0.073246	chr1	pseudogene	228302698	228303174	-	FAM96AP2	havana
ENSG00000197172	48.8993	1.83665	0.59309	3.09674	0.00195659	0.0228967	chrX	protein_coding	151867214	151870825	+	MAGEA6	ensembl_havana
ENSG00000197299	60.7862	1.82846	0.441963	4.13712	3.51692e-05	0.000925109	chr15	protein_coding	91260558	91358859	+	BLM	ensembl_havana
ENSG00000177614	94.6487	1.82773	0.447657	4.08288	4.44806e-05	0.00111353	chr1	protein_coding	230457392	230561475	-	PGBD5	ensembl_havana
ENSG00000095539	534.476	1.82537	0.416108	4.38676	1.15049e-05	0.000357567	chr10	protein_coding	102729275	102745628	+	SEMA4G	ensembl_havana
ENSG00000169991	241.664	1.82397	0.33168	5.4992	3.81527e-08	2.57611e-06	chr1	protein_coding	19230775	19283180	-	IFFO2	ensembl_havana
ENSG00000100814	531.4	1.82384	0.302304	6.03314	1.60802e-09	1.54177e-07	chr14	protein_coding	20779527	20801471	-	CCNB1IP1	ensembl_havana
ENSG00000144407	298.583	1.82375	0.387726	4.7037	2.55489e-06	0.000101856	chr2	protein_coding	209224438	209719227	+	PTH2R	ensembl_havana
ENSG00000123243	84.8437	1.82173	0.524712	3.47186	0.000516862	0.00813072	chr10	protein_coding	7601232	7708961	-	ITIH5	ensembl_havana
ENSG00000251169	75.2405	1.81891	0.474869	3.83034	0.000127967	0.00264144	chr5	lincRNA	133842243	133844920	+	AC005355.2	havana
ENSG00000147485	12.3182	1.81751	0.681349	2.66751	0.00764153	0.0614141	chr8	protein_coding	52232138	52722005	-	PXDNL	ensembl_havana
ENSG00000147606	18.0866	1.81604	0.679022	2.67449	0.00748425	0.0606585	chr8	protein_coding	92221722	92410378	+	SLC26A7	ensembl_havana
ENSG00000154080	37.1157	1.8157	0.701342	2.58889	0.00962863	0.0729563	chr18	protein_coding	24495595	24765281	-	CHST9	ensembl_havana
ENSG00000128011	62.7631	1.81494	0.40736	4.45538	8.37438e-06	0.00027545	chr19	protein_coding	39797208	39805976	-	LRFN1	ensembl_havana
ENSG00000167383	36.466	1.81445	0.525656	3.45178	0.000556911	0.00863325	chr19	protein_coding	44921685	44952766	-	ZNF229	ensembl_havana
ENSG00000139546	475.436	1.81263	0.313393	5.78389	7.29942e-09	6.05946e-07	chr12	protein_coding	53894705	53900215	+	TARBP2	ensembl_havana
ENSG00000261305	11.6913	1.81227	0.645614	2.80705	0.00499974	0.0459392	chr7	sense_overlapping	150038860	150039696	+	RP4-584D14.7	havana
ENSG00000270547	17.7592	1.8043	0.712026	2.53403	0.0112758	0.0815327	chr9	lincRNA	13406379	13433052	-	RP11-536O18.2	havana
ENSG00000153060	7.04665	1.80289	0.697914	2.58326	0.00978706	0.0736349	chr16	protein_coding	10721358	10788802	-	TEKT5	ensembl_havana
ENSG00000135482	82.1364	1.80245	0.364281	4.94798	7.49874e-07	3.53307e-05	chr12	protein_coding	56511943	56516278	+	ZC3H10	ensembl_havana
ENSG00000173535	97.813	1.80071	0.46144	3.90237	9.52558e-05	0.00208044	chr8	protein_coding	22941868	22974950	+	TNFRSF10C	ensembl_havana
ENSG00000136960	1043.67	1.80017	0.485299	3.70942	0.000207737	0.00387506	chr8	protein_coding	120569326	120685693	-	ENPP2	ensembl_havana
ENSG00000134291	760.139	1.79948	0.394633	4.55989	5.11799e-06	0.000186229	chr12	protein_coding	48357352	48362661	+	TMEM106C	ensembl_havana
ENSG00000253368	149.324	1.79792	0.456403	3.93932	8.17118e-05	0.00184777	chr1	protein_coding	27320198	27327389	+	TRNP1	ensembl_havana
ENSG00000258732	14.4838	1.79604	0.612802	2.93087	0.00338018	0.0346443	chr15	pseudogene	22566922	22570823	+	RP11-603B24.1	havana
ENSG00000132763	338.179	1.79183	0.391689	4.57463	4.77073e-06	0.000175256	chr1	protein_coding	45965725	45976739	+	MMACHC	ensembl_havana
ENSG00000164929	421.829	1.79179	0.596155	3.00558	0.00265075	0.0288975	chr8	protein_coding	104152938	104242533	+	BAALC	ensembl_havana
ENSG00000024526	49.6353	1.78988	0.612566	2.92194	0.00347854	0.0354622	chr1	protein_coding	68939835	68962904	-	DEPDC1	ensembl_havana
ENSG00000231106	62.3271	1.78868	0.657868	2.7189	0.00654997	0.0554502	chr21	lincRNA	37377636	37380136	+	AP000688.8	havana
ENSG00000108830	8.67624	1.78722	0.713135	2.50614	0.0122057	0.0859868	chr17	protein_coding	41177258	41184057	+	RND2	ensembl_havana
ENSG00000175189	1077.81	1.7869	0.337244	5.29853	1.1674e-07	6.88799e-06	chr12	protein_coding	57828543	57844611	+	INHBC	ensembl_havana
ENSG00000134962	137.084	1.78252	0.56752	3.1409	0.00168429	0.0205066	chr4	protein_coding	39408473	39453156	+	KLB	ensembl_havana
ENSG00000131203	76.1038	1.77657	0.597982	2.97094	0.00296887	0.0314884	chr8	protein_coding	39759794	39785963	+	IDO1	ensembl_havana
ENSG00000169245	587.711	1.77469	0.408235	4.34722	1.37874e-05	0.000418334	chr4	protein_coding	76942273	76944650	-	CXCL10	ensembl_havana
ENSG00000260401	17.889	1.77419	0.650369	2.72797	0.00637253	0.0542627	chr11	sense_overlapping	72950020	72953380	+	RP11-800A3.4	havana
ENSG00000238005	39.5237	1.76992	0.487008	3.63428	0.000278761	0.00493118	chr1	lincRNA	235093089	235105809	-	RP11-443B7.1	havana
ENSG00000154319	7.6669	1.76468	0.690406	2.55601	0.0105881	0.0778519	chr8	protein_coding	11278972	11332224	-	FAM167A	ensembl_havana
ENSG00000109819	846.713	1.76224	0.307275	5.73504	9.74887e-09	7.75703e-07	chr4	protein_coding	23756664	23905712	-	PPARGC1A	ensembl_havana
ENSG00000170959	38.5605	1.75968	0.646738	2.72085	0.00651144	0.0552493	chr11	protein_coding	30851916	31391357	-	DCDC1	ensembl_havana
ENSG00000162989	48.0501	1.75814	0.694814	2.53037	0.0113941	0.0821808	chr2	protein_coding	155554811	155714863	+	KCNJ3	ensembl_havana
ENSG00000163251	797.751	1.75716	0.469107	3.74575	0.000179853	0.00345231	chr2	protein_coding	208627310	208634287	-	FZD5	ensembl_havana
ENSG00000157782	22.6707	1.75614	0.660867	2.65733	0.00787615	0.062983	chr12	protein_coding	121078355	121105127	+	CABP1	ensembl_havana
ENSG00000108797	311.448	1.75599	0.374867	4.68429	2.80933e-06	0.000109875	chr17	protein_coding	40834631	40851832	+	CNTNAP1	ensembl_havana
ENSG00000253304	68.8548	1.75577	0.437634	4.01197	6.02137e-05	0.00143793	chr1	protein_coding	29445940	29450447	-	TMEM200B	ensembl_havana
ENSG00000178522	6.16784	1.75324	0.713198	2.45828	0.0139603	0.094195	chr4	protein_coding	71457973	71473005	+	AMBN	ensembl_havana
ENSG00000165972	54.8025	1.75099	0.635071	2.75716	0.00583064	0.0511943	chr12	protein_coding	96260826	96336752	-	CCDC38	ensembl_havana
ENSG00000104341	1314.94	1.75078	0.260603	6.7182	1.83988e-11	2.59423e-09	chr8	protein_coding	98787285	98865241	+	LAPTM4B	ensembl_havana
ENSG00000250033	6.14482	1.75056	0.710581	2.46357	0.0137563	0.0931464	chr4	processed_transcript	138978618	139099331	+	SLC7A11-AS1	havana
ENSG00000174137	40.7751	1.75035	0.473308	3.69812	0.000217203	0.00402034	chr4	protein_coding	1619642	1686029	-	FAM53A	ensembl_havana
ENSG00000129521	63.9748	1.75021	0.434107	4.03175	5.53635e-05	0.00134014	chr14	protein_coding	34393437	34931980	-	EGLN3	ensembl_havana
ENSG00000187566	76.8619	1.74239	0.397115	4.38764	1.14589e-05	0.000356715	chr6	protein_coding	18120718	18122851	-	NHLRC1	ensembl_havana
ENSG00000135469	488.949	1.73959	0.407047	4.27368	1.92273e-05	0.000554421	chr12	protein_coding	56660642	56664750	+	COQ10A	ensembl_havana
ENSG00000197991	19.181	1.73894	0.668358	2.6018	0.00927347	0.0709609	chr13	protein_coding	61983818	62002220	-	PCDH20	ensembl_havana
ENSG00000151012	111.7	1.73756	0.474417	3.66252	0.000249745	0.00450105	chr4	protein_coding	139085251	139163503	-	SLC7A11	ensembl_havana
ENSG00000174951	99.713	1.73152	0.505216	3.42729	0.000609636	0.00925603	chr19	protein_coding	49251268	49258647	-	FUT1	ensembl_havana
ENSG00000171502	8.02354	1.72165	0.695309	2.47609	0.0132831	0.0907606	chr1	protein_coding	86194916	86622626	-	COL24A1	ensembl_havana
ENSG00000238290	8.40834	1.72063	0.693365	2.48157	0.0130806	0.0899365	chr1	lincRNA	8086798	8182762	+	RP11-431K24.1	havana
ENSG00000237118	17.777	1.71947	0.572853	3.00159	0.00268576	0.0291302	chr19	pseudogene	41324626	41332677	-	CYP2F2P	havana
ENSG00000261578	27.0421	1.71913	0.611632	2.81073	0.00494288	0.0456134	chr11	sense_overlapping	76511408	76515599	+	RP11-21L23.2	havana
ENSG00000166819	141.827	1.71592	0.54786	3.13203	0.001736	0.0209761	chr15	protein_coding	90207596	90222658	-	PLIN1	ensembl_havana
ENSG00000271361	43.2088	1.71404	0.470314	3.64447	0.000267945	0.00477765	chr6	pseudogene	3023376	3024006	-	HTATSF1P2	havana
ENSG00000235200	225.48	1.71146	0.315021	5.43283	5.54666e-08	3.54543e-06	chr1	lincRNA	67995313	67998012	+	RP4-763G1.2	havana
ENSG00000241388	62.9501	1.70891	0.425648	4.01485	5.94831e-05	0.00142485	chr12	antisense	121406416	121418768	-	HNF1A-AS1	havana
ENSG00000257698	48.0614	1.707	0.50797	3.36044	0.000778183	0.0112368	chr12	lincRNA	58325311	58329958	-	RP11-620J15.3	havana
ENSG00000085465	102.186	1.70362	0.369801	4.60685	4.08808e-06	0.000152516	chr1	protein_coding	111956936	111970399	-	OVGP1	ensembl_havana
ENSG00000081051	55.4128	1.70211	0.531645	3.20159	0.00136673	0.0174203	chr4	protein_coding	74296855	74321891	+	AFP	ensembl_havana
ENSG00000253898	186.111	1.70156	0.686614	2.47819	0.0132051	0.0905603	chr8	lincRNA	84315993	84321135	+	RP11-51M18.1	havana
ENSG00000073060	8486.05	1.69725	0.394252	4.30499	1.66993e-05	0.000492654	chr12	protein_coding	125261402	125367214	-	SCARB1	ensembl_havana
ENSG00000012171	116.419	1.69552	0.374998	4.52142	6.14249e-06	0.000215335	chr3	processed_transcript	50304990	50314977	+	SEMA3B	ensembl_havana
ENSG00000131242	458.544	1.6935	0.315224	5.37239	7.76999e-08	4.82192e-06	chr17	protein_coding	29718642	29865236	+	RAB11FIP4	ensembl_havana
ENSG00000169026	206.722	1.69141	0.321766	5.25664	1.46713e-07	8.42327e-06	chr4	protein_coding	675618	683230	-	MFSD7	ensembl_havana
ENSG00000189298	253.026	1.69017	0.268895	6.28561	3.2657e-10	3.41938e-08	chr6	protein_coding	28317691	28336947	+	ZKSCAN3	ensembl_havana
ENSG00000196684	165.036	1.68748	0.528764	3.19136	0.00141604	0.0179083	chr19	protein_coding	16244838	16269386	+	HSH2D	ensembl_havana
ENSG00000167183	43.6549	1.68687	0.617622	2.73124	0.00630968	0.0539191	chr17	protein_coding	46029333	46035244	-	PRR15L	ensembl_havana
ENSG00000047597	144.051	1.68599	0.522436	3.22716	0.00125024	0.0162099	chrX	protein_coding	37545012	37591383	+	XK	ensembl_havana
ENSG00000003989	5267.8	1.68097	0.363081	4.62973	3.66141e-06	0.000139032	chr8	protein_coding	17354597	17428082	+	SLC7A2	ensembl_havana
ENSG00000272016	85.4194	1.67789	0.417493	4.01895	5.8457e-05	0.00141003	chr5	lincRNA	10654332	10657928	+	RP11-215G15.5	havana
ENSG00000117155	573.119	1.67422	0.364161	4.59748	4.27626e-06	0.00015861	chr1	protein_coding	85109390	85156486	-	SSX2IP	ensembl_havana
ENSG00000144406	11.2822	1.67105	0.667156	2.50473	0.0122544	0.0861495	chr2	protein_coding	210636717	210864024	+	UNC80	ensembl_havana
ENSG00000204128	1983.43	1.67007	0.524481	3.18423	0.00145139	0.0182538	chr2	protein_coding	231902205	231914434	+	C2orf72	ensembl_havana
ENSG00000266970	17.3912	1.66562	0.641072	2.59818	0.00937189	0.0714574	chr17	lincRNA	76356534	76369992	+	RP11-806H10.4	havana
ENSG00000114251	247.241	1.66465	0.589136	2.82557	0.00471959	0.0440832	chr3	protein_coding	55499743	55523973	-	WNT5A	ensembl_havana
ENSG00000163734	22.3	1.66391	0.538526	3.08975	0.00200323	0.0232671	chr4	protein_coding	74902306	74904524	-	CXCL3	ensembl_havana
ENSG00000128610	8.62015	1.66346	0.683432	2.43398	0.0149338	0.0987144	chr7	protein_coding	121941448	121950745	-	FEZF1	ensembl_havana
ENSG00000261189	20.5907	1.66306	0.593004	2.80447	0.00503995	0.0462421	chr6	antisense	7540684	7541571	-	RP3-512B11.3	havana
ENSG00000196196	34.5578	1.66305	0.50943	3.26452	0.00109648	0.0145505	chr9	protein_coding	35906189	35907138	+	HRCT1	ensembl_havana
ENSG00000188707	159.412	1.66215	0.393877	4.21998	2.44328e-05	0.000680004	chr7	protein_coding	150026938	150029808	+	ZBED6CL	ensembl_havana
ENSG00000196821	2908.86	1.66184	0.417556	3.97992	6.89398e-05	0.00161218	chr6	protein_coding	34555065	34664636	-	C6orf106	ensembl_havana
ENSG00000089685	34.1191	1.66029	0.592313	2.80307	0.00506185	0.0463987	chr17	protein_coding	76210267	76221717	+	BIRC5	ensembl_havana
ENSG00000093009	32.9578	1.65764	0.560317	2.9584	0.00309239	0.0324376	chr22	protein_coding	19466982	19508135	+	CDC45	ensembl_havana
ENSG00000231100	13.3529	1.65691	0.642204	2.58004	0.00987898	0.0741155	chr1	pseudogene	159527158	159527990	+	RP11-740C1.2	havana
ENSG00000047578	511.493	1.65328	0.308426	5.36037	8.30496e-08	5.05574e-06	chr16	protein_coding	27561454	27791690	+	KIAA0556	ensembl_havana
ENSG00000235890	11.497	1.65084	0.635419	2.59804	0.00937588	0.0714594	chr21	antisense	45926690	45935738	+	TSPEAR-AS1	havana
ENSG00000251661	30.5139	1.64317	0.573815	2.86359	0.0041887	0.0404036	chr11	antisense	318640	325631	+	RP11-326C3.11	havana
ENSG00000104213	24.8493	1.64169	0.524087	3.13247	0.00173343	0.0209717	chr8	protein_coding	17433942	17501580	+	PDGFRL	ensembl_havana
ENSG00000171224	73.9765	1.63866	0.434715	3.7695	0.000163573	0.00318767	chr10	protein_coding	71390007	71393352	+	C10orf35	ensembl_havana
ENSG00000100116	414.847	1.6377	0.416766	3.92953	8.51103e-05	0.00191617	chr22	protein_coding	38203912	38213183	+	GCAT	ensembl_havana
ENSG00000273038	88.5568	1.6374	0.36005	4.54771	5.42321e-06	0.000194748	chr10	lincRNA	33176189	33178239	-	RP11-479G22.8	havana
ENSG00000180712	26.3263	1.63501	0.532273	3.07174	0.00212815	0.0243203	chr4	lincRNA	185261909	185275130	-	RP11-290F5.2	ensembl_havana
ENSG00000266602	17.2671	1.63257	0.617688	2.64303	0.00821685	0.0650026	chr18	lincRNA	1509184	1647098	+	RP11-476K15.1	havana
ENSG00000256678	56.821	1.6302	0.521201	3.12779	0.00176129	0.0211973	chr12	pseudogene	69198791	69199259	-	RP11-611O2.2	havana
ENSG00000121236	32.0064	1.62947	0.508081	3.20711	0.00134075	0.0171859	chr11	protein_coding	5617339	5634188	+	TRIM6	ensembl_havana
ENSG00000138867	4388.22	1.62882	0.415981	3.91561	9.01777e-05	0.00200797	chr22	protein_coding	24936406	24951903	-	GUCD1	ensembl_havana
ENSG00000204789	117.099	1.62862	0.49333	3.30128	0.000962431	0.0131638	chr6	pseudogene	27325604	27339304	-	ZNF204P	ensembl_havana
ENSG00000175305	83.0201	1.62851	0.439213	3.7078	0.000209065	0.00389605	chr8	protein_coding	95891998	95908906	-	CCNE2	ensembl_havana
ENSG00000183048	493.828	1.62421	0.48222	3.3682	0.000756603	0.0109747	chr17	protein_coding	79670404	79688042	+	SLC25A10	ensembl_havana
ENSG00000260317	109.31	1.62214	0.354992	4.56953	4.88824e-06	0.000178546	chr8	lincRNA	81453535	81455339	+	RP11-48B3.4	havana
ENSG00000199836	9.73362	1.621	0.663487	2.44315	0.0145596	0.097179	chr14	snRNA	100411652	100411814	+	RNU1-47P	ensembl
ENSG00000198535	610.547	1.61976	0.539232	3.00383	0.002666	0.0289979	chr15	protein_coding	62359176	62363116	+	C2CD4A	ensembl_havana
ENSG00000261586	36.9945	1.61973	0.564676	2.86842	0.00412525	0.0399121	chr12	lincRNA	52211683	52213934	+	RP11-923I11.6	havana
ENSG00000091879	209.474	1.61878	0.379995	4.26	2.0443e-05	0.000580764	chr8	protein_coding	6357172	6420930	-	ANGPT2	ensembl_havana
ENSG00000177990	27.0548	1.61741	0.59144	2.73469	0.00624393	0.053572	chr12	protein_coding	63952693	64062719	-	DPY19L2	ensembl_havana
ENSG00000139405	441.337	1.61699	0.407237	3.97064	7.16786e-05	0.00165803	chr12	protein_coding	113623331	113630173	+	RITA1	ensembl_havana
ENSG00000109511	327.7	1.61108	0.412031	3.9101	9.22579e-05	0.00204441	chr4	protein_coding	169013666	169108841	+	ANXA10	ensembl_havana
ENSG00000268885	18.6687	1.60008	0.639655	2.50148	0.0123677	0.0866538	chr5	protein_coding	667759	668839	+	AC026740.1	ensembl
ENSG00000130054	15.5809	1.59931	0.623002	2.5671	0.0102553	0.0760172	chrX	protein_coding	68725084	68752351	+	FAM155B	ensembl_havana
ENSG00000023445	4811.08	1.59821	0.407592	3.9211	8.81446e-05	0.0019723	chr11	protein_coding	102188215	102210134	+	BIRC3	ensembl_havana
ENSG00000124613	68.6969	1.5977	0.401898	3.97538	7.02675e-05	0.00163724	chr6	protein_coding	27342394	27371683	+	ZNF391	ensembl_havana
ENSG00000112333	52.8083	1.59657	0.51644	3.0915	0.00199149	0.0231728	chr6	protein_coding	108487262	108510013	+	NR2E1	ensembl_havana
ENSG00000076864	477.179	1.59608	0.284708	5.60604	2.07013e-08	1.49236e-06	chr1	protein_coding	21922708	21995801	-	RAP1GAP	ensembl_havana
ENSG00000169429	1458.59	1.5945	0.551801	2.88963	0.00385697	0.0380068	chr4	protein_coding	74606223	74609433	+	IL8	ensembl_havana
ENSG00000261617	45.6494	1.59384	0.567502	2.80852	0.00497697	0.0458177	chr16	lincRNA	9449445	9501950	+	RP11-243A14.1	havana
ENSG00000008516	111.518	1.59366	0.355006	4.48909	7.15268e-06	0.000244056	chr16	protein_coding	3096682	3110727	+	MMP25	ensembl_havana
ENSG00000171049	36.5395	1.59286	0.559476	2.84705	0.00441258	0.0419304	chr19	protein_coding	52255279	52273779	+	FPR2	ensembl_havana
ENSG00000116990	195.177	1.59233	0.313473	5.07965	3.78134e-07	1.93464e-05	chr1	protein_coding	40361098	40367928	-	MYCL	ensembl_havana
ENSG00000215217	53.091	1.59041	0.420545	3.78178	0.000155712	0.00306594	chr5	protein_coding	7830491	7851603	-	C5orf49	ensembl_havana
ENSG00000124731	52.0321	1.58476	0.615488	2.57481	0.0100295	0.0749809	chr6	protein_coding	41235664	41254457	-	TREM1	ensembl_havana
ENSG00000228065	21.4628	1.58435	0.560748	2.82542	0.0047219	0.0440833	chr10	lincRNA	67330096	67526299	+	RP11-222A11.1	havana
ENSG00000100209	185.972	1.58294	0.326472	4.84864	1.24311e-06	5.4926e-05	chr22	protein_coding	29138019	29153503	+	HSCB	ensembl_havana
ENSG00000174456	268.679	1.58252	0.291141	5.43559	5.46155e-08	3.51445e-06	chr12	protein_coding	110465872	110511491	-	C12orf76	ensembl_havana
ENSG00000102981	20.6777	1.5765	0.612871	2.57232	0.0101019	0.0753165	chr16	protein_coding	67694849	67696681	+	PARD6A	ensembl_havana
ENSG00000128274	494.183	1.57379	0.292269	5.38471	7.25611e-08	4.54716e-06	chr22	protein_coding	43088127	43117304	-	A4GALT	ensembl_havana
ENSG00000064309	109.643	1.57303	0.443503	3.54683	0.000389895	0.00649012	chr11	protein_coding	125825691	125933230	-	CDON	ensembl_havana
ENSG00000175197	380.301	1.57192	0.308355	5.09777	3.43672e-07	1.79571e-05	chr12	protein_coding	57910371	57914300	-	DDIT3	ensembl_havana
ENSG00000213071	60.0852	1.57107	0.603106	2.60496	0.00918838	0.070535	chr6	pseudogene	160874460	160932156	-	LPAL2	havana
ENSG00000182199	4120.26	1.56963	0.338907	4.63145	3.63109e-06	0.000138429	chr12	protein_coding	57623110	57628718	+	SHMT2	ensembl_havana
ENSG00000162896	2384.27	1.56893	0.265269	5.9145	3.32875e-09	2.98281e-07	chr1	protein_coding	207101863	207119811	-	PIGR	ensembl_havana
ENSG00000163220	593.326	1.56858	0.438549	3.57676	0.000347878	0.00590347	chr1	protein_coding	153330330	153333503	+	S100A9	ensembl_havana
ENSG00000072274	1647.58	1.56755	0.345286	4.53985	5.62949e-06	0.000200872	chr3	protein_coding	195754054	195809060	-	TFRC	ensembl_havana
ENSG00000119938	507.308	1.56586	0.317464	4.93242	8.12177e-07	3.76191e-05	chr10	protein_coding	93388199	93392811	-	PPP1R3C	ensembl_havana
ENSG00000258704	39.8194	1.56552	0.525115	2.98129	0.00287037	0.0307498	chr14	processed_transcript	35390064	35451738	-	RP11-85K15.2	havana
ENSG00000112212	12.6021	1.56349	0.613131	2.55002	0.0107718	0.0789301	chr6	protein_coding	41010293	41012076	+	TSPO2	ensembl_havana
ENSG00000204387	1150.25	1.55886	0.350395	4.44888	8.63198e-06	0.000282469	chr6	protein_coding	31802385	31807541	+	C6orf48	ensembl_havana
ENSG00000233621	112.367	1.55738	0.359079	4.33716	1.44338e-05	0.000436565	chr1	antisense	37920480	37940012	-	LINC01137	havana
ENSG00000261211	15.0335	1.55673	0.618499	2.51695	0.0118375	0.084237	chr6	lincRNA	6680542	6683866	-	RP1-80N2.3	havana
ENSG00000198453	136.187	1.55554	0.410475	3.7896	0.000150889	0.00299528	chr19	protein_coding	37407231	37489602	+	ZNF568	ensembl_havana
ENSG00000196177	4258.69	1.5529	0.383536	4.0489	5.14584e-05	0.00126997	chr10	protein_coding	124768495	124817827	+	ACADSB	ensembl_havana
ENSG00000175336	1981.9	1.55238	0.281362	5.51736	3.4412e-08	2.36518e-06	chr12	protein_coding	56754353	56756607	-	APOF	ensembl_havana
ENSG00000172264	50.7958	1.55058	0.55584	2.78962	0.00527694	0.0477991	chr20	protein_coding	13976015	16033842	+	MACROD2	ensembl_havana
ENSG00000172197	740.789	1.54647	0.273369	5.65707	1.53977e-08	1.16247e-06	chr6	protein_coding	20100935	20212670	-	MBOAT1	ensembl_havana
ENSG00000136720	1220.89	1.54594	0.374372	4.12942	3.63684e-05	0.000942433	chr2	protein_coding	128994290	129076151	-	HS6ST1	ensembl_havana
ENSG00000176728	24.0527	1.54442	0.52704	2.93036	0.00338571	0.0346819	chrY	lincRNA	21034387	21239302	-	TTTY14	ensembl_havana
ENSG00000183230	13.5349	1.54282	0.612153	2.52031	0.0117252	0.0837871	chr10	protein_coding	67672276	69455927	-	CTNNA3	ensembl_havana
ENSG00000176894	291.356	1.54257	0.469735	3.28393	0.00102372	0.0138342	chr12	protein_coding	133264192	133297276	+	PXMP2	ensembl_havana
ENSG00000243073	191.468	1.53777	0.583788	2.63412	0.00843558	0.0661598	chr1	protein_coding	12939045	12946025	-	PRAMEF4	ensembl_havana
ENSG00000234327	13.3133	1.53723	0.604155	2.54443	0.0109457	0.0798077	chr17	processed_transcript	5014763	5017674	+	AC012146.7	havana
ENSG00000037897	233.213	1.53544	0.354824	4.32733	1.50927e-05	0.000451511	chr12	protein_coding	58162254	58166576	-	METTL1	ensembl_havana
ENSG00000143845	1239.85	1.5336	0.4364	3.5142	0.000441078	0.00716181	chr1	protein_coding	204100190	204121307	-	ETNK2	ensembl_havana
ENSG00000176273	249.43	1.53198	0.495178	3.0938	0.00197608	0.0230635	chr10	protein_coding	95653730	95715819	+	SLC35G1	ensembl_havana
ENSG00000103316	83.4759	1.53087	0.412421	3.7119	0.000205705	0.00384465	chr16	protein_coding	21250195	21314404	-	CRYM	ensembl_havana
ENSG00000111249	817.678	1.52961	0.383937	3.98401	6.77617e-05	0.00159045	chr12	protein_coding	111471828	111788358	+	CUX2	ensembl_havana
ENSG00000248596	35.4286	1.52871	0.523891	2.91799	0.0035229	0.0357057	chr5	lincRNA	175570088	175626298	-	RP11-844P9.2	havana
ENSG00000198598	28.6918	1.52447	0.519555	2.9342	0.00334413	0.0344214	chr12	protein_coding	132312938	132336328	+	MMP17	ensembl_havana
ENSG00000183317	40.7084	1.5209	0.623104	2.44084	0.014653	0.0976324	chr1	protein_coding	38179552	38230805	-	EPHA10	ensembl_havana
ENSG00000119535	1087.83	1.51997	0.397073	3.82793	0.000129224	0.00265595	chr1	protein_coding	36931644	36948879	-	CSF3R	ensembl_havana
ENSG00000085265	167.852	1.5167	0.375234	4.04201	5.29956e-05	0.00129789	chr9	protein_coding	137801431	137809809	-	FCN1	ensembl_havana
ENSG00000143674	80.2264	1.51649	0.395018	3.83903	0.000123521	0.00256901	chr1	protein_coding	233463514	233520894	+	MLK4	ensembl_havana
ENSG00000112473	2855.03	1.51624	0.293611	5.16411	2.41591e-07	1.33125e-05	chr6	protein_coding	33168222	33172216	+	SLC39A7	ensembl_havana
ENSG00000182329	14.8925	1.51467	0.616217	2.45802	0.0139705	0.0942273	chr2	protein_coding	202937978	203062585	+	AC079354.1	ensembl_havana
ENSG00000100307	915.956	1.51335	0.262593	5.76312	8.25719e-09	6.7957e-07	chr22	protein_coding	39516172	39548679	-	CBX7	ensembl_havana
ENSG00000143412	307.033	1.51261	0.354578	4.26594	1.99066e-05	0.000570596	chr1	protein_coding	150954493	150968110	+	ANXA9	ensembl_havana
ENSG00000006453	749.769	1.51252	0.354288	4.26918	1.96191e-05	0.000563197	chr7	protein_coding	97920963	98030380	-	BAIAP2L1	ensembl_havana
ENSG00000167780	18.4788	1.51247	0.604635	2.50146	0.0123681	0.0866538	chr12	protein_coding	53497302	53518322	+	SOAT2	ensembl_havana
ENSG00000271868	16.096	1.51202	0.596067	2.53665	0.0111917	0.0811697	chr2	lincRNA	3500727	3501199	+	RP11-1293J14.1	havana
ENSG00000135677	3701.9	1.50814	0.273528	5.51366	3.51442e-08	2.40687e-06	chr12	protein_coding	65107225	65153227	-	GNS	ensembl_havana
ENSG00000146232	410.895	1.50623	0.258564	5.82539	5.69809e-09	4.8348e-07	chr6	protein_coding	44225903	44233500	-	NFKBIE	ensembl_havana
ENSG00000134297	35.3851	1.5062	0.482882	3.11919	0.00181349	0.0216314	chr12	pseudogene	45566847	45609824	-	PLEKHA8P1	ensembl_havana
ENSG00000118600	270.786	1.50509	0.283323	5.31229	1.08258e-07	6.44705e-06	chr12	protein_coding	64173583	64203338	+	TMEM5	ensembl_havana
ENSG00000171119	44.6632	1.50434	0.560434	2.68425	0.00726931	0.0596986	chr19	protein_coding	5823813	5828335	+	NRTN	ensembl_havana
ENSG00000266037	47.779	1.50421	0.556148	2.70469	0.00683688	0.057126	chr14	misc_RNA	50320336	50320632	-	RN7SL3	ensembl
ENSG00000145194	252.83	1.50368	0.414205	3.63029	0.000283101	0.00499424	chr3	protein_coding	183967438	184010819	+	ECE2	ensembl_havana
ENSG00000225151	21.8684	1.50169	0.554019	2.71054	0.00671742	0.0564559	chr15	pseudogene	84867600	84898888	-	GOLGA2P7	ensembl_havana
ENSG00000140451	59.4008	1.50117	0.473365	3.17127	0.00151773	0.0188497	chr15	protein_coding	65107831	65117867	-	PIF1	ensembl_havana
ENSG00000116678	2137.99	1.4989	0.406766	3.68493	0.000228766	0.00419791	chr1	protein_coding	65886248	66107242	+	LEPR	ensembl_havana
ENSG00000142949	4411.73	1.49868	0.365811	4.09687	4.18771e-05	0.00105941	chr1	protein_coding	43990858	44089343	+	PTPRF	ensembl_havana
ENSG00000141338	811.149	1.49848	0.275498	5.43916	5.35318e-08	3.46799e-06	chr17	protein_coding	66863433	66951533	-	ABCA8	ensembl_havana
ENSG00000084110	2535.55	1.49658	0.556319	2.69014	0.00714229	0.0588751	chr12	protein_coding	96366440	96390143	-	HAL	ensembl_havana
ENSG00000087076	162.733	1.49367	0.371785	4.01758	5.87997e-05	0.00141651	chr19	protein_coding	49316274	49339935	-	HSD17B14	ensembl_havana
ENSG00000125744	88.4549	1.49259	0.401228	3.72005	0.000199184	0.00374099	chr19	protein_coding	45988547	46000319	-	RTN2	ensembl_havana
ENSG00000137713	7307.82	1.49256	0.329199	4.5339	5.79033e-06	0.000204109	chr11	protein_coding	111597632	111637151	-	PPP2R1B	ensembl_havana
ENSG00000205835	34.5959	1.49222	0.518281	2.87916	0.00398732	0.0389113	chr3	protein_coding	190570666	190610218	-	GMNC	ensembl_havana
ENSG00000137812	227.691	1.48759	0.325376	4.57193	4.83263e-06	0.00017719	chr15	protein_coding	40886218	40956540	+	CASC5	ensembl_havana
ENSG00000164237	2607.3	1.48495	0.337866	4.39509	1.10727e-05	0.000346379	chr5	protein_coding	10275987	10308138	-	CMBL	ensembl_havana
ENSG00000184575	2792.51	1.48205	0.344477	4.30232	1.69021e-05	0.000497107	chr12	protein_coding	64798130	64844907	+	XPOT	ensembl_havana
ENSG00000224870	428.489	1.48025	0.337594	4.3847	1.16148e-05	0.000360109	chr1	protein_coding	1334902	1337426	+	RP4-758J18.2	ensembl_havana
ENSG00000090534	287.384	1.47784	0.299084	4.94122	7.76337e-07	3.63099e-05	chr3	protein_coding	184089723	184095932	-	THPO	ensembl_havana
ENSG00000198915	156.401	1.4777	0.523961	2.82026	0.00479852	0.0445816	chr10	protein_coding	43689983	43762367	-	RASGEF1A	ensembl_havana
ENSG00000148225	57.6648	1.47627	0.434053	3.40112	0.00067111	0.0100149	chr9	protein_coding	116075502	116102578	-	WDR31	ensembl_havana
ENSG00000250327	26.68	1.47427	0.557544	2.64422	0.00818801	0.0648815	chr4	pseudogene	187079050	187079997	+	RP11-173M11.2	havana
ENSG00000172824	100.795	1.47364	0.350704	4.20196	2.6462e-05	0.000731951	chr16	protein_coding	67022492	67043661	+	CES4A	ensembl_havana
ENSG00000104856	510.843	1.46876	0.332502	4.41731	9.99386e-06	0.000321009	chr19	protein_coding	45504688	45541452	+	RELB	ensembl_havana
ENSG00000158286	307.64	1.46814	0.333708	4.39946	1.08519e-05	0.000340026	chr1	protein_coding	6265535	6281359	+	RNF207	ensembl_havana
ENSG00000185664	71.7339	1.46787	0.386254	3.80028	0.000144535	0.0029022	chr12	protein_coding	56347889	56367101	-	PMEL	ensembl_havana
ENSG00000185168	22.5291	1.46773	0.530996	2.7641	0.00570795	0.0505802	chr17	lincRNA	79277571	79283048	-	LINC00482	ensembl_havana
ENSG00000177380	166.352	1.46535	0.393372	3.72509	0.000195246	0.00369234	chr19	protein_coding	49622646	49654283	+	PPFIA3	ensembl_havana
ENSG00000158528	99.7708	1.46487	0.461704	3.17274	0.00151005	0.0188153	chr7	protein_coding	94536514	94925727	+	PPP1R9A	ensembl_havana
ENSG00000205213	2346.2	1.46434	0.264272	5.54105	3.0067e-08	2.07548e-06	chr11	protein_coding	27387508	27494322	-	LGR4	ensembl_havana
ENSG00000197279	23.203	1.46331	0.548136	2.66961	0.0075939	0.0612366	chr6	protein_coding	28048753	28057341	+	ZNF165	ensembl_havana
ENSG00000109576	225.837	1.46132	0.413737	3.53199	0.000412439	0.00677714	chr4	protein_coding	170981373	171012850	-	AADAT	ensembl_havana
ENSG00000137168	456.057	1.4581	0.4023	3.6244	0.000289631	0.00510006	chr6	protein_coding	36822603	36842800	-	PPIL1	ensembl_havana
ENSG00000199488	440.267	1.45713	0.43368	3.35991	0.000779665	0.0112497	chr3	snRNA	170712659	170712822	-	RNU1-70P	ensembl
ENSG00000213563	772.778	1.45562	0.32501	4.47869	7.51035e-06	0.000253108	chr8	protein_coding	145751117	145754516	-	C8orf82	ensembl_havana
ENSG00000166523	181.542	1.4542	0.452586	3.2131	0.0013131	0.016888	chr12	protein_coding	8685901	8693559	-	CLEC4E	ensembl_havana
ENSG00000242114	45.8601	1.45261	0.448766	3.23691	0.00120833	0.0157841	chr22	protein_coding	30821518	30825045	+	MTFP1	ensembl_havana
ENSG00000204832	45.6687	1.45178	0.45493	3.19122	0.00141671	0.0179083	chr10	antisense	17428935	17455502	+	ST8SIA6-AS1	ensembl_havana
ENSG00000182511	765.413	1.45063	0.340146	4.26472	2.00155e-05	0.000571999	chr15	protein_coding	91426925	91439006	+	FES	ensembl_havana
ENSG00000206053	1109.04	1.44957	0.25082	5.77931	7.50097e-09	6.19994e-07	chr16	protein_coding	1728257	1752281	+	HN1L	ensembl_havana
ENSG00000176422	1001.59	1.44743	0.481085	3.00868	0.00262383	0.0286693	chr12	protein_coding	56862301	56864763	+	SPRYD4	ensembl
ENSG00000118432	51.6617	1.44551	0.540626	2.67377	0.00750044	0.0607227	chr6	protein_coding	88849583	88876078	-	CNR1	ensembl_havana
ENSG00000169248	48.1224	1.44512	0.524523	2.75512	0.00586708	0.0513496	chr4	protein_coding	76954835	76962568	-	CXCL11	ensembl_havana
ENSG00000084453	216.318	1.4433	0.369988	3.90095	9.58173e-05	0.00208795	chr12	protein_coding	21417534	21572528	-	SLCO1A2	ensembl_havana
ENSG00000129187	1244.68	1.44072	0.213239	6.75633	1.41526e-11	2.08762e-09	chr4	protein_coding	183811213	183839089	-	DCTD	ensembl_havana
ENSG00000142945	45.4256	1.43804	0.49995	2.87637	0.00402282	0.0392051	chr1	protein_coding	45205490	45233439	+	KIF2C	ensembl_havana
ENSG00000254990	395.187	1.43684	0.368167	3.90269	9.513e-05	0.00208006	chr11	lincRNA	111639392	111649074	-	RP11-108O10.2	havana
ENSG00000256802	75.743	1.43544	0.504979	2.84257	0.0044751	0.0423566	chr15	antisense	29967194	29973161	+	RP11-680F8.1	havana
ENSG00000181019	112.112	1.43538	0.375086	3.8268	0.000129821	0.00266536	chr16	protein_coding	69740899	69760854	-	NQO1	ensembl_havana
ENSG00000127418	753.821	1.43276	0.374581	3.82497	0.00013079	0.00267298	chr4	protein_coding	1003724	1020685	+	FGFRL1	ensembl_havana
ENSG00000075240	945.824	1.431	0.360859	3.96555	7.32261e-05	0.00169111	chr22	protein_coding	46971909	47075688	+	GRAMD4	ensembl_havana
ENSG00000171051	216.348	1.43023	0.457841	3.12385	0.00178503	0.0214073	chr19	protein_coding	52248425	52307363	-	FPR1	ensembl_havana
ENSG00000187045	2427.7	1.42971	0.509036	2.80867	0.00497471	0.0458177	chr22	protein_coding	37461476	37505603	-	TMPRSS6	ensembl_havana
ENSG00000105976	1754.39	1.42838	0.294797	4.84532	1.26408e-06	5.5724e-05	chr7	protein_coding	116312444	116438440	+	MET	ensembl_havana
ENSG00000187051	1003.97	1.42835	0.279609	5.10839	3.24924e-07	1.71174e-05	chr22	protein_coding	39925098	39928860	-	RPS19BP1	ensembl_havana
ENSG00000124602	951.334	1.42646	0.341717	4.1744	2.98778e-05	0.000810378	chr6	protein_coding	40994772	41006928	-	UNC5CL	ensembl_havana
ENSG00000089248	2509.99	1.42581	0.297945	4.78547	1.70587e-06	7.20522e-05	chr12	protein_coding	112451120	112461255	+	ERP29	ensembl_havana
ENSG00000247077	748.543	1.4248	0.37716	3.77772	0.00015827	0.00310643	chr12	protein_coding	133287405	133299228	+	PGAM5	ensembl_havana
ENSG00000235501	167.677	1.42285	0.370392	3.84146	0.000122303	0.00255477	chr1	antisense	95393122	95428826	+	RP4-639F20.1	havana
ENSG00000124588	1068.98	1.42211	0.401574	3.54134	0.000398106	0.00659816	chr6	protein_coding	2988221	3019996	+	NQO2	ensembl_havana
ENSG00000100403	2332.44	1.42194	0.374335	3.79857	0.000145533	0.00291006	chr22	protein_coding	41697526	41756151	+	ZC3H7B	ensembl_havana
ENSG00000175048	513.301	1.42181	0.285453	4.98087	6.32999e-07	3.0422e-05	chr6	protein_coding	157802165	158099178	+	ZDHHC14	ensembl_havana
ENSG00000059691	443.232	1.42164	0.32552	4.36729	1.25797e-05	0.000385321	chr4	protein_coding	152591656	152682175	-	PET112	ensembl_havana
ENSG00000143546	302.455	1.42116	0.458857	3.09717	0.00195379	0.0228869	chr1	protein_coding	153362508	153363664	-	S100A8	ensembl_havana
ENSG00000128165	358.419	1.42007	0.554601	2.56053	0.0104513	0.0770734	chr22	protein_coding	50919985	50924869	+	ADM2	ensembl_havana
ENSG00000251637	65.9552	1.41826	0.394109	3.59864	0.000319883	0.00551625	chr11	lincRNA	67653948	67673821	+	RP11-119D9.1	havana
ENSG00000085999	32.451	1.4162	0.542552	2.61025	0.00904762	0.0697897	chr1	protein_coding	46713360	46744145	+	RAD54L	ensembl_havana
ENSG00000186998	215.463	1.41425	0.368287	3.84007	0.000123	0.00256514	chr22	protein_coding	29601840	29655586	+	EMID1	ensembl_havana
ENSG00000112078	1957.56	1.41083	0.230242	6.12759	8.92214e-10	8.79875e-08	chr6	protein_coding	36410544	36458920	+	KCTD20	ensembl_havana
ENSG00000176049	21.4769	1.41052	0.58123	2.42679	0.0152333	0.0999018	chr5	protein_coding	146967990	147162338	-	JAKMIP2	ensembl_havana
ENSG00000263096	30.4213	1.41015	0.517725	2.72375	0.00645454	0.0548879	chr17	antisense	53348865	53351014	-	RP11-515O17.2	havana
ENSG00000131944	26.5355	1.40814	0.5173	2.7221	0.0064869	0.0550654	chr19	protein_coding	33463115	33469128	+	C19orf40	ensembl_havana
ENSG00000166896	51.9184	1.40729	0.479776	2.93322	0.00335467	0.0344929	chr12	protein_coding	58335324	58351052	+	XRCC6BP1	ensembl_havana
ENSG00000175215	2724.9	1.40725	0.321566	4.37625	1.2074e-05	0.000372237	chr12	protein_coding	58213710	58240522	-	CTDSP2	ensembl_havana
ENSG00000157593	766.269	1.40602	0.340303	4.13167	3.60135e-05	0.000938477	chr6	protein_coding	44221833	44225291	-	SLC35B2	ensembl_havana
ENSG00000188897	89.1735	1.40598	0.444463	3.16332	0.00155983	0.0192356	chr16	protein_coding	11453702	11617444	-	CTD-3088G3.8	ensembl_havana
ENSG00000182704	1650.17	1.40584	0.374252	3.75639	0.000172383	0.00332557	chr11	protein_coding	76493295	76509198	+	TSKU	ensembl_havana
ENSG00000169258	34.4549	1.40318	0.525748	2.66892	0.00760947	0.0613106	chr5	protein_coding	176022803	176037134	-	GPRIN1	ensembl_havana
ENSG00000177981	758.567	1.40203	0.303203	4.62406	3.76298e-06	0.000142607	chr12	protein_coding	48541571	48574996	-	ASB8	ensembl_havana
ENSG00000177398	28.8342	1.40203	0.498274	2.81376	0.00489654	0.0453032	chr21	protein_coding	43483068	43563563	+	UMODL1	ensembl_havana
ENSG00000160606	77.1386	1.40157	0.476393	2.94204	0.00326054	0.0337968	chr17	protein_coding	27051366	27054953	-	TLCD1	ensembl_havana
ENSG00000180089	150.345	1.40063	0.504116	2.7784	0.0054628	0.0489771	chr19	protein_coding	55738007	55741647	-	TMEM86B	ensembl_havana
ENSG00000178821	43.6978	1.40007	0.5577	2.51043	0.0120584	0.0854878	chr1	protein_coding	1849029	1850712	-	TMEM52	ensembl_havana
ENSG00000138604	861.319	1.3967	0.315713	4.42395	9.69123e-06	0.00031286	chr15	protein_coding	69452923	69564556	+	GLCE	ensembl_havana
ENSG00000266903	53.0449	1.38863	0.436447	3.18168	0.00146426	0.0184002	chr19	antisense	45135500	45222031	-	CTB-171A8.1	havana
ENSG00000260296	50.5408	1.38767	0.446812	3.10572	0.00189819	0.0223702	chr4	sense_overlapping	40168295	40169451	+	RP11-395I6.3	havana
ENSG00000100321	213.157	1.38643	0.295559	4.69088	2.7203e-06	0.000107114	chr22	protein_coding	39745930	39781593	+	SYNGR1	ensembl_havana
ENSG00000161243	138.646	1.38539	0.424204	3.26586	0.00109134	0.0145027	chr19	protein_coding	39481354	39523425	-	FBXO27	ensembl_havana
ENSG00000149016	368.512	1.38333	0.308379	4.48581	7.26384e-06	0.000246971	chr11	protein_coding	62342517	62359649	-	TUT1	ensembl_havana
ENSG00000076555	2273.69	1.38248	0.304589	4.53883	5.65659e-06	0.000200872	chr12	protein_coding	109554400	109706031	+	ACACB	ensembl_havana
ENSG00000237413	26.5754	1.3824	0.544476	2.53895	0.0111184	0.0807297	chr1	processed_transcript	78695283	78835149	+	RP11-183M13.1	havana
ENSG00000029153	406.432	1.3816	0.335857	4.11365	3.89454e-05	0.00099842	chr12	protein_coding	27485787	27576241	+	ARNTL2	ensembl_havana
ENSG00000008130	1675.65	1.37806	0.232091	5.93759	2.89247e-09	2.66664e-07	chr1	protein_coding	1682671	1711896	-	NADK	ensembl_havana
ENSG00000239887	195.987	1.37752	0.384552	3.58213	0.000340803	0.00580941	chr1	protein_coding	162336698	162356600	+	C1orf226	ensembl_havana
ENSG00000127324	414.196	1.37735	0.566191	2.43266	0.0149883	0.098989	chr12	protein_coding	71518865	71835678	-	TSPAN8	ensembl_havana
ENSG00000214113	329.868	1.37729	0.342692	4.01903	5.84382e-05	0.00141003	chr6	protein_coding	5102827	5261172	-	LYRM4	ensembl_havana
ENSG00000135503	1148.5	1.37625	0.331316	4.1539	3.26858e-05	0.000876621	chr12	protein_coding	52345451	52390862	+	ACVR1B	ensembl_havana
ENSG00000186951	2533.42	1.37562	0.319578	4.30449	1.67372e-05	0.000493013	chr22	protein_coding	46546424	46639653	+	PPARA	ensembl_havana
ENSG00000204764	221.551	1.3754	0.336379	4.08884	4.33543e-05	0.00109246	chr5	protein_coding	170288874	170727019	+	RANBP17	ensembl_havana
ENSG00000131910	385.933	1.3748	0.369304	3.72267	0.000197129	0.00371696	chr1	protein_coding	27237980	27240457	-	NR0B2	ensembl_havana
ENSG00000235231	21.3988	1.37217	0.561304	2.44462	0.0145006	0.0969198	chr22	pseudogene	24373117	24374043	+	AP000351.10	ensembl_havana
ENSG00000101057	58.3509	1.37082	0.517121	2.65087	0.00802859	0.0639619	chr20	protein_coding	42295754	42345136	+	MYBL2	ensembl_havana
ENSG00000197363	263.575	1.37051	0.273737	5.00667	5.53806e-07	2.68855e-05	chr8	protein_coding	146024261	146036554	+	ZNF517	ensembl_havana
ENSG00000112877	92.2049	1.37045	0.378681	3.61901	0.000295727	0.00518834	chr5	protein_coding	612387	667283	+	CEP72	ensembl_havana
ENSG00000167693	239.549	1.36963	0.310788	4.40696	1.04834e-05	0.000333381	chr17	protein_coding	702553	883010	-	NXN	ensembl_havana
ENSG00000069702	1366.34	1.36718	0.309362	4.41935	9.89979e-06	0.000318521	chr1	protein_coding	92145902	92371892	-	TGFBR3	ensembl_havana
ENSG00000137880	685.097	1.36705	0.388968	3.51455	0.000440501	0.00715851	chr15	protein_coding	41056218	41059906	+	GCHFR	ensembl_havana
ENSG00000100479	78.8525	1.36473	0.353681	3.85864	0.00011402	0.00241065	chr14	protein_coding	50110273	50155140	-	POLE2	ensembl_havana
ENSG00000198056	106.644	1.36444	0.412635	3.30666	0.000944152	0.0130159	chr12	protein_coding	57125380	57146157	-	PRIM1	ensembl_havana
ENSG00000170899	219.605	1.3629	0.348874	3.90657	9.36143e-05	0.00205866	chr6	protein_coding	52842751	52860176	-	GSTA4	ensembl_havana
ENSG00000139116	859.163	1.36114	0.284646	4.78186	1.7368e-06	7.27181e-05	chr12	protein_coding	39687030	39837192	-	KIF21A	ensembl_havana
ENSG00000180035	114.244	1.36088	0.394627	3.44853	0.000563646	0.00870949	chr16	protein_coding	30389427	30411429	+	ZNF48	ensembl_havana
ENSG00000245750	165.778	1.3586	0.340556	3.98936	6.6253e-05	0.00156077	chr15	lincRNA	69755365	69863775	+	RP11-279F6.1	havana
ENSG00000185386	321.201	1.35791	0.394832	3.43921	0.000583419	0.00893581	chr22	protein_coding	50702142	50709196	-	MAPK11	ensembl_havana
ENSG00000204498	220.673	1.35712	0.327299	4.14641	3.37727e-05	0.000898929	chr6	protein_coding	31514647	31526606	+	NFKBIL1	ensembl_havana
ENSG00000167037	32.1379	1.3454	0.489037	2.75112	0.00593914	0.0517864	chr22	protein_coding	25202236	25323545	+	SGSM1	ensembl_havana
ENSG00000198951	1029.14	1.34533	0.307896	4.36944	1.24566e-05	0.000382189	chr22	protein_coding	42454358	42466846	-	NAGA	ensembl_havana
ENSG00000203280	41.3165	1.34528	0.522817	2.57314	0.0100779	0.0752548	chr22	antisense	25498407	25508659	-	CTA-221G9.11	havana
ENSG00000179922	118.39	1.34475	0.431776	3.11447	0.00184278	0.0218806	chr19	protein_coding	56132108	56135967	-	ZNF784	ensembl_havana
ENSG00000158156	258.936	1.3425	0.389925	3.44296	0.000575384	0.00884194	chr1	protein_coding	28285973	28294607	+	XKR8	ensembl_havana
ENSG00000172602	340.187	1.34237	0.452345	2.96757	0.00300166	0.0317309	chr12	protein_coding	49250928	49259681	-	RND1	ensembl_havana
ENSG00000086848	272.712	1.33779	0.311547	4.29402	1.75469e-05	0.000513708	chr11	protein_coding	111652919	111742305	-	ALG9	ensembl_havana
ENSG00000178803	266.649	1.33706	0.34919	3.82905	0.000128639	0.00265245	chr22	antisense	24825178	24891042	-	ADORA2A-AS1	ensembl_havana
ENSG00000089558	26.5917	1.33569	0.550062	2.42825	0.0151717	0.0996343	chr17	protein_coding	40308909	40333296	-	KCNH4	ensembl_havana
ENSG00000121152	42.672	1.33339	0.513156	2.5984	0.0093658	0.0714394	chr2	protein_coding	97001525	97039583	+	NCAPH	ensembl_havana
ENSG00000172366	556.57	1.33235	0.341361	3.90306	9.49832e-05	0.00207922	chr16	protein_coding	691813	698474	+	FAM195A	ensembl_havana
ENSG00000055163	768.347	1.32965	0.399402	3.32911	0.000871249	0.0122756	chr5	protein_coding	156693089	156822606	+	CYFIP2	ensembl_havana
ENSG00000165138	168.489	1.32435	0.300905	4.40121	1.07648e-05	0.000338411	chr9	protein_coding	101493611	101559247	-	ANKS6	ensembl_havana
ENSG00000231327	24.6847	1.32356	0.530053	2.49703	0.0125239	0.0873939	chr2	lincRNA	70351168	70352449	-	AC016700.5	havana
ENSG00000134247	730.006	1.32303	0.286519	4.61759	3.88215e-06	0.000146256	chr1	protein_coding	117452679	117532980	+	PTGFRN	ensembl_havana
ENSG00000176153	4300.08	1.32284	0.532673	2.4834	0.0130134	0.0898293	chr14	protein_coding	65405870	65409531	-	GPX2	ensembl_havana
ENSG00000164976	771.091	1.32135	0.414323	3.18917	0.00142684	0.0180007	chr9	protein_coding	34366668	34376851	-	KIAA1161	havana
ENSG00000153823	942.985	1.32068	0.378653	3.48785	0.000486916	0.00773579	chr2	protein_coding	229715242	230136001	-	PID1	ensembl_havana
ENSG00000136379	240.196	1.32051	0.385674	3.42391	0.000617266	0.00934967	chr15	protein_coding	80972025	81047962	+	ABHD17C	ensembl_havana
ENSG00000184117	2959.21	1.31891	0.339082	3.88965	0.000100387	0.00217026	chr22	protein_coding	29950797	29977326	-	NIPSNAP1	ensembl_havana
ENSG00000103495	208.651	1.31826	0.407145	3.23781	0.0012045	0.0157555	chr16	protein_coding	29817427	29823649	+	MAZ	ensembl_havana
ENSG00000166681	386.785	1.31806	0.322702	4.08445	4.41806e-05	0.00110746	chrX	protein_coding	102631268	102633005	+	NGFRAP1	ensembl_havana
ENSG00000233058	35.4769	1.31666	0.457141	2.88021	0.00397407	0.0388592	chr3	antisense	194208183	194239008	+	LINC00884	havana
ENSG00000165511	86.0709	1.31451	0.395283	3.32548	0.000882668	0.0123819	chr10	protein_coding	45493146	45496336	-	C10orf25	ensembl_havana
ENSG00000269220	52.4011	1.31398	0.484795	2.71038	0.00672052	0.0564559	chr22	lincRNA	18260088	18262247	+	LINC00528	ensembl_havana
ENSG00000100239	2088.7	1.31331	0.275997	4.75844	1.95096e-06	8.04552e-05	chr22	protein_coding	50781733	50883514	+	PPP6R2	ensembl_havana
ENSG00000205771	59.7765	1.312	0.394148	3.32869	0.000872551	0.0122849	chr15	pseudogene	44019116	44039292	-	CATSPER2P1	havana
ENSG00000112208	300.365	1.31042	0.307293	4.26439	2.0045e-05	0.000571999	chr6	protein_coding	57037124	57054631	+	BAG2	ensembl_havana
ENSG00000180592	38.5192	1.30918	0.460758	2.84137	0.00449199	0.0424746	chr10	protein_coding	21802407	21814611	-	SKIDA1	ensembl_havana
ENSG00000089157	17055.3	1.30915	0.335377	3.90352	9.48037e-05	0.00207771	chr12	protein_coding	120634489	120639038	-	RPLP0	ensembl_havana
ENSG00000086598	7063.72	1.30843	0.338734	3.86272	0.000112132	0.00238121	chr12	protein_coding	124069078	124083116	+	TMED2	ensembl_havana
ENSG00000139998	309.085	1.30822	0.345306	3.78859	0.000151507	0.00300445	chr14	protein_coding	65412532	65439494	-	RAB15	ensembl_havana
ENSG00000205643	129.651	1.30582	0.323632	4.03488	5.46308e-05	0.00132614	chr22	protein_coding	46639908	46646576	-	CDPF1	ensembl_havana
ENSG00000092607	507.582	1.30344	0.465293	2.80133	0.00508927	0.0465832	chr1	protein_coding	119425669	119532179	-	TBX15	ensembl_havana
ENSG00000233822	45.1903	1.30275	0.464131	2.80686	0.00500275	0.0459448	chr6	protein_coding	27806323	27823487	+	HIST1H2BN	ensembl_havana
ENSG00000173456	403.776	1.30201	0.326453	3.98834	6.65367e-05	0.00156553	chr11	protein_coding	119205237	119208023	+	RNF26	ensembl_havana
ENSG00000204160	589.721	1.30185	0.230206	5.65514	1.55715e-08	1.17098e-06	chr1	protein_coding	27153201	27184093	+	ZDHHC18	ensembl_havana
ENSG00000111846	447.53	1.30122	0.290231	4.48339	7.34665e-06	0.000248464	chr6	protein_coding	10492456	10629601	+	GCNT2	ensembl_havana
ENSG00000169241	859.375	1.30092	0.271236	4.79627	1.61646e-06	6.88827e-05	chr1	protein_coding	155107820	155111329	+	SLC50A1	ensembl_havana
ENSG00000109472	2028.3	1.30038	0.324888	4.00255	6.26637e-05	0.0014835	chr4	protein_coding	166282346	166419472	+	CPE	ensembl_havana
ENSG00000074219	319.12	1.29849	0.309815	4.19117	2.77522e-05	0.00076243	chr19	protein_coding	49843852	49865714	-	TEAD2	ensembl_havana
ENSG00000224531	545.747	1.29794	0.310663	4.17797	2.94118e-05	0.000800001	chr6	protein_coding	11094266	11138964	+	SMIM13	ensembl_havana
ENSG00000181830	2447.92	1.29557	0.334599	3.87201	0.000107944	0.00230761	chr11	protein_coding	45825623	45834566	+	SLC35C1	ensembl_havana
ENSG00000170638	1032.35	1.29534	0.273542	4.73542	2.18597e-06	8.86221e-05	chr22	protein_coding	50624344	50638027	+	TRABD	ensembl_havana
ENSG00000204564	294.267	1.29419	0.2842	4.55381	5.26837e-06	0.000190616	chr6	protein_coding	30614816	30620987	+	C6orf136	ensembl_havana
ENSG00000185090	208.635	1.29275	0.394647	3.2757	0.00105399	0.0141338	chr1	protein_coding	38259474	38266809	+	MANEAL	ensembl_havana
ENSG00000165804	236.691	1.29245	0.370557	3.48786	0.000486909	0.00773579	chr14	protein_coding	21558205	21572881	-	ZNF219	ensembl_havana
ENSG00000186907	231.084	1.29158	0.380001	3.39888	0.000676626	0.0100737	chr11	protein_coding	57228022	57245007	+	RTN4RL2	ensembl_havana
ENSG00000111696	206.887	1.2915	0.319677	4.04	5.34511e-05	0.00130571	chr12	protein_coding	104164231	104234975	-	NT5DC3	ensembl_havana
ENSG00000204438	329.459	1.29066	0.308473	4.18402	2.86396e-05	0.000783441	chr6	protein_coding	31629006	31634060	-	GPANK1	ensembl_havana
ENSG00000255468	93.1729	1.29063	0.440859	2.92753	0.00341669	0.0349618	chr11	protein_coding	66115421	66132275	+	RP11-867G23.8	havana
ENSG00000272462	105.752	1.28961	0.391694	3.29238	0.000993416	0.0135105	chr6	lincRNA	25992890	26002003	+	U91328.19	havana
ENSG00000155755	133.648	1.28901	0.424062	3.03967	0.00236834	0.0264503	chr2	protein_coding	202484907	202508293	-	TMEM237	ensembl_havana
ENSG00000101888	259.572	1.28668	0.28224	4.55882	5.14416e-06	0.000186827	chrX	protein_coding	108779010	108787919	+	NXT2	ensembl_havana
ENSG00000142409	592.657	1.28632	0.338477	3.80033	0.000144505	0.0029022	chr19	protein_coding	56598732	56632649	-	ZNF787	ensembl_havana
ENSG00000184992	492.492	1.28557	0.345425	3.72171	0.000197879	0.00372013	chr12	protein_coding	125478246	125515777	+	BRI3BP	ensembl_havana
ENSG00000168672	784.02	1.28347	0.287172	4.46934	7.84608e-06	0.000261663	chr8	protein_coding	127564687	127570638	-	FAM84B	ensembl_havana
ENSG00000102178	503.877	1.28217	0.332865	3.85192	0.000117194	0.00246147	chrX	protein_coding	153712056	153715009	-	UBL4A	ensembl_havana
ENSG00000111602	576.859	1.28116	0.292224	4.38417	1.16431e-05	0.000360109	chr12	protein_coding	56810903	56843187	-	TIMELESS	ensembl_havana
ENSG00000166986	1842.82	1.28045	0.332048	3.85623	0.000115149	0.00242649	chr12	protein_coding	57869228	57911352	+	MARS	ensembl_havana
ENSG00000163563	404.715	1.27943	0.311989	4.10087	4.11591e-05	0.00104497	chr1	protein_coding	158801107	158819296	+	MNDA	ensembl_havana
ENSG00000151725	105.172	1.27848	0.513695	2.48879	0.0128179	0.0888634	chr4	protein_coding	185615772	185655287	-	CENPU	ensembl_havana
ENSG00000179294	123.314	1.27771	0.476844	2.67952	0.00737277	0.0601874	chr17	protein_coding	36827961	36831187	-	C17orf96	ensembl_havana
ENSG00000168237	2597.66	1.2768	0.41236	3.09633	0.00195932	0.0229097	chr3	protein_coding	52321105	52329272	+	GLYCTK	ensembl_havana
ENSG00000164089	684.815	1.27302	0.408968	3.11277	0.00185343	0.0219724	chr4	protein_coding	109663196	109684210	-	ETNPPL	ensembl_havana
ENSG00000198682	2353.44	1.27258	0.254031	5.00954	5.45598e-07	2.65997e-05	chr10	protein_coding	89419370	89507462	+	PAPSS2	ensembl_havana
ENSG00000178075	210.418	1.272	0.271152	4.69111	2.71723e-06	0.000107114	chr3	protein_coding	113547029	113666021	+	GRAMD1C	ensembl_havana
ENSG00000110917	2920.57	1.27114	0.401292	3.16761	0.00153697	0.0190271	chr12	protein_coding	121124672	121139667	+	MLEC	ensembl_havana
ENSG00000137266	582.958	1.27098	0.336151	3.78098	0.000156212	0.00307234	chr6	protein_coding	3269196	3457256	-	SLC22A23	ensembl_havana
ENSG00000228709	43.3087	1.27065	0.434133	2.92688	0.00342383	0.0350162	chr21	lincRNA	45905460	45910171	+	AP001065.15	havana
ENSG00000141449	227.105	1.27027	0.293046	4.33469	1.45964e-05	0.000440096	chr18	protein_coding	18822203	19105378	+	GREB1L	ensembl_havana
ENSG00000123989	960.138	1.26982	0.387592	3.27619	0.00105218	0.0141194	chr2	protein_coding	220403669	220408509	-	CHPF	ensembl_havana
ENSG00000163032	131.601	1.26601	0.479652	2.63944	0.00830427	0.0655359	chr2	protein_coding	17720393	17838285	+	VSNL1	ensembl_havana
ENSG00000213373	43.6313	1.26549	0.45548	2.77837	0.00546318	0.0489771	chr17	lincRNA	41026687	41050751	-	LINC00671	ensembl_havana
ENSG00000148123	278.803	1.26514	0.358732	3.52669	0.000420797	0.00689086	chr9	protein_coding	103790991	104087417	+	LPPR1	ensembl_havana
ENSG00000120837	870.38	1.26477	0.238591	5.30098	1.15185e-07	6.81722e-06	chr12	protein_coding	104510855	104532067	-	NFYB	ensembl_havana
ENSG00000152348	109.624	1.2646	0.323622	3.90763	9.32076e-05	0.00205442	chr5	protein_coding	81267844	81572676	+	ATG10	ensembl_havana
ENSG00000179886	120.505	1.26378	0.380257	3.32348	0.000889006	0.0124526	chr8	protein_coding	144680074	144682485	+	TIGD5	ensembl_havana
ENSG00000204356	555.512	1.26367	0.23539	5.36843	7.94241e-08	4.87185e-06	chr6	protein_coding	31919864	31926887	-	NELFE	ensembl_havana
ENSG00000127838	2490.89	1.26329	0.374649	3.37193	0.000746446	0.0108672	chr2	protein_coding	219135115	219211516	+	PNKD	ensembl_havana
ENSG00000162063	57.705	1.26276	0.437347	2.88733	0.00388529	0.0381682	chr16	protein_coding	2479395	2508855	+	CCNF	ensembl_havana
ENSG00000223956	57.924	1.26241	0.488997	2.58163	0.00983354	0.0738613	chr1	lincRNA	56880635	56881638	+	RP4-710M16.2	havana
ENSG00000188130	322.584	1.26106	0.342355	3.6835	0.000230056	0.00420713	chr22	protein_coding	50683879	50700254	-	MAPK12	ensembl_havana
ENSG00000112167	214.863	1.26073	0.295556	4.2656	1.99364e-05	0.000570596	chr6	protein_coding	39071840	39082965	-	SAYSD1	ensembl_havana
ENSG00000225285	43.6076	1.26042	0.429599	2.93394	0.0033469	0.0344314	chr1	lincRNA	1365919	1369953	-	RP4-758J18.10	havana
ENSG00000139269	2183.71	1.25866	0.419616	2.99956	0.00270368	0.0293079	chr12	protein_coding	57846106	57853063	+	INHBE	ensembl_havana
ENSG00000163083	677.206	1.2585	0.458724	2.74348	0.00607917	0.0525345	chr2	protein_coding	121103719	121109384	+	INHBB	ensembl_havana
ENSG00000171208	127.674	1.25838	0.464286	2.71036	0.00672098	0.0564559	chr16	protein_coding	47111614	47177908	-	NETO2	ensembl_havana
ENSG00000248008	82.7805	1.25751	0.380599	3.30402	0.000953076	0.0131012	chr12	antisense	120928131	120933743	-	DYNLL1-AS1	havana
ENSG00000137166	528.102	1.25748	0.292967	4.29223	1.76885e-05	0.000516279	chr6	protein_coding	41514164	41570122	+	FOXP4	ensembl_havana
ENSG00000146109	501.461	1.25721	0.333481	3.76996	0.000163273	0.00318507	chr6	protein_coding	26597180	26600278	+	ABT1	ensembl_havana
ENSG00000139233	229.349	1.25687	0.293556	4.28154	1.85602e-05	0.000536819	chr12	protein_coding	66516842	66524548	-	LLPH	ensembl_havana
ENSG00000261971	298.134	1.25665	0.416749	3.01536	0.00256675	0.0281609	chr16	antisense	3101992	3109371	-	RP11-473M20.7	ensembl_havana
ENSG00000069431	644.738	1.25504	0.268474	4.67471	2.94364e-06	0.000113805	chr12	protein_coding	21950335	22094336	-	ABCC9	ensembl_havana
ENSG00000130766	558.106	1.25489	0.286964	4.37299	1.22558e-05	0.000377234	chr1	protein_coding	28586038	28609002	+	SESN2	ensembl_havana
ENSG00000123415	483.589	1.25481	0.284764	4.40651	1.05051e-05	0.000333518	chr12	protein_coding	54558529	54582778	-	SMUG1	ensembl_havana
ENSG00000221988	194.182	1.25447	0.332715	3.7704	0.000162983	0.00318265	chr6	protein_coding	32121218	32134011	+	PPT2	ensembl_havana
ENSG00000135100	441.135	1.25336	0.348997	3.59132	0.000329008	0.00565327	chr12	protein_coding	121416346	121440315	+	HNF1A	ensembl_havana
ENSG00000078177	800.767	1.25313	0.259289	4.83294	1.34532e-06	5.88992e-05	chr4	protein_coding	40058446	40159872	+	N4BP2	ensembl_havana
ENSG00000101346	1507.72	1.25289	0.363769	3.44419	0.000572765	0.00882195	chr20	protein_coding	30795683	30826470	+	POFUT1	ensembl_havana
ENSG00000184164	1149.12	1.25275	0.295147	4.2445	2.1908e-05	0.000615091	chr22	protein_coding	50311815	50321188	+	CRELD2	ensembl_havana
ENSG00000100014	754.813	1.25251	0.382184	3.27723	0.00104829	0.0140963	chr22	protein_coding	24666786	24813708	+	SPECC1L	ensembl_havana
ENSG00000136040	740.489	1.25076	0.260221	4.80655	1.53556e-06	6.60224e-05	chr12	protein_coding	94542499	94701451	+	PLXNC1	ensembl_havana
ENSG00000095397	203.922	1.25055	0.407501	3.06883	0.00214897	0.0245144	chr9	protein_coding	117164360	117267730	-	DFNB31	ensembl_havana
ENSG00000146411	38.239	1.2503	0.457655	2.73197	0.00629574	0.053824	chr6	protein_coding	134309835	134373774	-	SLC2A12	ensembl_havana
ENSG00000139651	521.562	1.24956	0.326804	3.82356	0.000131538	0.00268337	chr12	protein_coding	53574484	53584596	+	ZNF740	ensembl_havana
ENSG00000167964	148.735	1.24804	0.447885	2.78652	0.00532774	0.0481909	chr16	protein_coding	2190804	2204166	+	RAB26	ensembl_havana
ENSG00000180767	420.682	1.24795	0.390771	3.19355	0.00140536	0.0178117	chr3	protein_coding	126243126	126262134	+	CHST13	ensembl_havana
ENSG00000213965	281.179	1.2477	0.301053	4.14445	3.40633e-05	0.000904705	chr19	protein_coding	33182867	33204702	+	NUDT19	ensembl_havana
ENSG00000141576	202.014	1.24763	0.325916	3.82807	0.000129154	0.00265595	chr17	protein_coding	74138534	74236454	-	RNF157	ensembl_havana
ENSG00000070669	209.71	1.24693	0.400446	3.11385	0.00184665	0.021913	chr7	protein_coding	97481430	97501854	-	ASNS	ensembl_havana
ENSG00000117984	21508.2	1.2453	0.266117	4.6795	2.87574e-06	0.000111856	chr11	protein_coding	1773982	1785222	-	CTSD	ensembl_havana
ENSG00000089060	717.513	1.24495	0.230736	5.39557	6.83081e-08	4.29468e-06	chr12	protein_coding	113736564	113797298	-	SLC8B1	ensembl_havana
ENSG00000213553	97.6931	1.24463	0.400161	3.11031	0.00186892	0.0220816	chr2	pseudogene	38708920	38710012	+	RPLP0P6	ensembl_havana
ENSG00000269113	55.7701	1.24253	0.486324	2.55494	0.0106206	0.078031	chr1	protein_coding	48226200	48462567	-	TRABD2B	havana
ENSG00000115919	810.089	1.24241	0.231302	5.3714	7.81288e-08	4.82684e-06	chr2	protein_coding	143635067	143799890	+	KYNU	ensembl_havana
ENSG00000100422	999.483	1.24237	0.269225	4.61463	3.93791e-06	0.000147509	chr22	protein_coding	47080308	47134158	-	CERK	ensembl_havana
ENSG00000188906	469.371	1.24202	0.330002	3.76368	0.000167433	0.00324969	chr12	protein_coding	40590546	40763087	+	LRRK2	ensembl_havana
ENSG00000167703	1090.44	1.24198	0.307308	4.04148	5.31149e-05	0.00129915	chr17	protein_coding	1472561	1532180	-	SLC43A2	ensembl_havana
ENSG00000112787	739.629	1.23989	0.252498	4.91051	9.08414e-07	4.1674e-05	chr12	protein_coding	133066137	133161774	+	FBRSL1	ensembl_havana
ENSG00000003987	67.7635	1.23786	0.413154	2.99613	0.00273429	0.0295728	chr8	protein_coding	17155539	17271037	-	MTMR7	ensembl_havana
ENSG00000181894	154.544	1.23707	0.340705	3.6309	0.000282434	0.00498706	chr19	protein_coding	58637619	58666477	-	ZNF329	ensembl_havana
ENSG00000128228	1224.51	1.23571	0.348203	3.54882	0.000386969	0.00646691	chr22	protein_coding	21996550	21998587	+	SDF2L1	ensembl_havana
ENSG00000204528	48.3619	1.23406	0.447478	2.7578	0.00581911	0.0511399	chr6	sense_intronic	31141512	31145676	-	PSORS1C3	ensembl_havana
ENSG00000183762	160.695	1.23082	0.419952	2.93086	0.00338024	0.0346443	chr22	protein_coding	29469066	29564321	+	KREMEN1	ensembl_havana
ENSG00000154760	252.539	1.23074	0.431256	2.85385	0.00431929	0.0412718	chr17	protein_coding	33762115	33775856	-	SLFN13	ensembl_havana
ENSG00000166831	187.833	1.23073	0.347515	3.54151	0.00039785	0.00659816	chr15	protein_coding	65032091	65067786	-	RBPMS2	ensembl_havana
ENSG00000253426	45.6287	1.2289	0.49213	2.4971	0.0125213	0.0873939	chr8	protein_coding	9009252	9025646	+	RP11-10A14.4	havana
ENSG00000144567	1174.78	1.22862	0.324473	3.78651	0.000152781	0.00302658	chr2	protein_coding	220040947	220050201	+	FAM134A	ensembl_havana
ENSG00000162897	365.921	1.22859	0.368236	3.33642	0.000848661	0.0120726	chr1	protein_coding	207131310	207143970	-	FCAMR	ensembl_havana
ENSG00000073792	218.041	1.22852	0.321909	3.81637	0.00013543	0.00275629	chr3	protein_coding	185361527	185542844	-	IGF2BP2	ensembl_havana
ENSG00000167291	721.924	1.22723	0.376475	3.25979	0.00111496	0.0147553	chr17	protein_coding	77906142	78009647	-	TBC1D16	ensembl_havana
ENSG00000135447	1279.99	1.22707	0.482888	2.5411	0.0110505	0.080419	chr12	protein_coding	54969171	54982443	-	PPP1R1A	ensembl_havana
ENSG00000090487	1570.31	1.22669	0.209432	5.85722	4.70669e-09	4.12125e-07	chr15	protein_coding	65255362	65282648	-	SPG21	ensembl_havana
ENSG00000158169	546.661	1.22636	0.419406	2.92404	0.00345521	0.0352516	chr9	protein_coding	97861336	98079991	-	FANCC	ensembl_havana
ENSG00000101447	251.397	1.22452	0.504618	2.42664	0.0152395	0.0999085	chr20	protein_coding	37554955	37581703	+	FAM83D	ensembl_havana
ENSG00000206344	71.1275	1.22428	0.447108	2.73823	0.00617713	0.0531893	chr6	protein_coding	31165537	31171745	+	HCG27	havana
ENSG00000204392	266.547	1.22406	0.291609	4.1976	2.69763e-05	0.000744314	chr6	protein_coding	31765173	31774761	-	LSM2	ensembl_havana
ENSG00000255857	44.4282	1.22323	0.449971	2.71846	0.00655868	0.0554783	chr12	antisense	120639094	120650941	+	PXN-AS1	havana
ENSG00000170846	186.251	1.22259	0.427031	2.863	0.00419655	0.040459	chr4	lincRNA	6675178	6677774	+	AC093323.3	havana
ENSG00000182541	1452.71	1.22249	0.227534	5.37277	7.75348e-08	4.82192e-06	chr22	protein_coding	31608225	31676066	+	LIMK2	ensembl_havana
ENSG00000159873	1169.9	1.2223	0.319462	3.82614	0.000130171	0.00266968	chr22	protein_coding	29168662	29185283	+	CCDC117	ensembl_havana
ENSG00000158716	1208.69	1.22094	0.385549	3.16675	0.00154152	0.019047	chr1	protein_coding	159750722	159752333	+	DUSP23	ensembl_havana
ENSG00000135392	193.492	1.21903	0.321259	3.79455	0.000147913	0.00294843	chr12	protein_coding	56214744	56224608	-	DNAJC14	ensembl_havana
ENSG00000146592	160.616	1.21858	0.383646	3.1763	0.00149165	0.0186587	chr7	protein_coding	28338940	28865511	+	CREB5	ensembl_havana
ENSG00000048544	969.694	1.21776	0.311453	3.90992	9.23268e-05	0.00204441	chr6	protein_coding	42174539	42185603	-	MRPS10	ensembl_havana
ENSG00000137310	145.42	1.21746	0.467077	2.60655	0.00914583	0.070325	chr6	protein_coding	31126319	31134936	+	TCF19	ensembl_havana
ENSG00000182472	210.947	1.21722	0.331348	3.67355	0.000239205	0.00434375	chr19	protein_coding	39220827	39260544	-	CAPN12	ensembl_havana
ENSG00000042781	129.266	1.21568	0.478122	2.54262	0.0110026	0.0801619	chr1	protein_coding	215796236	216596738	-	USH2A	ensembl_havana
ENSG00000100401	2312.5	1.2152	0.352977	3.44271	0.000575907	0.00884194	chr22	protein_coding	41641615	41682255	-	RANGAP1	ensembl_havana
ENSG00000169372	436.224	1.21442	0.370067	3.28162	0.00103214	0.0139285	chr12	protein_coding	94071151	94288616	+	CRADD	ensembl_havana
ENSG00000138075	2147.22	1.21253	0.256599	4.72539	2.29669e-06	9.25237e-05	chr2	protein_coding	44039611	44066004	-	ABCG5	ensembl_havana
ENSG00000215124	59.9596	1.21253	0.452047	2.68231	0.00731149	0.0598621	chr6	pseudogene	11861859	11863203	-	RP3-420J14.1	havana
ENSG00000153044	53.3914	1.21233	0.402867	3.00927	0.0026188	0.0286306	chr5	protein_coding	68485375	68506184	+	CENPH	ensembl_havana
ENSG00000168904	641.025	1.21146	0.345094	3.51051	0.000447244	0.00724967	chr15	protein_coding	99791567	99930934	+	LRRC28	ensembl_havana
ENSG00000105352	39.8954	1.2114	0.488145	2.48164	0.0130779	0.0899365	chr19	protein_coding	42125344	42133442	-	CEACAM4	ensembl_havana
ENSG00000197077	2037.71	1.21078	0.34222	3.53804	0.000403116	0.0066603	chr22	protein_coding	25348697	25593415	+	KIAA1671	ensembl_havana
ENSG00000076706	1287.87	1.20717	0.312555	3.86227	0.000112337	0.00238293	chr11	protein_coding	119179241	119192231	-	MCAM	ensembl_havana
ENSG00000134690	54.4574	1.20609	0.464396	2.59711	0.00940119	0.0716238	chr1	protein_coding	38158090	38175391	+	CDCA8	ensembl_havana
ENSG00000100320	1516.8	1.20433	0.316869	3.80073	0.000144269	0.0029022	chr22	protein_coding	36134783	36424473	-	RBFOX2	ensembl_havana
ENSG00000163053	58.6546	1.20407	0.473062	2.54527	0.0109192	0.0797056	chr2	protein_coding	230899698	230933715	-	SLC16A14	ensembl_havana
ENSG00000125967	391.077	1.20307	0.429772	2.79932	0.00512108	0.0467851	chr20	protein_coding	32244893	32262269	-	NECAB3	ensembl_havana
ENSG00000052795	1611.36	1.20172	0.267962	4.48467	7.30263e-06	0.00024785	chr4	protein_coding	159690290	159829201	+	FNIP2	ensembl_havana
ENSG00000175182	245.05	1.20129	0.30671	3.9167	8.9771e-05	0.00200402	chr3	protein_coding	184053714	184064063	+	FAM131A	ensembl_havana
ENSG00000115661	521.327	1.20032	0.412233	2.91175	0.00359411	0.0362549	chr2	protein_coding	220110177	220115059	+	STK16	ensembl_havana
ENSG00000123297	473.105	1.19765	0.352733	3.39535	0.000685411	0.0101729	chr12	protein_coding	58176372	58201854	+	TSFM	ensembl_havana
ENSG00000049759	579.444	1.19639	0.372509	3.21171	0.00131949	0.016941	chr18	protein_coding	55711599	56068772	+	NEDD4L	ensembl_havana
ENSG00000258056	91.0957	1.19253	0.363343	3.2821	0.00103038	0.0139144	chr12	antisense	56122888	56124467	+	RP11-644F5.11	havana
ENSG00000135506	4250.3	1.19149	0.277449	4.29445	1.75128e-05	0.000513495	chr12	protein_coding	58087738	58115340	+	OS9	ensembl_havana
ENSG00000167074	317.746	1.19073	0.367672	3.23856	0.00120134	0.0157248	chr22	protein_coding	41763337	41795330	+	TEF	ensembl_havana
ENSG00000143627	1065.15	1.18829	0.479253	2.47947	0.0131578	0.0903128	chr1	protein_coding	155259630	155271225	-	PKLR	ensembl_havana
ENSG00000261584	97.4551	1.18514	0.36262	3.26827	0.00108206	0.0144294	chr6	lincRNA	26686469	26688192	+	RP11-457M11.5	havana
ENSG00000166821	390.931	1.18359	0.317278	3.73044	0.000191144	0.00362837	chr15	protein_coding	90220995	90234014	-	PEX11A	ensembl_havana
ENSG00000168061	113.931	1.1831	0.360986	3.27741	0.00104766	0.0140963	chr11	protein_coding	64808373	64812300	+	SAC3D1	ensembl_havana
ENSG00000241258	943.323	1.1827	0.286039	4.13475	3.5534e-05	0.00093197	chr7	protein_coding	65579591	65619555	+	CRCP	ensembl_havana
ENSG00000137343	140.85	1.18187	0.301036	3.926	8.63709e-05	0.00194167	chr6	protein_coding	30594619	30614600	+	ATAT1	ensembl_havana
ENSG00000113119	384.647	1.18167	0.270593	4.36696	1.25989e-05	0.000385321	chr5	protein_coding	140019012	140024993	+	TMCO6	ensembl_havana
ENSG00000270605	81.1171	1.18132	0.424923	2.78009	0.00543441	0.0488582	chr1	antisense	28566020	28567964	-	RP5-1092A3.4	havana
ENSG00000231925	7237.36	1.17991	0.361456	3.26434	0.00109721	0.0145505	chr6	protein_coding	33267471	33282164	-	TAPBP	ensembl_havana
ENSG00000164344	1908.38	1.17911	0.294433	4.00469	6.20988e-05	0.00147377	chr4	protein_coding	187130133	187179625	+	KLKB1	ensembl_havana
ENSG00000105552	371.962	1.17867	0.261969	4.49926	6.819e-06	0.000235933	chr19	protein_coding	49298319	49314286	-	BCAT2	havana
ENSG00000101363	475.09	1.17808	0.26212	4.49442	6.97585e-06	0.0002393	chr20	protein_coding	35918041	35945663	+	MANBAL	ensembl_havana
ENSG00000138678	163.449	1.17752	0.3889	3.02783	0.0024632	0.0272873	chr4	protein_coding	84457067	84527028	+	AGPAT9	ensembl_havana
ENSG00000157911	178.641	1.17728	0.376014	3.13095	0.00174244	0.0210278	chr1	protein_coding	2336236	2345236	-	PEX10	ensembl_havana
ENSG00000110987	212.847	1.17692	0.337197	3.49031	0.000482453	0.00770145	chr12	protein_coding	122457328	122499948	+	BCL7A	ensembl_havana
ENSG00000043093	856.399	1.17664	0.301321	3.90496	9.42429e-05	0.0020701	chr3	protein_coding	182655862	182703741	-	DCUN1D1	ensembl_havana
ENSG00000140367	730.488	1.17591	0.271055	4.33828	1.43604e-05	0.000435033	chr15	protein_coding	76135622	76193419	+	UBE2Q2	ensembl_havana
ENSG00000135446	513.163	1.17524	0.261778	4.48944	7.14112e-06	0.000244056	chr12	protein_coding	58141510	58149796	-	CDK4	ensembl_havana
ENSG00000167685	731.223	1.17494	0.24583	4.7795	1.75736e-06	7.32589e-05	chr19	protein_coding	56643968	56672262	+	ZNF444	ensembl_havana
ENSG00000187720	124.826	1.17143	0.406492	2.8818	0.00395409	0.038718	chr15	protein_coding	71389291	72075722	+	THSD4	ensembl_havana
ENSG00000104825	549.97	1.17095	0.255705	4.57929	4.66567e-06	0.000171725	chr19	protein_coding	39390340	39399533	+	NFKBIB	ensembl_havana
ENSG00000168556	101.933	1.17093	0.413751	2.83004	0.00465418	0.0435997	chr4	protein_coding	184426147	184432249	+	ING2	ensembl_havana
ENSG00000076248	636.85	1.17018	0.329105	3.55565	0.00037704	0.00633666	chr12	protein_coding	109535379	109548797	+	UNG	ensembl_havana
ENSG00000164124	178.177	1.16945	0.338728	3.45248	0.000555452	0.00861759	chr4	protein_coding	159122756	159176563	+	TMEM144	ensembl_havana
ENSG00000185670	79.1654	1.16935	0.377181	3.10022	0.00193374	0.0226937	chr11	protein_coding	62515791	62521660	-	ZBTB3	ensembl_havana
ENSG00000159214	128.646	1.16899	0.395275	2.9574	0.00310244	0.032474	chr1	protein_coding	44457031	44462200	+	CCDC24	ensembl_havana
ENSG00000152413	160.523	1.16717	0.460494	2.53459	0.0112578	0.0814947	chr5	protein_coding	78668459	78810040	-	HOMER1	ensembl_havana
ENSG00000118242	74.7864	1.16709	0.442667	2.6365	0.00837663	0.065831	chr2	protein_coding	216809213	216898819	-	MREG	ensembl_havana
ENSG00000216775	66.646	1.16681	0.371042	3.14467	0.00166274	0.020315	chr6	pseudogene	52529946	52533953	+	RP1-152L7.5	havana
ENSG00000149809	742.357	1.16595	0.333998	3.49089	0.000481415	0.00769563	chr11	protein_coding	64879317	64883856	+	TM7SF2	ensembl_havana
ENSG00000197594	1056.68	1.1641	0.356287	3.26731	0.00108575	0.0144548	chr6	protein_coding	132129156	132216295	+	ENPP1	ensembl_havana
ENSG00000164114	112.655	1.1637	0.367146	3.16957	0.00152663	0.0189357	chr4	protein_coding	156263810	156298122	-	MAP9	ensembl_havana
ENSG00000103404	597.541	1.15826	0.301199	3.8455	0.000120306	0.00252129	chr16	protein_coding	23072727	23160591	-	USP31	ensembl_havana
ENSG00000260920	35.0228	1.15741	0.464533	2.49156	0.0127182	0.088332	chr1	sense_overlapping	40929991	40932436	+	RP1-228H13.5	havana
ENSG00000111581	698.636	1.15479	0.246445	4.68579	2.78878e-06	0.000109585	chr12	protein_coding	69080514	69136785	+	NUP107	ensembl_havana
ENSG00000182307	1052.99	1.15299	0.308359	3.73911	0.000184673	0.00352796	chr8	protein_coding	146277764	146281416	+	C8orf33	ensembl_havana
ENSG00000185347	81.1325	1.15296	0.380721	3.02835	0.00245896	0.0272561	chr14	protein_coding	105956192	105965912	+	C14orf80	ensembl_havana
ENSG00000185340	408.989	1.15193	0.328693	3.50459	0.000457307	0.00738158	chr22	protein_coding	29702572	29708774	+	GAS2L1	ensembl_havana
ENSG00000188997	229.861	1.15193	0.355109	3.24389	0.00117911	0.0154974	chr11	protein_coding	77882295	77899868	-	KCTD21	ensembl_havana
ENSG00000225663	100.214	1.14923	0.38982	2.94809	0.00319741	0.033377	chr17	protein_coding	79780287	79791178	-	FAM195B	ensembl_havana
ENSG00000157870	251.402	1.14802	0.369094	3.11036	0.00186858	0.0220816	chr1	protein_coding	2517930	2522908	+	FAM213B	ensembl_havana
ENSG00000182749	221.007	1.14628	0.379709	3.01884	0.00253742	0.0279	chr1	protein_coding	26187701	26197744	-	PAQR7	ensembl_havana
ENSG00000139719	296.119	1.14442	0.356329	3.21169	0.00131955	0.016941	chr12	protein_coding	122714111	122751068	-	VPS33A	ensembl_havana
ENSG00000143257	576.572	1.14338	0.42306	2.70265	0.00687889	0.0572533	chr1	protein_coding	161199456	161208092	-	NR1I3	ensembl_havana
ENSG00000156011	746.89	1.14304	0.292582	3.90673	9.35526e-05	0.00205866	chr8	protein_coding	18384811	18942240	-	PSD3	ensembl_havana
ENSG00000169432	155.838	1.14071	0.358549	3.18147	0.00146528	0.018401	chr2	protein_coding	167051695	167232503	-	SCN9A	ensembl_havana
ENSG00000011007	763.76	1.13882	0.291378	3.90839	9.29131e-05	0.00205265	chr1	protein_coding	24069645	24088549	+	TCEB3	ensembl_havana
ENSG00000124374	182.044	1.13813	0.398063	2.85917	0.00424754	0.0408437	chr2	protein_coding	71409869	71454213	-	PAIP2B	ensembl_havana
ENSG00000083444	2836.84	1.1379	0.267081	4.26051	2.03965e-05	0.000580303	chr1	protein_coding	11994262	12035595	+	PLOD1	ensembl_havana
ENSG00000228989	42.1185	1.13667	0.447135	2.54212	0.0110182	0.0802452	chr2	antisense	242629829	242633704	+	AC133528.2	havana
ENSG00000198911	1813.54	1.13598	0.302283	3.75802	0.000171266	0.00331068	chr22	protein_coding	42229109	42303312	+	SREBF2	ensembl_havana
ENSG00000108582	4253.14	1.13483	0.254662	4.45621	8.34198e-06	0.000274855	chr17	protein_coding	28705923	28797007	+	CPD	ensembl_havana
ENSG00000269973	72.491	1.1345	0.418605	2.7102	0.00672431	0.0564559	chr2	lincRNA	10076489	10079719	+	RP11-95D17.1	havana
ENSG00000162522	444.426	1.13358	0.389046	2.91374	0.00357131	0.0360439	chr1	protein_coding	33207486	33240571	+	KIAA1522	ensembl_havana
ENSG00000163347	4796.36	1.13319	0.366432	3.09251	0.00198472	0.0231222	chr3	protein_coding	190023490	190040264	-	CLDN1	ensembl_havana
ENSG00000133687	278.695	1.13175	0.427046	2.65018	0.0080448	0.0640378	chr12	protein_coding	29653773	29937692	-	TMTC1	ensembl_havana
ENSG00000169955	252.827	1.13117	0.349756	3.23417	0.00121999	0.015893	chr16	protein_coding	30537244	30546668	-	ZNF747	ensembl_havana
ENSG00000139209	11196.4	1.13029	0.39456	2.86467	0.00417443	0.0403065	chr12	protein_coding	47158546	47226191	-	SLC38A4	ensembl_havana
ENSG00000124702	1349.64	1.12937	0.387021	2.91813	0.00352143	0.0357057	chr6	protein_coding	42981951	42989036	+	KLHDC3	ensembl_havana
ENSG00000225791	135.807	1.12929	0.343883	3.28393	0.00102369	0.0138342	chr6	lincRNA	52442105	52448783	+	TRAM2-AS1	havana
ENSG00000118777	662.545	1.1288	0.4362	2.5878	0.00965916	0.0730728	chr4	protein_coding	89011416	89152474	-	ABCG2	ensembl_havana
ENSG00000247271	132.957	1.12754	0.382712	2.94619	0.00321712	0.0335098	chr11	antisense	10879806	10928349	+	ZBED5-AS1	havana
ENSG00000166311	843.642	1.12751	0.253498	4.44779	8.67573e-06	0.000283417	chr11	protein_coding	6411655	6416228	+	SMPD1	ensembl_havana
ENSG00000070614	2658.65	1.12726	0.417786	2.69818	0.00697207	0.0578522	chr5	protein_coding	149865381	149937773	+	NDST1	ensembl_havana
ENSG00000198890	205.475	1.12691	0.381491	2.95397	0.00313717	0.0328017	chr1	protein_coding	107599267	107601916	+	PRMT6	ensembl_havana
ENSG00000181274	235.949	1.1251	0.315532	3.56572	0.000362854	0.00613048	chr10	protein_coding	99092255	99094458	-	FRAT2	ensembl_havana
ENSG00000198663	1605.34	1.124	0.260717	4.31117	1.6239e-05	0.000482043	chr6	protein_coding	36839646	36896740	+	C6orf89	ensembl_havana
ENSG00000204227	728.413	1.12341	0.307087	3.6583	0.000253898	0.00456731	chr6	protein_coding	33176272	33180499	+	RING1	ensembl_havana
ENSG00000154556	1633.93	1.12339	0.228122	4.92451	8.45711e-07	3.8984e-05	chr4	protein_coding	186506598	186877806	-	SORBS2	ensembl_havana
ENSG00000228923	104.676	1.12253	0.362496	3.09668	0.00195702	0.0228967	chr22	antisense	24912476	24914354	+	AP000355.2	havana
ENSG00000177192	466.488	1.12179	0.325108	3.45052	0.000559503	0.00865943	chr12	protein_coding	132413745	132428406	+	PUS1	ensembl_havana
ENSG00000104524	485.631	1.12173	0.388016	2.89094	0.00384094	0.037933	chr8	protein_coding	144686083	144691943	-	PYCRL	ensembl_havana
ENSG00000117010	350.487	1.12133	0.322024	3.48214	0.00049742	0.00786359	chr1	protein_coding	40997233	41013841	+	ZNF684	ensembl_havana
ENSG00000130520	1498.3	1.12067	0.339983	3.29624	0.00097987	0.0133573	chr19	protein_coding	18417040	18434084	-	LSM4	ensembl_havana
ENSG00000239789	181.349	1.11811	0.356242	3.13862	0.00169745	0.0206145	chr7	protein_coding	56019512	56024192	+	MRPS17	ensembl_havana
ENSG00000116663	413.59	1.11739	0.367843	3.03767	0.00238413	0.0265649	chr1	protein_coding	11724181	11734411	+	FBXO6	ensembl_havana
ENSG00000176946	354.382	1.11721	0.278262	4.01497	5.9453e-05	0.00142485	chr2	protein_coding	242523820	242576864	-	THAP4	ensembl_havana
ENSG00000100219	8248.03	1.11556	0.340326	3.27791	0.00104577	0.0140912	chr22	protein_coding	29190543	29196585	-	XBP1	ensembl_havana
ENSG00000103313	88.0643	1.11379	0.4392	2.53595	0.0112142	0.0812709	chr16	protein_coding	3292028	3306627	-	MEFV	ensembl_havana
ENSG00000169957	516.618	1.11276	0.33357	3.33592	0.000850186	0.0120854	chr16	protein_coding	30535325	30538142	-	ZNF768	ensembl_havana
ENSG00000075651	768.144	1.11243	0.289918	3.83707	0.000124511	0.00258121	chr3	protein_coding	171318195	171528740	-	PLD1	ensembl_havana
ENSG00000167711	20341.7	1.11138	0.394563	2.81674	0.00485136	0.0449636	chr17	protein_coding	1646130	1658562	+	SERPINF2	ensembl_havana
ENSG00000111412	242.23	1.10567	0.331902	3.3313	0.000864402	0.012233	chr12	protein_coding	117153593	117175875	-	C12orf49	ensembl_havana
ENSG00000213281	1362.83	1.10536	0.223738	4.94043	7.79522e-07	3.63701e-05	chr1	protein_coding	115247090	115259515	-	NRAS	ensembl_havana
ENSG00000241935	200.723	1.10285	0.332117	3.32065	0.000898071	0.0125429	chr10	protein_coding	99344080	99372559	+	HOGA1	ensembl_havana
ENSG00000196236	663.839	1.10187	0.229585	4.7994	1.59144e-06	6.79675e-05	chr22	protein_coding	41253081	41363838	+	XPNPEP3	ensembl_havana
ENSG00000166165	190.538	1.09835	0.421247	2.60738	0.00912383	0.0702363	chr14	protein_coding	103985996	103989448	-	CKB	ensembl_havana
ENSG00000166321	224.947	1.09781	0.281235	3.90352	9.48056e-05	0.00207771	chr10	protein_coding	74870217	74891586	+	NUDT13	ensembl_havana
ENSG00000005187	288.161	1.0976	0.363058	3.02319	0.00250123	0.0276447	chr16	protein_coding	20621565	20808903	+	ACSM3	ensembl_havana
ENSG00000151233	658.209	1.09678	0.235478	4.65766	3.1982e-06	0.000122903	chr12	protein_coding	42475647	42538681	-	GXYLT1	ensembl_havana
ENSG00000104691	416.128	1.09594	0.396305	2.76539	0.00568542	0.0504445	chr8	processed_transcript	30589764	30624522	+	UBXN8	ensembl_havana
ENSG00000097021	299.078	1.09485	0.356373	3.0722	0.00212486	0.0243116	chr1	protein_coding	6324329	6454451	-	ACOT7	ensembl_havana
ENSG00000110328	341.745	1.09447	0.344848	3.17376	0.00150478	0.018774	chr11	protein_coding	11292423	11643552	-	GALNT18	ensembl_havana
ENSG00000103855	587.548	1.09172	0.266133	4.10216	4.09304e-05	0.00104096	chr15	protein_coding	73976307	74006859	+	CD276	ensembl_havana
ENSG00000109814	2610.53	1.09129	0.442165	2.46807	0.0135844	0.0922104	chr4	protein_coding	39500375	39529931	-	UGDH	ensembl_havana
ENSG00000124596	574.872	1.09098	0.269615	4.04645	5.20001e-05	0.00128162	chr6	protein_coding	41001366	41065526	-	OARD1	ensembl_havana
ENSG00000204574	1078.31	1.08948	0.262764	4.14623	3.37989e-05	0.000898929	chr6	protein_coding	30539153	30564956	+	ABCF1	ensembl_havana
ENSG00000137309	510.464	1.08901	0.24731	4.40344	1.06548e-05	0.000336599	chr6	protein_coding	34204650	34214008	+	HMGA1	ensembl_havana
ENSG00000100802	118.127	1.08891	0.334098	3.25927	0.001117	0.0147721	chr14	protein_coding	23456110	23479375	-	C14orf93	ensembl_havana
ENSG00000064763	175.49	1.08891	0.396764	2.74447	0.00606079	0.052423	chr12	protein_coding	29302036	29493913	+	FAR2	ensembl_havana
ENSG00000166987	1099.62	1.08796	0.26336	4.1311	3.61033e-05	0.000938477	chr12	protein_coding	57914493	57923931	+	MBD6	ensembl_havana
ENSG00000112414	1401.63	1.08594	0.329942	3.2913	0.000997245	0.0135433	chr6	protein_coding	142622991	142767403	+	GPR126	ensembl_havana
ENSG00000189067	3335.59	1.08592	0.292732	3.70961	0.000207582	0.00387506	chr16	protein_coding	11641853	11730237	-	LITAF	ensembl_havana
ENSG00000090975	706.135	1.08454	0.262033	4.13894	3.48911e-05	0.000920064	chr12	protein_coding	123468027	123634562	-	PITPNM2	ensembl_havana
ENSG00000185087	215.613	1.0844	0.359649	3.01515	0.00256849	0.0281609	chr15	protein_coding	98980391	99057611	-	FAM169B	ensembl_havana
ENSG00000093134	605.511	1.08287	0.388246	2.78913	0.00528502	0.0478496	chr6	protein_coding	133043926	133055904	-	VNN3	ensembl_havana
ENSG00000116688	2182.6	1.0811	0.287336	3.76249	0.000168228	0.00325853	chr1	protein_coding	12040238	12073571	+	MFN2	ensembl_havana
ENSG00000100216	770.32	1.08068	0.326498	3.30991	0.000933245	0.0129293	chr22	protein_coding	39077953	39080818	+	TOMM22	ensembl_havana
ENSG00000128309	3455.7	1.07989	0.313303	3.4468	0.000567274	0.00875145	chr22	protein_coding	37415676	37425863	+	MPST	ensembl_havana
ENSG00000124587	645.979	1.07975	0.375565	2.87499	0.00404037	0.0392891	chr6	protein_coding	42931608	42946958	-	PEX6	ensembl_havana
ENSG00000160957	154.53	1.07946	0.362008	2.98186	0.002865	0.0307094	chr8	protein_coding	145736667	145743229	-	RECQL4	ensembl_havana
ENSG00000116701	440.594	1.07931	0.286642	3.76537	0.0001663	0.00323097	chr1	protein_coding	183524698	183560011	-	NCF2	ensembl_havana
ENSG00000177425	1369.75	1.07903	0.30614	3.52462	0.000424089	0.00692703	chr12	protein_coding	79968759	80084877	-	PAWR	ensembl_havana
ENSG00000110090	2557.5	1.07742	0.262593	4.10301	4.07803e-05	0.0010399	chr11	protein_coding	68522088	68611878	-	CPT1A	ensembl_havana
ENSG00000063046	4016.01	1.07604	0.260316	4.1336	3.57118e-05	0.000934255	chr12	protein_coding	53399942	53435993	+	EIF4B	ensembl_havana
ENSG00000231770	55.7946	1.07483	0.438615	2.4505	0.0142658	0.0956845	chr3	antisense	194304740	194310989	+	TMEM44-AS1	havana
ENSG00000105516	117.366	1.07396	0.419013	2.56308	0.0103748	0.0766954	chr19	protein_coding	49133287	49140695	-	DBP	ensembl_havana
ENSG00000180992	780.077	1.07378	0.355167	3.02332	0.00250016	0.0276447	chr6	protein_coding	44081194	44095194	-	MRPL14	ensembl_havana
ENSG00000008283	647.383	1.07111	0.362076	2.95825	0.00309389	0.0324376	chr17	protein_coding	61509665	61523739	-	CYB561	ensembl_havana
ENSG00000114993	1146.12	1.06956	0.289716	3.69175	0.000222714	0.00411046	chr2	protein_coding	74652963	74669549	-	RTKN	ensembl_havana
ENSG00000111319	165.644	1.0695	0.439158	2.43534	0.0148777	0.0985132	chr12	protein_coding	6456009	6486896	-	SCNN1A	ensembl_havana
ENSG00000165410	1846.65	1.0687	0.281612	3.79493	0.000147684	0.0029471	chr14	protein_coding	35179593	35184029	-	CFL2	ensembl_havana
ENSG00000096070	721.306	1.06855	0.314702	3.39544	0.000685183	0.0101729	chr6	protein_coding	36164521	36200567	+	BRPF3	ensembl_havana
ENSG00000103942	669.556	1.06765	0.320654	3.32961	0.000869664	0.0122713	chr15	protein_coding	83509838	83654661	-	HOMER2	ensembl_havana
ENSG00000094804	150.938	1.06625	0.419027	2.5446	0.0109405	0.0798	chr17	protein_coding	38443885	38459171	+	CDC6	ensembl_havana
ENSG00000198925	776.325	1.06509	0.331819	3.20985	0.00132805	0.0170345	chr2	protein_coding	220074494	220094439	-	ATG9A	ensembl_havana
ENSG00000182858	266.216	1.06477	0.31284	3.40355	0.000665151	0.0099415	chr22	protein_coding	50293877	50312106	-	ALG12	ensembl_havana
ENSG00000149260	1078.77	1.06352	0.347366	3.06165	0.00220117	0.0249614	chr11	protein_coding	76777979	76837201	+	CAPN5	ensembl_havana
ENSG00000250056	1154.08	1.06124	0.332126	3.1953	0.00139687	0.0177159	chr5	lincRNA	6582249	6588612	+	LINC01018	havana
ENSG00000109466	659.529	1.06094	0.324356	3.27092	0.00107199	0.0143151	chr4	protein_coding	166128770	166244308	+	KLHL2	ensembl_havana
ENSG00000226328	383.446	1.0609	0.39199	2.70644	0.0068008	0.0569237	chr22	lincRNA	45528901	45559662	-	CTA-217C2.1	havana
ENSG00000139266	237.627	1.06044	0.309189	3.42975	0.000604141	0.00920175	chr12	protein_coding	58148881	58154190	+	2020-03-09	ensembl_havana
ENSG00000197296	428.432	1.05879	0.254968	4.15264	3.28662e-05	0.000880228	chr20	protein_coding	42931478	42939809	-	FITM2	ensembl_havana
ENSG00000137411	789.558	1.05835	0.280883	3.76792	0.000164611	0.00320465	chr6	protein_coding	30876019	30894236	+	VARS2	ensembl_havana
ENSG00000183723	193.678	1.05833	0.304135	3.47981	0.00050177	0.0079193	chr16	protein_coding	66648653	66730610	-	CMTM4	ensembl_havana
ENSG00000079387	302.728	1.05757	0.279349	3.78583	0.000153199	0.00303172	chr12	protein_coding	48436681	48500091	-	SENP1	ensembl_havana
ENSG00000012660	2685.28	1.05568	0.328311	3.21549	0.00130222	0.0167705	chr6	protein_coding	53132196	53213947	-	ELOVL5	ensembl_havana
ENSG00000184208	143.278	1.05514	0.350724	3.00846	0.00262574	0.0286738	chr22	protein_coding	42084943	42094140	+	C22orf46	ensembl_havana
ENSG00000099999	262.951	1.05398	0.306906	3.43421	0.000594278	0.00907316	chr22	protein_coding	30773835	30817760	-	RNF215	ensembl_havana
ENSG00000173698	124.368	1.05394	0.381967	2.75925	0.00579335	0.0509836	chrX	protein_coding	19007427	19140755	-	GPR64	ensembl_havana
ENSG00000163884	1724.72	1.0531	0.332858	3.16381	0.0015572	0.0192154	chr3	protein_coding	126061478	126076285	-	KLF15	ensembl_havana
ENSG00000186827	81.6475	1.05079	0.361601	2.90592	0.00366173	0.0367369	chr1	protein_coding	1146706	1149518	-	TNFRSF4	ensembl_havana
ENSG00000114346	188.389	1.0477	0.397798	2.63376	0.0084446	0.0662035	chr3	protein_coding	172468472	172539264	+	ECT2	ensembl_havana
ENSG00000198746	207.112	1.04747	0.31066	3.37175	0.000746924	0.0108672	chr1	protein_coding	27216979	27226957	-	GPATCH3	ensembl_havana
ENSG00000112306	4282.46	1.0468	0.243047	4.30699	1.6549e-05	0.000489728	chr6	protein_coding	133135580	133138703	+	RPS12	ensembl_havana
ENSG00000176871	827.56	1.04467	0.347381	3.00728	0.00263599	0.0287693	chr12	protein_coding	118470712	118500235	-	WSB2	ensembl_havana
ENSG00000109654	771.808	1.04407	0.299402	3.48718	0.000488139	0.00774881	chr4	protein_coding	154073494	154260472	+	TRIM2	ensembl_havana
ENSG00000138942	747.848	1.04338	0.294547	3.54233	0.000396612	0.00658479	chr22	protein_coding	31556168	31603005	+	RNF185	ensembl_havana
ENSG00000204568	1578.57	1.04295	0.298014	3.49965	0.000465864	0.00749202	chr6	protein_coding	30585486	30594172	+	MRPS18B	ensembl_havana
ENSG00000175984	202.971	1.04282	0.3235	3.22355	0.0012661	0.0163935	chr1	protein_coding	115125469	115213043	-	DENND2C	ensembl_havana
ENSG00000146426	103.766	1.0425	0.378283	2.75587	0.00585365	0.0512555	chr6	protein_coding	155153831	155578857	+	TIAM2	ensembl_havana
ENSG00000196227	133.293	1.04147	0.328357	3.17174	0.00151527	0.0188491	chr20	protein_coding	58508819	58523735	+	FAM217B	ensembl_havana
ENSG00000163249	294.508	1.0397	0.310815	3.34507	0.000822608	0.0117807	chr2	protein_coding	208576264	208626563	+	CCNYL1	ensembl_havana
ENSG00000138363	788.633	1.03954	0.38377	2.70876	0.0067536	0.0566523	chr2	protein_coding	216176540	216214487	+	ATIC	ensembl_havana
ENSG00000135452	706.989	1.03911	0.317963	3.26803	0.00108298	0.0144317	chr12	protein_coding	58131796	58143994	+	TSPAN31	ensembl_havana
ENSG00000172794	372.388	1.03846	0.257221	4.03722	5.40882e-05	0.00131724	chr17	protein_coding	72666717	72743474	+	RAB37	ensembl_havana
ENSG00000169752	85.9109	1.03548	0.390867	2.64918	0.00806862	0.0641475	chr15	protein_coding	76228310	76352136	-	NRG4	ensembl_havana
ENSG00000100297	534.796	1.03429	0.257497	4.01672	5.9014e-05	0.00141989	chr22	protein_coding	35796056	35821423	+	MCM5	ensembl_havana
ENSG00000139428	1098.12	1.03068	0.3087	3.33877	0.000841488	0.0120062	chr12	protein_coding	109991542	110011679	-	MMAB	ensembl_havana
ENSG00000101849	444.466	1.02951	0.293587	3.50667	0.000453752	0.00733655	chrX	protein_coding	9431335	9687780	+	TBL1X	ensembl_havana
ENSG00000204410	91	1.02846	0.37508	2.74198	0.00610698	0.0526799	chr6	protein_coding	31707725	31732622	+	MSH5	ensembl_havana
ENSG00000110801	139.198	1.0281	0.315678	3.25681	0.00112671	0.01488	chr12	protein_coding	122326637	122356203	+	PSMD9	ensembl_havana
ENSG00000225630	3752.22	1.02609	0.378829	2.70859	0.00675708	0.0566566	chr1	pseudogene	565020	566063	+	MTND2P28	havana
ENSG00000112144	637.122	1.0256	0.275756	3.71923	0.000199833	0.00374827	chr6	protein_coding	52866077	52926600	-	ICK	ensembl_havana
ENSG00000152102	1389.99	1.0238	0.253934	4.03176	5.53604e-05	0.00134014	chr2	protein_coding	131805449	131851033	-	FAM168B	ensembl_havana
ENSG00000257742	311.079	1.02287	0.28185	3.62912	0.000284394	0.00501244	chr12	lincRNA	44112796	44117803	-	RP11-350F4.2	havana
ENSG00000126091	237.355	1.02277	0.391017	2.61568	0.00890507	0.0689397	chr1	protein_coding	44171495	44396831	+	ST3GAL3	ensembl_havana
ENSG00000064995	426.848	1.02245	0.264479	3.86589	0.000110686	0.00235835	chr6	protein_coding	34845555	34855866	-	TAF11	ensembl_havana
ENSG00000170854	919.475	1.02115	0.374258	2.72847	0.00636289	0.0542047	chr3	protein_coding	97660662	97691301	-	MINA	ensembl_havana
ENSG00000125863	659.167	1.02091	0.339804	3.0044	0.00266101	0.0289765	chr20	protein_coding	10381657	10414870	-	MKKS	ensembl_havana
ENSG00000185298	301.156	1.01968	0.296854	3.43496	0.000592643	0.00905539	chr17	protein_coding	79633394	79640934	+	CCDC137	ensembl_havana
ENSG00000133424	299.689	1.01526	0.379344	2.67635	0.00744282	0.0604688	chr22	protein_coding	33558212	34318829	-	LARGE	ensembl_havana
ENSG00000168159	1314.65	1.01358	0.339544	2.98511	0.00283476	0.0304023	chr1	protein_coding	228674762	228683467	+	RNF187	havana
ENSG00000112062	1881.86	1.01243	0.253953	3.98669	6.70013e-05	0.00157453	chr6	protein_coding	35995488	36079013	+	MAPK14	ensembl_havana
ENSG00000109756	1578.53	1.01243	0.222459	4.55109	5.337e-06	0.000192373	chr4	protein_coding	160025330	160281321	+	RAPGEF2	ensembl_havana
ENSG00000169926	1037.35	1.00528	0.26427	3.80398	0.000142388	0.00287414	chr15	protein_coding	31619058	31727868	+	KLF13	ensembl_havana
ENSG00000171169	166.674	1.00514	0.326673	3.0769	0.00209167	0.0240035	chr9	protein_coding	130823512	130830485	-	NAIF1	ensembl_havana
ENSG00000244567	69.6526	1.00417	0.397411	2.52677	0.0115117	0.0826772	chr2	lincRNA	208686014	208687493	-	AC096772.6	havana
ENSG00000112378	1872.68	1.00413	0.364548	2.75445	0.005879	0.0514071	chr6	protein_coding	138409642	138428648	-	PERP	ensembl_havana
ENSG00000198826	108.624	1.00325	0.401691	2.49756	0.012505	0.0873256	chr15	protein_coding	32907345	32932150	+	ARHGAP11A	ensembl_havana
ENSG00000241878	599.077	1.00284	0.268208	3.73905	0.000184714	0.00352796	chr22	protein_coding	32014477	32058418	-	PISD	ensembl_havana
ENSG00000065361	2530.14	1.00248	0.275776	3.63513	0.000277841	0.00492178	chr12	protein_coding	56473641	56497289	+	ERBB3	ensembl_havana
ENSG00000213588	121.618	1.00235	0.366852	2.73231	0.00628916	0.0537917	chr6	protein_coding	33422356	33425325	+	ZBTB9	ensembl_havana
ENSG00000162551	1296.1	1.00143	0.25963	3.85714	0.000114723	0.00242017	chr1	protein_coding	21835858	21904905	+	ALPL	ensembl_havana
ENSG00000137193	529.739	0.999455	0.287585	3.47533	0.000510223	0.00803947	chr6	protein_coding	37137979	37143202	+	PIM1	ensembl_havana
ENSG00000132768	359.589	0.998825	0.344197	2.9019	0.00370905	0.0369653	chr1	protein_coding	44435672	44439041	+	DPH2	ensembl_havana
ENSG00000197785	295.569	0.998812	0.3511	2.84481	0.00444381	0.0421229	chr1	protein_coding	1447531	1470067	+	ATAD3A	ensembl_havana
ENSG00000100348	1260.32	0.996776	0.329537	3.02477	0.00248819	0.0275482	chr22	protein_coding	36863083	36878077	-	TXN2	ensembl_havana
ENSG00000214022	1700.27	0.996508	0.372723	2.67359	0.00750434	0.0607227	chr7	protein_coding	150065278	150071133	+	REPIN1	ensembl_havana
ENSG00000103202	1350.23	0.996103	0.364284	2.73441	0.0062492	0.0535933	chr16	protein_coding	446725	460367	+	NME4	ensembl_havana
ENSG00000187244	2168.19	0.994717	0.332395	2.99258	0.00276634	0.0298354	chr19	protein_coding	45312328	45324673	+	BCAM	ensembl_havana
ENSG00000100335	903.06	0.994473	0.344275	2.8886	0.00386963	0.0380729	chr22	protein_coding	39895437	39914137	+	MIEF1	ensembl_havana
ENSG00000174365	220.206	0.992052	0.318175	3.11795	0.00182116	0.0216776	chr20	processed_transcript	37075221	37079564	+	SNHG11	ensembl_havana
ENSG00000204054	1542.71	0.991277	0.27528	3.60097	0.000317028	0.00547194	chr9	processed_transcript	132245730	132275947	+	LINC00963	havana
ENSG00000130772	327.777	0.991216	0.366274	2.70621	0.00680552	0.0569383	chr1	protein_coding	28655513	28662476	+	MED18	ensembl_havana
ENSG00000233184	107.294	0.990873	0.334324	2.96381	0.00303854	0.0319972	chr1	antisense	101491434	101552821	+	RP11-421L21.3	havana
ENSG00000069399	1080.87	0.989757	0.320723	3.08602	0.00202859	0.0234056	chr19	protein_coding	45250962	45263301	+	BCL3	ensembl_havana
ENSG00000076382	304.219	0.989658	0.321591	3.07738	0.0020883	0.0239792	chr17	protein_coding	26904588	26926297	-	SPAG5	ensembl_havana
ENSG00000177337	110.866	0.989594	0.407418	2.42894	0.015143	0.0995141	chr18	antisense	3593730	3598350	+	DLGAP1-AS1	ensembl_havana
ENSG00000151229	558.261	0.988408	0.316736	3.12061	0.00180477	0.0215666	chr12	protein_coding	40148823	40499891	-	SLC2A13	ensembl_havana
ENSG00000125798	264.457	0.988155	0.361534	2.73323	0.00627172	0.0537144	chr20	protein_coding	22561643	22566093	-	FOXA2	ensembl_havana
ENSG00000145331	185.654	0.985653	0.311045	3.16885	0.00153045	0.0189708	chr4	protein_coding	100467866	100485189	-	TRMT10A	ensembl_havana
ENSG00000111726	859.357	0.984496	0.29698	3.31503	0.000916339	0.0127416	chr12	protein_coding	22199108	22218608	+	CMAS	ensembl_havana
ENSG00000253719	1104.74	0.983326	0.259459	3.7899	0.000150706	0.00299475	chr12	protein_coding	74931551	74935223	+	ATXN7L3B	ensembl_havana
ENSG00000196547	1160.05	0.983179	0.293095	3.35448	0.000795157	0.0114474	chr15	protein_coding	91445448	91465814	+	MAN2A2	ensembl_havana
ENSG00000179361	118.693	0.982733	0.404498	2.42952	0.015119	0.0994467	chr15	protein_coding	74833518	74890472	+	ARID3B	ensembl_havana
ENSG00000204104	323.401	0.9826	0.320251	3.06821	0.00215342	0.0245505	chr2	protein_coding	239229082	239309541	+	TRAF3IP1	ensembl_havana
ENSG00000166860	207.646	0.981973	0.291307	3.37093	0.000749155	0.0108832	chr12	protein_coding	57392618	57400230	-	ZBTB39	ensembl_havana
ENSG00000259959	83.9231	0.981155	0.385392	2.54586	0.0109008	0.0796013	chr4	lincRNA	47842139	47846356	-	RP11-121C2.2	havana
ENSG00000139263	237.826	0.98094	0.281059	3.49015	0.000482746	0.00770145	chr12	protein_coding	59265931	59314303	-	LRIG3	ensembl_havana
ENSG00000068354	234.006	0.98017	0.341612	2.86924	0.00411454	0.039861	chrX	protein_coding	48397845	48420997	+	TBC1D25	ensembl_havana
ENSG00000260105	214.573	0.979941	0.308535	3.17611	0.00149263	0.0186588	chr17	pseudogene	41017939	41026386	+	AOC4P	havana
ENSG00000178605	635.861	0.97824	0.256378	3.81562	0.000135842	0.00275944	chrX	protein_coding	220025	230886	-	GTPBP6	ensembl_havana
ENSG00000144959	383.084	0.977615	0.287432	3.4012	0.000670913	0.0100149	chr3	protein_coding	172348039	172429008	-	NCEH1	ensembl_havana
ENSG00000158882	255.357	0.977258	0.363186	2.69079	0.00712834	0.0587927	chr1	protein_coding	161195793	161200408	+	TOMM40L	ensembl_havana
ENSG00000196850	963.148	0.976402	0.220306	4.43202	9.33523e-06	0.000302897	chr12	protein_coding	110969120	111021125	-	PPTC7	ensembl_havana
ENSG00000256087	292.885	0.975962	0.253024	3.8572	0.000114694	0.00242017	chr19	protein_coding	52534632	52598991	-	ZNF432	ensembl_havana
ENSG00000166908	490.031	0.974563	0.331393	2.9408	0.00327362	0.033914	chr12	protein_coding	57984957	57997198	+	PIP4K2C	ensembl_havana
ENSG00000175634	571.495	0.974487	0.243419	4.00332	6.24584e-05	0.00148047	chr11	protein_coding	67195931	67202872	+	RPS6KB2	ensembl_havana
ENSG00000251136	97.9262	0.974249	0.400117	2.43491	0.0148955	0.0985634	chr8	lincRNA	90621638	90769955	-	RP11-37B2.1	havana
ENSG00000100324	551.84	0.973827	0.264725	3.67864	0.000234479	0.00427819	chr22	protein_coding	39795746	39833065	+	TAB1	ensembl_havana
ENSG00000168884	559.438	0.973766	0.243889	3.99267	6.53347e-05	0.00154293	chr4	protein_coding	2743375	2758103	-	TNIP2	ensembl_havana
ENSG00000177565	2735.08	0.972068	0.251795	3.86056	0.000113127	0.00239704	chr3	protein_coding	176737143	176915261	-	TBL1XR1	ensembl_havana
ENSG00000177169	1498.62	0.971361	0.299727	3.24082	0.00119186	0.0156327	chr12	protein_coding	132379196	132407712	+	ULK1	ensembl_havana
ENSG00000103174	397.479	0.971069	0.305345	3.18023	0.00147157	0.0184558	chr16	protein_coding	5074845	5084142	-	NAGPA	ensembl_havana
ENSG00000167216	90.4607	0.970715	0.348669	2.78406	0.00536828	0.0484851	chr18	protein_coding	44497455	44627658	+	KATNAL2	ensembl_havana
ENSG00000164323	1552.64	0.970353	0.31728	3.05835	0.00222559	0.0251966	chr4	protein_coding	186080819	186130658	-	KIAA1430	ensembl_havana
ENSG00000197852	103.664	0.970313	0.35895	2.7032	0.00686762	0.0572083	chr1	protein_coding	112223252	112298446	-	FAM212B	ensembl_havana
ENSG00000100030	2334.79	0.969667	0.228959	4.23511	2.28435e-05	0.000637623	chr22	protein_coding	22108789	22221970	-	MAPK1	ensembl_havana
ENSG00000012232	438.13	0.969056	0.315614	3.07039	0.00213781	0.0244161	chr8	protein_coding	28457986	28613116	+	EXTL3	ensembl_havana
ENSG00000160087	617.876	0.967533	0.295846	3.2704	0.00107397	0.0143315	chr1	protein_coding	1189289	1209265	-	UBE2J2	ensembl_havana
ENSG00000246985	128.181	0.966521	0.382975	2.52372	0.0116121	0.0831933	chr12	processed_transcript	93936239	93965544	-	SOCS2-AS1	havana
ENSG00000101220	336.712	0.966405	0.320645	3.01394	0.00257879	0.0282254	chr20	protein_coding	3734155	3749034	-	C20orf27	ensembl_havana
ENSG00000058668	2240.86	0.966305	0.286634	3.37122	0.000748369	0.01088	chr1	protein_coding	203595689	203713209	+	ATP2B4	ensembl_havana
ENSG00000167705	408.523	0.965246	0.360514	2.67741	0.00741929	0.0603616	chr17	protein_coding	1549444	1553371	-	RILP	ensembl_havana
ENSG00000181396	418.981	0.965152	0.330083	2.92396	0.00345604	0.0352516	chr17	protein_coding	80347099	80376513	-	OGFOD3	ensembl_havana
ENSG00000163874	371.56	0.964803	0.292505	3.29842	0.00097231	0.0132799	chr1	protein_coding	37940153	37949980	+	ZC3H12A	ensembl_havana
ENSG00000160055	109.267	0.963975	0.361744	2.6648	0.00770341	0.0618078	chr1	protein_coding	32680073	32687972	-	TMEM234	ensembl_havana
ENSG00000147955	2203.04	0.963952	0.334205	2.88432	0.00392262	0.0384702	chr9	protein_coding	34634719	34637806	-	SIGMAR1	ensembl_havana
ENSG00000112977	2378.93	0.962826	0.27629	3.48484	0.000492436	0.00779765	chr5	protein_coding	10679342	10761384	-	DAP	ensembl_havana
ENSG00000112715	3043.3	0.962388	0.26201	3.67309	0.000239631	0.00434736	chr6	protein_coding	43737921	43754224	+	VEGFA	ensembl_havana
ENSG00000125741	544.847	0.962096	0.373135	2.57841	0.00992559	0.074407	chr19	protein_coding	46030685	46105470	-	OPA3	ensembl_havana
ENSG00000125520	1237.34	0.960838	0.391384	2.45497	0.0140896	0.0948004	chr20	protein_coding	62371214	62374858	+	SLC2A4RG	ensembl_havana
ENSG00000205464	85.4837	0.959893	0.387667	2.47608	0.0132835	0.0907606	chr5	protein_coding	81575281	81682796	+	ATP6AP1L	ensembl_havana
ENSG00000184508	81.2334	0.959019	0.349216	2.7462	0.00602894	0.0522519	chr15	protein_coding	91474148	91475799	-	HDDC3	ensembl_havana
ENSG00000205269	507.192	0.958993	0.273687	3.50397	0.00045837	0.00739252	chr6	protein_coding	11537938	11583757	+	TMEM170B	ensembl_havana
ENSG00000171497	943.43	0.95887	0.231396	4.14385	3.41527e-05	0.000905827	chr4	protein_coding	159630286	159644548	-	PPID	ensembl_havana
ENSG00000090273	1494.64	0.958584	0.295846	3.24015	0.00119469	0.0156591	chr1	protein_coding	27226729	27273353	+	NUDC	ensembl_havana
ENSG00000171566	1110.79	0.957254	0.275293	3.47721	0.000506652	0.00798977	chr4	protein_coding	155456158	155471587	-	PLRG1	ensembl_havana
ENSG00000135912	207.562	0.956569	0.304391	3.14257	0.00167471	0.0204117	chr2	protein_coding	219575568	219620139	+	TTLL4	ensembl_havana
ENSG00000111231	491.127	0.956006	0.300548	3.18088	0.00146828	0.0184266	chr12	protein_coding	110890289	110907073	-	GPN3	ensembl_havana
ENSG00000196230	4383.04	0.954999	0.299058	3.19336	0.00140629	0.0178117	chr6	protein_coding	30687978	30693203	+	TUBB	ensembl_havana
ENSG00000018280	335.447	0.953847	0.362401	2.63202	0.00848793	0.0664888	chr2	protein_coding	219246752	219261617	+	SLC11A1	ensembl_havana
ENSG00000177084	639.019	0.952411	0.296188	3.21557	0.00130187	0.0167705	chr12	protein_coding	133200348	133263951	-	POLE	ensembl_havana
ENSG00000130779	1882.07	0.950573	0.311411	3.05247	0.00226965	0.0255866	chr12	protein_coding	122755979	122907179	-	CLIP1	ensembl_havana
ENSG00000179295	2972.79	0.949658	0.299571	3.17006	0.00152405	0.018916	chr12	protein_coding	112856155	112947717	+	PTPN11	ensembl_havana
ENSG00000188807	172.38	0.949373	0.341339	2.78132	0.00541386	0.0487171	chr1	protein_coding	9648932	9674935	+	TMEM201	ensembl_havana
ENSG00000143799	1650.9	0.949125	0.343646	2.76193	0.00574614	0.0506844	chr1	protein_coding	226548392	226595780	-	PARP1	ensembl_havana
ENSG00000180694	1666.73	0.949106	0.369557	2.56823	0.010222	0.075858	chr8	protein_coding	91634223	91803860	-	TMEM64	ensembl_havana
ENSG00000181450	216.048	0.948849	0.303746	3.12382	0.00178519	0.0214073	chr1	protein_coding	227751244	227865144	+	ZNF678	ensembl_havana
ENSG00000100099	848.21	0.948282	0.275156	3.44635	0.000568224	0.00875906	chr22	protein_coding	26839389	26879803	-	HPS4	ensembl_havana
ENSG00000166669	523.41	0.948218	0.263036	3.60491	0.000312266	0.00541412	chr16	protein_coding	10420291	10577495	+	ATF7IP2	ensembl_havana
ENSG00000198431	2596.61	0.947995	0.257899	3.67583	0.000237076	0.00431735	chr12	protein_coding	104609557	104744061	+	TXNRD1	ensembl_havana
ENSG00000130787	1085.63	0.94254	0.220339	4.27767	1.88859e-05	0.000545416	chr12	protein_coding	123319000	123347507	+	HIP1R	ensembl_havana
ENSG00000148200	114.365	0.942529	0.333851	2.82321	0.0047546	0.0442422	chr9	protein_coding	127279554	127533589	-	NR6A1	ensembl_havana
ENSG00000104805	6404.6	0.942247	0.345303	2.72876	0.00635735	0.0542047	chr19	protein_coding	49403307	49426629	+	NUCB1	ensembl_havana
ENSG00000269190	775.458	0.941989	0.348459	2.7033	0.00686552	0.0572083	chr19	protein_coding	39432044	39466550	-	FBXO17	ensembl_havana
ENSG00000163900	543.86	0.941765	0.294165	3.20149	0.00136721	0.0174203	chr3	protein_coding	185194284	185216845	-	TMEM41A	ensembl_havana
ENSG00000174437	5003.95	0.941479	0.232702	4.04586	5.21311e-05	0.00128162	chr12	protein_coding	110718561	110788898	+	ATP2A2	ensembl_havana
ENSG00000174106	627.747	0.9405	0.249692	3.76664	0.000165456	0.00321784	chr12	protein_coding	65563351	65642107	+	LEMD3	ensembl_havana
ENSG00000184381	569.86	0.939985	0.272517	3.44927	0.000562111	0.00869277	chr22	protein_coding	38507502	38601697	-	PLA2G6	ensembl_havana
ENSG00000168393	240.85	0.939848	0.375807	2.50088	0.0123886	0.086684	chr2	protein_coding	242615157	242626406	-	DTYMK	ensembl_havana
ENSG00000181192	3133.66	0.93981	0.336714	2.79112	0.00525261	0.0476105	chr10	protein_coding	12110971	12165224	+	DHTKD1	ensembl_havana
ENSG00000090615	1785.95	0.93905	0.259846	3.61387	0.000301655	0.00527305	chr12	protein_coding	133345495	133405444	-	GOLGA3	ensembl_havana
ENSG00000154864	921.975	0.938395	0.365084	2.57035	0.0101595	0.0754886	chr18	protein_coding	10666480	11148587	-	PIEZO2	ensembl_havana
ENSG00000111785	437.394	0.937177	0.291353	3.21664	0.00129701	0.0167259	chr12	protein_coding	107168373	107283090	+	RIC8B	ensembl_havana
ENSG00000143179	246.888	0.936335	0.328349	2.85164	0.00434943	0.0414702	chr1	protein_coding	165796768	165880855	+	UCK2	ensembl_havana
ENSG00000176182	103.263	0.936178	0.347466	2.6943	0.00705368	0.0582717	chr19	protein_coding	46393278	46405862	-	MYPOP	ensembl_havana
ENSG00000111530	1892.27	0.933248	0.215255	4.33555	1.45397e-05	0.000439077	chr12	protein_coding	67663061	67713731	+	CAND1	ensembl_havana
ENSG00000107404	836.154	0.932817	0.379871	2.45562	0.0140643	0.0946971	chr1	protein_coding	1270656	1284730	-	DVL1	ensembl_havana
ENSG00000089022	465.031	0.93281	0.246117	3.79011	0.000150582	0.00299475	chr12	protein_coding	112279782	112334343	+	MAPKAPK5	ensembl_havana
ENSG00000135766	1576.38	0.93254	0.277687	3.35825	0.000784387	0.0113093	chr1	protein_coding	231499497	231560790	-	EGLN1	ensembl_havana
ENSG00000124608	345.039	0.932534	0.266807	3.49516	0.000473775	0.00758356	chr6	protein_coding	44267391	44281063	-	AARS2	ensembl_havana
ENSG00000135930	769.319	0.932312	0.344772	2.70414	0.00684807	0.0571945	chr2	protein_coding	233414762	233448354	+	EIF4E2	ensembl_havana
ENSG00000214717	1028.27	0.931815	0.272618	3.41802	0.00063079	0.00952443	chrX	protein_coding	2404455	2419008	-	ZBED1	ensembl_havana
ENSG00000111666	1901.97	0.931421	0.279983	3.32671	0.000878785	0.0123455	chr12	protein_coding	102090725	102137918	+	CHPT1	ensembl_havana
ENSG00000115590	117.965	0.930779	0.357095	2.60653	0.00914635	0.070325	chr2	protein_coding	102608306	102645006	+	IL1R2	ensembl_havana
ENSG00000084693	213.451	0.928211	0.320703	2.8943	0.00380005	0.0376782	chr2	protein_coding	27265232	27293490	+	AGBL5	ensembl_havana
ENSG00000134986	295.278	0.928196	0.290139	3.19914	0.00137837	0.017516	chr5	protein_coding	110998318	111333161	-	NREP	ensembl_havana
ENSG00000204673	661.869	0.928087	0.295147	3.14449	0.00166378	0.020315	chr19	protein_coding	50372295	50381716	-	AKT1S1	ensembl_havana
ENSG00000075420	3073.52	0.927933	0.207111	4.48037	7.45138e-06	0.000251563	chr3	protein_coding	171757418	172119455	+	FNDC3B	ensembl_havana
ENSG00000118162	112.493	0.927919	0.343427	2.70194	0.00689367	0.0573476	chr19	protein_coding	47978401	47987525	-	KPTN	ensembl_havana
ENSG00000120942	333.892	0.927894	0.281034	3.30171	0.00096097	0.0131531	chr1	protein_coding	11333263	11356106	+	UBIAD1	ensembl_havana
ENSG00000065029	621.908	0.927797	0.245502	3.77918	0.000157345	0.00309144	chr6	protein_coding	35226686	35263762	+	ZNF76	ensembl_havana
ENSG00000149541	867.41	0.926004	0.257346	3.59828	0.000320323	0.00551888	chr11	protein_coding	62382768	62389647	-	B3GAT3	ensembl_havana
ENSG00000061794	1387.22	0.925365	0.31808	2.90922	0.00362335	0.036454	chr12	protein_coding	27863706	27909228	+	MRPS35	ensembl_havana
ENSG00000100299	1015.52	0.923564	0.249578	3.7005	0.000215174	0.0039902	chr22	protein_coding	51061182	51066607	-	ARSA	ensembl_havana
ENSG00000063245	2293.05	0.923086	0.334206	2.76203	0.00574432	0.0506844	chr19	protein_coding	56186592	56221224	+	EPN1	ensembl_havana
ENSG00000182986	342.557	0.922309	0.307122	3.00307	0.00267271	0.0290344	chr19	protein_coding	53367043	53400946	-	ZNF320	ensembl_havana
ENSG00000151729	821.593	0.922239	0.327767	2.8137	0.00489746	0.0453032	chr4	protein_coding	186064395	186071536	+	SLC25A4	ensembl_havana
ENSG00000009950	2450.51	0.92221	0.354016	2.60499	0.00918761	0.070535	chr7	protein_coding	73007524	73038873	-	MLXIPL	ensembl_havana
ENSG00000176371	184.093	0.920785	0.295391	3.11718	0.00182592	0.0217191	chr15	protein_coding	85144217	85171027	+	ZSCAN2	ensembl_havana
ENSG00000214160	817.887	0.92019	0.336776	2.73235	0.00628839	0.0537917	chr3	protein_coding	183960089	183967336	-	ALG3	ensembl_havana
ENSG00000131061	113.606	0.919668	0.336078	2.73647	0.00621015	0.0534256	chr20	protein_coding	32319463	32380075	+	ZNF341	ensembl_havana
ENSG00000011478	156.41	0.919333	0.300601	3.05831	0.00222586	0.0251966	chr19	protein_coding	46195741	46207247	+	QPCTL	ensembl_havana
ENSG00000161558	183.54	0.918742	0.312204	2.94276	0.00325298	0.0337732	chr19	protein_coding	48835613	48867494	-	TMEM143	ensembl_havana
ENSG00000066248	240.481	0.915781	0.369566	2.47799	0.0132125	0.0905603	chr2	protein_coding	233743396	233877982	-	NGEF	ensembl_havana
ENSG00000131323	517.132	0.914725	0.239158	3.82478	0.000130889	0.00267298	chr14	protein_coding	103243813	103377837	+	TRAF3	ensembl_havana
ENSG00000179761	2980.73	0.914148	0.321671	2.84187	0.00448498	0.0424292	chr17	protein_coding	27277531	27384234	+	PIPOX	ensembl_havana
ENSG00000166166	307.941	0.912801	0.368107	2.47971	0.0131488	0.0903084	chr14	protein_coding	103995521	104003410	+	TRMT61A	ensembl_havana
ENSG00000121413	209.827	0.912447	0.352153	2.59106	0.00956816	0.0726362	chr19	protein_coding	58595205	58629794	-	ZSCAN18	ensembl_havana
ENSG00000187446	2296.97	0.911516	0.243732	3.73983	0.000184144	0.0035241	chr15	protein_coding	41523037	41574043	+	CHP1	ensembl_havana
ENSG00000130529	451.478	0.910915	0.280484	3.24765	0.00116363	0.0153148	chr19	protein_coding	49660998	49715093	+	TRPM4	ensembl_havana
ENSG00000148334	611.578	0.910682	0.2494	3.6515	0.000260716	0.00466806	chr9	protein_coding	130882972	130890741	-	PTGES2	ensembl_havana
ENSG00000128294	1516.45	0.910413	0.339452	2.68201	0.00731821	0.0598621	chr22	protein_coding	26921458	26992681	-	TPST2	ensembl_havana
ENSG00000132635	751.605	0.910187	0.240452	3.78532	0.000153509	0.00303474	chr20	protein_coding	2815960	2821836	-	PCED1A	ensembl_havana
ENSG00000196576	4900.6	0.909591	0.265379	3.42752	0.000609122	0.00925557	chr22	protein_coding	50713408	50746056	-	PLXNB2	ensembl_havana
ENSG00000189306	625.491	0.909451	0.322583	2.81928	0.00481322	0.0446749	chr22	protein_coding	42905974	42915808	-	RRP7A	ensembl_havana
ENSG00000100241	1296.5	0.908272	0.211551	4.29339	1.75962e-05	0.000514366	chr22	protein_coding	50883429	50913454	-	SBF1	ensembl_havana
ENSG00000171621	1201.94	0.907966	0.30594	2.9678	0.00299944	0.0317309	chr1	protein_coding	9352939	9429591	+	SPSB1	ensembl_havana
ENSG00000127191	346.78	0.907744	0.324125	2.8006	0.00510083	0.0466564	chr9	protein_coding	139776364	139821059	+	TRAF2	ensembl_havana
ENSG00000139620	408.792	0.906163	0.247402	3.66272	0.000249552	0.00450105	chr12	protein_coding	49047184	49076021	-	KANSL2	ensembl_havana
ENSG00000022840	2165.69	0.905911	0.257642	3.51617	0.000437823	0.00712708	chr12	protein_coding	120971283	121015397	+	RNF10	ensembl_havana
ENSG00000113758	307.772	0.90557	0.27259	3.3221	0.000893431	0.0124892	chr5	protein_coding	176883609	176901402	-	DBN1	ensembl_havana
ENSG00000159023	1392.56	0.904944	0.317228	2.85267	0.00433542	0.041387	chr1	protein_coding	29213603	29446553	+	EPB41	ensembl_havana
ENSG00000105204	183.183	0.904859	0.285597	3.16831	0.00153326	0.0189934	chr19	protein_coding	40315990	40324841	-	DYRK1B	ensembl_havana
ENSG00000100416	586.595	0.904852	0.254929	3.54943	0.000386064	0.00646112	chr22	protein_coding	46726772	46753237	+	TRMU	ensembl_havana
ENSG00000049449	1518.84	0.904577	0.283949	3.18571	0.00144401	0.0181862	chr11	protein_coding	31833939	32127301	+	RCN1	ensembl_havana
ENSG00000109790	1599.11	0.902586	0.281851	3.20235	0.00136311	0.0174029	chr4	protein_coding	39046659	39128477	+	KLHL5	ensembl_havana
ENSG00000148730	3112.02	0.901965	0.272295	3.31246	0.000924797	0.0128228	chr10	protein_coding	72164135	72188374	+	EIF4EBP2	ensembl_havana
ENSG00000146223	1765.41	0.901827	0.290425	3.1052	0.00190151	0.0223702	chr6	protein_coding	42847356	42857663	+	RPL7L1	ensembl_havana
ENSG00000237190	221.919	0.901755	0.345011	2.6137	0.00895673	0.0692837	chr5	protein_coding	133737778	133747589	-	CDKN2AIPNL	ensembl_havana
ENSG00000187953	118.15	0.901514	0.35818	2.51693	0.0118382	0.084237	chr7	pseudogene	6749759	6793493	+	PMS2CL	ensembl_havana
ENSG00000175203	1387.39	0.90132	0.244176	3.69127	0.000223136	0.00411428	chr12	protein_coding	57923885	57941114	-	DCTN2	ensembl_havana
ENSG00000100142	595.478	0.901105	0.295323	3.05125	0.00227889	0.0256367	chr22	protein_coding	38348614	38437922	+	POLR2F	ensembl_havana
ENSG00000144580	672.007	0.900979	0.260709	3.45587	0.000548516	0.00853069	chr2	protein_coding	219433303	219461803	+	RQCD1	ensembl_havana
ENSG00000069966	412.752	0.900001	0.239891	3.75171	0.00017563	0.00338142	chr15	protein_coding	52413117	52483566	-	GNB5	ensembl_havana
ENSG00000085117	593.549	0.898358	0.272574	3.29583	0.000981307	0.0133647	chr11	protein_coding	44585977	44641913	+	CD82	ensembl_havana
ENSG00000162585	395.874	0.897176	0.340077	2.63816	0.00833577	0.0657535	chr1	protein_coding	2115903	2144159	-	C1orf86	ensembl_havana
ENSG00000185189	4276.09	0.895706	0.27083	3.30726	0.000942138	0.0130073	chr8	protein_coding	144915764	144924200	-	NRBP2	ensembl_havana
ENSG00000143375	1242.12	0.895501	0.266354	3.36207	0.000773591	0.0111789	chr1	protein_coding	151482986	151511168	+	CGN	ensembl_havana
ENSG00000100065	695.882	0.895168	0.2968	3.01606	0.00256083	0.0281251	chr22	protein_coding	37886400	37915549	-	CARD10	ensembl_havana
ENSG00000186716	871.06	0.894667	0.365789	2.44585	0.0144509	0.0966892	chr22	protein_coding	23521891	23660224	+	BCR	ensembl_havana
ENSG00000030110	209.029	0.894535	0.329559	2.71434	0.00664085	0.0559758	chr6	protein_coding	33540329	33548019	-	BAK1	ensembl_havana
ENSG00000259673	184.62	0.893322	0.294102	3.03746	0.00238581	0.0265681	chr15	lincRNA	67695957	67814182	-	IQCH-AS1	havana
ENSG00000100105	507.77	0.892797	0.267944	3.33202	0.000862175	0.0122105	chr22	protein_coding	31721790	31742218	-	PATZ1	ensembl_havana
ENSG00000086205	121.344	0.892449	0.318907	2.79846	0.00513475	0.0468876	chr11	protein_coding	49168187	49230222	-	FOLH1	ensembl_havana
ENSG00000156639	1415.78	0.892155	0.282606	3.15688	0.00159466	0.0196146	chr6	protein_coding	37787275	38122400	+	ZFAND3	ensembl_havana
ENSG00000116221	1132.54	0.890991	0.313126	2.84548	0.00443451	0.0420555	chr1	protein_coding	54649714	54691137	+	MRPL37	ensembl_havana
ENSG00000109103	831.603	0.890906	0.2719	3.2766	0.00105066	0.0141089	chr17	protein_coding	26873725	26879686	-	UNC119	ensembl_havana
ENSG00000157985	207.736	0.889932	0.349731	2.54462	0.0109398	0.0798	chr2	protein_coding	236402733	237040444	+	AGAP1	ensembl_havana
ENSG00000002834	2971.06	0.888645	0.269118	3.30206	0.00095977	0.0131531	chr17	protein_coding	37026112	37078023	+	LASP1	ensembl_havana
ENSG00000196510	687.442	0.888484	0.252768	3.51502	0.000439729	0.00715202	chr12	protein_coding	110810705	110841535	-	ANAPC7	ensembl_havana
ENSG00000135679	2313.93	0.88572	0.284628	3.11185	0.00185919	0.0220073	chr12	protein_coding	69201956	69239214	+	MDM2	ensembl_havana
ENSG00000167965	583.027	0.885602	0.344538	2.57041	0.010158	0.0754886	chr16	protein_coding	2254249	2259417	+	MLST8	ensembl_havana
ENSG00000100150	384.728	0.885459	0.29705	2.98084	0.00287461	0.030778	chr22	protein_coding	32149944	32303012	+	DEPDC5	ensembl_havana
ENSG00000198498	346.347	0.885052	0.259	3.41719	0.000632701	0.00954578	chr4	protein_coding	164415594	164441691	+	TMA16	ensembl_havana
ENSG00000204599	262.202	0.884879	0.276388	3.20158	0.00136674	0.0174203	chr6	protein_coding	30294256	30311506	+	TRIM39	ensembl_havana
ENSG00000204536	260.293	0.884138	0.259531	3.40667	0.000657603	0.00984191	chr6	protein_coding	31110216	31126015	-	CCHCR1	ensembl_havana
ENSG00000104447	390.763	0.884035	0.303261	2.91509	0.00355583	0.0359282	chr8	protein_coding	116420724	116821899	-	TRPS1	ensembl_havana
ENSG00000179195	2482.93	0.884008	0.242342	3.64777	0.000264527	0.00472747	chr12	protein_coding	124456392	124499986	+	ZNF664	ensembl_havana
ENSG00000174669	149.633	0.883658	0.331246	2.66768	0.00763778	0.0614141	chr11	protein_coding	66129992	66139685	-	SLC29A2	ensembl_havana
ENSG00000145901	3545.03	0.883328	0.301641	2.92841	0.00340702	0.0348815	chr5	protein_coding	150409506	150473138	-	TNIP1	ensembl_havana
ENSG00000198546	205.252	0.882452	0.308919	2.85658	0.00428228	0.041079	chr10	protein_coding	135121979	135166033	+	ZNF511	ensembl_havana
ENSG00000104518	2316.49	0.881672	0.256124	3.44237	0.00057664	0.00884612	chr8	protein_coding	144635377	144645232	+	GSDMD	ensembl_havana
ENSG00000111786	1821.26	0.881605	0.251217	3.50934	0.000449217	0.0072755	chr12	protein_coding	120899471	120907596	-	SRSF9	ensembl_havana
ENSG00000110871	739.879	0.881346	0.299543	2.9423	0.00325785	0.0337968	chr12	protein_coding	120941077	120972237	-	COQ5	ensembl_havana
ENSG00000122965	596.094	0.881049	0.24915	3.53622	0.000405902	0.00668119	chr12	protein_coding	114254543	114404176	-	RBM19	ensembl_havana
ENSG00000139132	1272.59	0.880201	0.224928	3.91325	9.10617e-05	0.00202106	chr12	protein_coding	32552463	32798984	+	FGD4	ensembl_havana
ENSG00000078808	2276.93	0.879268	0.245002	3.58882	0.000332178	0.00569753	chr1	protein_coding	1152288	1167411	-	SDF4	ensembl_havana
ENSG00000204231	922.771	0.878473	0.235844	3.72481	0.000195466	0.00369286	chr6	protein_coding	33161365	33168630	-	RXRB	ensembl_havana
ENSG00000059728	485.403	0.877931	0.33178	2.64612	0.00814205	0.0645707	chr2	protein_coding	70124820	70170077	+	MXD1	ensembl_havana
ENSG00000183655	461.422	0.877344	0.286636	3.06083	0.00220725	0.0250155	chr15	protein_coding	86302554	86338261	-	KLHL25	ensembl_havana
ENSG00000173264	409.123	0.87729	0.276445	3.17347	0.0015063	0.0187808	chr11	protein_coding	64037534	64056972	+	GPR137	ensembl_havana
ENSG00000178802	550.749	0.877146	0.250108	3.50707	0.000453075	0.00733179	chr15	protein_coding	75182346	75191798	+	MPI	ensembl_havana
ENSG00000149573	469.71	0.876847	0.303208	2.8919	0.00382919	0.0378693	chr11	protein_coding	118124118	118135251	-	MPZL2	ensembl_havana
ENSG00000197728	2760.49	0.876836	0.346724	2.52892	0.0114415	0.0823273	chr12	protein_coding	56435637	56438116	+	RPS26	ensembl_havana
ENSG00000156787	189.84	0.876599	0.294818	2.97335	0.00294566	0.0313289	chr8	protein_coding	124054208	124164393	+	TBC1D31	ensembl_havana
ENSG00000111615	332.301	0.87587	0.294498	2.97411	0.00293838	0.0312741	chr12	protein_coding	75890684	75905416	-	KRR1	ensembl_havana
ENSG00000181444	173.612	0.875698	0.329116	2.66075	0.00779657	0.06242	chr7	protein_coding	149461271	149470568	-	ZNF467	ensembl_havana
ENSG00000123064	818.983	0.875305	0.28667	3.05336	0.00226297	0.0255263	chr12	protein_coding	113594979	113623284	-	DDX54	ensembl_havana
ENSG00000157778	258.052	0.874644	0.336998	2.5954	0.0094482	0.0718678	chr7	protein_coding	1606966	1610641	-	PSMG3	ensembl_havana
ENSG00000100139	337.183	0.874489	0.316126	2.76627	0.00567019	0.0504087	chr22	protein_coding	38301664	38338829	+	MICALL1	ensembl_havana
ENSG00000066923	113.86	0.874403	0.358481	2.43919	0.0147204	0.0977754	chr7	protein_coding	99775186	99819111	+	STAG3	ensembl_havana
ENSG00000196922	680.049	0.872236	0.287321	3.03576	0.00239931	0.026672	chr8	pseudogene	146198975	146228281	-	ZNF252P	ensembl_havana
ENSG00000135924	926.62	0.87218	0.282583	3.08646	0.00202556	0.0233848	chr2	protein_coding	220143989	220151622	+	DNAJB2	ensembl_havana
ENSG00000175224	1149.77	0.872104	0.230997	3.7754	0.000159753	0.00313233	chr11	protein_coding	46638826	46696368	+	ATG13	ensembl_havana
ENSG00000151239	1103.48	0.871944	0.313824	2.77845	0.00546188	0.0489771	chr12	protein_coding	44187526	44200178	-	TWF1	ensembl_havana
ENSG00000112308	3539.69	0.871357	0.279179	3.12114	0.00180153	0.0215644	chr6	protein_coding	24705089	24721064	-	C6orf62	ensembl_havana
ENSG00000137274	714.777	0.870425	0.28126	3.09473	0.00196991	0.0230073	chr6	protein_coding	3118608	3153812	+	BPHL	ensembl_havana
ENSG00000123427	157.635	0.86931	0.307822	2.82407	0.00474179	0.044183	chr12	protein_coding	58165275	58176324	+	METTL21B	ensembl_havana
ENSG00000100100	1311.18	0.869201	0.314001	2.76814	0.00563765	0.0502593	chr22	protein_coding	31677579	31688520	-	PIK3IP1	ensembl_havana
ENSG00000115363	876.256	0.869024	0.31922	2.72233	0.00648226	0.0550504	chr2	protein_coding	75696428	75796848	-	EVA1A	ensembl_havana
ENSG00000159202	1382.13	0.868864	0.290291	2.99307	0.00276183	0.0298203	chr17	protein_coding	46985731	47006418	+	UBE2Z	ensembl_havana
ENSG00000100412	889.13	0.868693	0.300529	2.89055	0.00384568	0.0379345	chr22	protein_coding	41865129	41924993	+	ACO2	ensembl_havana
ENSG00000218510	192.601	0.868192	0.335237	2.58979	0.00960356	0.0728185	chr1	lincRNA	22351681	22357716	+	LINC00339	ensembl_havana
ENSG00000105849	201.629	0.86758	0.277745	3.12366	0.00178617	0.0214073	chr7	protein_coding	19735085	19748710	-	TWISTNB	ensembl_havana
ENSG00000086475	919.704	0.867423	0.295448	2.93596	0.00332522	0.0342757	chr10	protein_coding	13359424	13390297	-	SEPHS1	ensembl_havana
ENSG00000090432	406.098	0.867191	0.272803	3.17882	0.00147876	0.0185338	chr1	protein_coding	20825943	20834654	-	MUL1	ensembl_havana
ENSG00000175756	959.066	0.866059	0.33909	2.55407	0.0106473	0.0781371	chr1	protein_coding	1309110	1310875	-	AURKAIP1	ensembl_havana
ENSG00000166002	661.42	0.864964	0.253207	3.41604	0.000635398	0.0095714	chr11	protein_coding	93211638	93276674	-	SMCO4	ensembl_havana
ENSG00000124562	838.704	0.864933	0.320898	2.69535	0.00703152	0.0581442	chr6	protein_coding	34725183	34741571	+	SNRPC	ensembl_havana
ENSG00000179912	941.69	0.864497	0.310684	2.78256	0.00539322	0.048577	chr12	protein_coding	57643392	57824788	-	R3HDM2	ensembl_havana
ENSG00000143641	2188.04	0.863266	0.341167	2.53033	0.0113954	0.0821808	chr1	protein_coding	230193536	230417870	+	GALNT2	ensembl_havana
ENSG00000176834	580.798	0.861323	0.312809	2.75352	0.00589588	0.0514608	chr12	protein_coding	118501398	118573831	-	VSIG10	ensembl_havana
ENSG00000143740	266.615	0.861002	0.343684	2.50521	0.0122377	0.0861178	chr1	protein_coding	227916240	227968927	+	SNAP47	ensembl_havana
ENSG00000125841	133.973	0.860761	0.345005	2.49493	0.0125983	0.087658	chr20	protein_coding	327426	340304	+	NRSN2	ensembl_havana
ENSG00000175538	248.331	0.860461	0.278437	3.09033	0.00199936	0.0232362	chr11	protein_coding	74165886	74178774	-	KCNE3	ensembl_havana
ENSG00000136371	483.251	0.859571	0.278838	3.08269	0.00205142	0.0236264	chr15	protein_coding	80125927	80189721	-	MTHFS	ensembl_havana
ENSG00000149547	2523.31	0.85928	0.340607	2.52279	0.0116428	0.0833379	chr11	protein_coding	125439112	125454575	+	EI24	ensembl_havana
ENSG00000160712	1472.52	0.856911	0.3027	2.83089	0.00464189	0.0435271	chr1	protein_coding	154377669	154441926	+	IL6R	ensembl_havana
ENSG00000100028	1677.83	0.856663	0.326395	2.62462	0.00867461	0.0675963	chr22	protein_coding	24951471	25005947	+	SNRPD3	ensembl_havana
ENSG00000144455	879	0.855165	0.280747	3.04604	0.00231879	0.0259878	chr3	protein_coding	3742498	4508965	-	SUMF1	ensembl_havana
ENSG00000256162	353.089	0.852393	0.290037	2.93891	0.00329366	0.0340849	chr6	protein_coding	131148546	131158275	+	SMLR1	havana
ENSG00000100083	1199.08	0.850595	0.235756	3.60794	0.000308638	0.00536547	chr22	protein_coding	38004481	38029571	+	GGA1	ensembl_havana
ENSG00000116649	665.949	0.849634	0.253861	3.34685	0.000817365	0.0117319	chr1	protein_coding	11114641	11120081	-	SRM	ensembl_havana
ENSG00000154511	259.31	0.84959	0.312894	2.71527	0.00662221	0.0558468	chr1	protein_coding	93307724	93427057	-	FAM69A	ensembl_havana
ENSG00000134014	636.103	0.848148	0.261793	3.23976	0.00119629	0.0156695	chr8	protein_coding	27947190	28048673	+	ELP3	ensembl_havana
ENSG00000139531	748.391	0.846767	0.315658	2.68254	0.00730643	0.0598497	chr12	protein_coding	56390964	56400425	+	SUOX	ensembl_havana
ENSG00000198792	579.807	0.846623	0.253618	3.33818	0.000843278	0.0120228	chr22	protein_coding	38615298	38669040	-	TMEM184B	ensembl_havana
ENSG00000010539	188.011	0.84644	0.324331	2.60981	0.0090593	0.0698236	chr16	protein_coding	3272325	3286221	-	ZNF200	ensembl_havana
ENSG00000168395	242.107	0.845804	0.348392	2.42774	0.0151933	0.0997422	chr2	protein_coding	242641450	242668893	+	ING5	ensembl_havana
ENSG00000131591	199.915	0.845467	0.30499	2.77211	0.0055694	0.0497201	chr1	protein_coding	1017198	1051741	-	C1orf159	ensembl_havana
ENSG00000130638	1069.91	0.844307	0.248609	3.39613	0.000683459	0.0101597	chr22	protein_coding	46067678	46241187	+	ATXN10	ensembl_havana
ENSG00000120254	205.319	0.844179	0.300672	2.80765	0.00499051	0.0458983	chr6	protein_coding	151186685	151423023	+	MTHFD1L	ensembl_havana
ENSG00000177706	1384.55	0.842246	0.337135	2.49824	0.0124811	0.0872223	chr7	protein_coding	192969	300711	+	FAM20C	ensembl_havana
ENSG00000102221	342.719	0.841997	0.253095	3.3268	0.000878504	0.0123455	chrX	protein_coding	46771711	46920641	+	JADE3	ensembl_havana
ENSG00000163904	659.138	0.840843	0.280855	2.99387	0.00275466	0.0297597	chr3	protein_coding	185300284	185351339	+	SENP2	ensembl_havana
ENSG00000172671	194.211	0.840715	0.286328	2.9362	0.00332262	0.0342736	chr10	protein_coding	46111043	46168228	-	ZFAND4	ensembl_havana
ENSG00000173457	387.956	0.84017	0.337763	2.48746	0.0128661	0.0891328	chr11	protein_coding	64011956	64014413	-	PPP1R14B	ensembl_havana
ENSG00000174206	218.465	0.839935	0.337987	2.48511	0.012951	0.0895917	chr12	protein_coding	64580096	64616076	-	C12orf66	ensembl_havana
ENSG00000171302	638.021	0.839509	0.29241	2.871	0.00409173	0.0396678	chr17	protein_coding	76987799	77005949	-	CANT1	ensembl_havana
ENSG00000075089	439.828	0.839087	0.334439	2.50894	0.0121094	0.085624	chr12	protein_coding	100592900	100635643	+	ACTR6	ensembl_havana
ENSG00000146457	998.804	0.838586	0.221745	3.78175	0.000155727	0.00306594	chr6	protein_coding	160146617	160177351	+	WTAP	ensembl_havana
ENSG00000136463	710.718	0.837408	0.338734	2.47217	0.0134296	0.0913861	chr17	protein_coding	61678231	61685725	+	TACO1	ensembl_havana
ENSG00000170647	181.919	0.83723	0.31667	2.64386	0.00819675	0.0648971	chr11	protein_coding	100862811	100864663	+	TMEM133	ensembl_havana
ENSG00000180198	297.737	0.837189	0.331532	2.52521	0.0115629	0.0829236	chr1	protein_coding	28832455	28865812	+	RCC1	ensembl_havana
ENSG00000174374	173.07	0.837173	0.315279	2.65534	0.00792283	0.063277	chr7	protein_coding	74441226	74490064	-	WBSCR16	ensembl_havana
ENSG00000173905	2489.15	0.836976	0.284128	2.94578	0.00322146	0.0335367	chr3	protein_coding	167726465	167813763	-	GOLIM4	ensembl_havana
ENSG00000139117	787.471	0.833303	0.259288	3.21381	0.00130984	0.0168574	chr12	protein_coding	39040624	39301232	-	CPNE8	ensembl_havana
ENSG00000166016	273.195	0.831832	0.329551	2.52414	0.0115982	0.0831425	chr11	protein_coding	34172535	34379555	-	ABTB2	ensembl_havana
ENSG00000100029	985.6	0.831205	0.332132	2.50263	0.0123273	0.0864626	chr22	protein_coding	30972612	31003070	-	PES1	ensembl_havana
ENSG00000197150	682.278	0.828905	0.303085	2.7349	0.00624	0.0535623	chr7	protein_coding	150725510	150744869	+	ABCB8	ensembl_havana
ENSG00000136280	981.779	0.828401	0.304016	2.72486	0.00643285	0.0547521	chr7	protein_coding	45039074	45116068	+	CCM2	ensembl_havana
ENSG00000149792	751.212	0.828173	0.30341	2.72955	0.00634213	0.0540999	chr11	protein_coding	64889655	64894843	+	MRPL49	ensembl_havana
ENSG00000145439	1379.74	0.828011	0.266692	3.10475	0.00190438	0.0223902	chr4	protein_coding	169784921	169931426	-	CBR4	ensembl_havana
ENSG00000173156	666.938	0.827981	0.287562	2.87932	0.00398539	0.0389113	chr11	protein_coding	66824289	66839484	+	RHOD	ensembl_havana
ENSG00000182446	2513.94	0.826951	0.238475	3.46767	0.000524992	0.00822487	chr17	protein_coding	79523913	79615495	-	NPLOC4	ensembl_havana
ENSG00000115902	510.409	0.826102	0.304046	2.71703	0.00658709	0.0556695	chr2	protein_coding	65215611	65250999	+	SLC1A4	ensembl_havana
ENSG00000081913	433.177	0.825394	0.264688	3.11837	0.00181856	0.0216601	chr18	protein_coding	60382672	60647666	+	PHLPP1	ensembl_havana
ENSG00000143570	1328.99	0.82534	0.244014	3.38235	0.000718695	0.0105688	chr1	protein_coding	153931575	153940188	-	SLC39A1	ensembl_havana
ENSG00000154114	739.483	0.824611	0.243603	3.38506	0.000711637	0.0104811	chr11	protein_coding	120894781	120961484	+	TBCEL	ensembl_havana
ENSG00000119431	862.388	0.824167	0.2639	3.12303	0.00179001	0.0214398	chr9	protein_coding	116135699	116139279	-	HDHD3	ensembl_havana
ENSG00000166471	1470.57	0.822445	0.268085	3.06785	0.00215602	0.0245656	chr11	protein_coding	9302201	9336327	-	TMEM41B	ensembl_havana
ENSG00000175727	1706.48	0.822296	0.212135	3.87628	0.000106064	0.00227503	chr12	protein_coding	122516628	122631894	+	MLXIP	ensembl_havana
ENSG00000112759	954.526	0.822053	0.2751	2.9882	0.00280628	0.0301643	chr6	protein_coding	44187242	44201888	+	SLC29A1	ensembl_havana
ENSG00000083857	2215.01	0.821555	0.329168	2.49585	0.0125656	0.0875109	chr4	protein_coding	187508937	187647876	-	FAT1	ensembl_havana
ENSG00000120256	378.794	0.821548	0.314844	2.60938	0.00907055	0.0698822	chr6	protein_coding	150139934	150186199	-	LRP11	ensembl_havana
ENSG00000100104	193.855	0.821381	0.301635	2.72309	0.00646741	0.0549486	chr22	protein_coding	26879843	26890624	+	SRRD	ensembl_havana
ENSG00000142657	1427.41	0.820533	0.29668	2.76572	0.00567978	0.0504445	chr1	protein_coding	10458649	10480201	+	PGD	ensembl_havana
ENSG00000137275	904.555	0.820157	0.252972	3.24209	0.00118657	0.0155741	chr6	protein_coding	3064225	3115421	+	RIPK1	ensembl_havana
ENSG00000107551	2090.15	0.819802	0.237816	3.44722	0.000566394	0.0087449	chr10	protein_coding	45454855	45491339	+	RASSF4	ensembl_havana
ENSG00000076770	1040.87	0.81898	0.242818	3.37282	0.000744028	0.0108416	chrX	protein_coding	131503345	131623996	-	MBNL3	ensembl_havana
ENSG00000158552	483.948	0.818961	0.324137	2.52659	0.0115177	0.0826895	chr2	protein_coding	220059959	220074373	+	ZFAND2B	ensembl_havana
ENSG00000095906	887.397	0.818684	0.265881	3.07913	0.00207604	0.0238527	chr16	protein_coding	1832902	1839192	+	NUBP2	ensembl_havana
ENSG00000170473	417.749	0.818541	0.282093	2.90167	0.00371176	0.0369653	chr12	protein_coding	56295197	56326402	-	WIBG	ensembl_havana
ENSG00000158480	250.215	0.818503	0.307975	2.6577	0.00786769	0.0629416	chr20	protein_coding	48519928	48532080	-	SPATA2	ensembl_havana
ENSG00000157895	201.389	0.817648	0.309723	2.63993	0.0082923	0.0654914	chr12	protein_coding	121440225	121454305	-	C12orf43	ensembl_havana
ENSG00000053372	523.269	0.81754	0.303276	2.6957	0.00702415	0.0581334	chr1	protein_coding	19578033	19586622	+	MRTO4	ensembl_havana
ENSG00000111481	1873.41	0.817096	0.303569	2.69163	0.00711029	0.0586943	chr12	protein_coding	54694986	54745633	+	COPZ1	ensembl_havana
ENSG00000087502	755.489	0.816129	0.295925	2.75789	0.00581756	0.0511399	chr12	protein_coding	29490285	29534122	-	ERGIC2	ensembl_havana
ENSG00000144401	229.655	0.815902	0.30875	2.6426	0.00822728	0.0650314	chr2	protein_coding	208445355	208490652	-	METTL21A	ensembl_havana
ENSG00000059145	451.275	0.815567	0.254808	3.20072	0.00137087	0.0174553	chr16	protein_coding	1413206	1464752	-	UNKL	ensembl_havana
ENSG00000173327	1861.44	0.815288	0.27685	2.94488	0.00323085	0.0335798	chr11	protein_coding	65365226	65382853	-	MAP3K11	ensembl_havana
ENSG00000133657	3750.44	0.815122	0.272049	2.99624	0.00273335	0.0295728	chr3	protein_coding	194123401	194219093	-	ATP13A3	ensembl_havana
ENSG00000112294	2047.5	0.815103	0.335817	2.42722	0.0152149	0.0998155	chr6	protein_coding	24495080	24537435	+	ALDH5A1	ensembl_havana
ENSG00000204619	728.288	0.813966	0.254351	3.20017	0.00137347	0.0174653	chr6	protein_coding	30034486	30038110	+	PPP1R11	ensembl_havana
ENSG00000124541	438.504	0.813829	0.283051	2.87521	0.00403765	0.0392826	chr6	protein_coding	42989383	43001894	+	RRP36	ensembl_havana
ENSG00000162241	537.989	0.81366	0.325374	2.50069	0.0123951	0.086684	chr11	protein_coding	65142663	65151172	-	SLC25A45	ensembl_havana
ENSG00000204576	242.49	0.813254	0.299125	2.71877	0.00655247	0.0554502	chr6	protein_coding	30524663	30531500	+	PRR3	ensembl_havana
ENSG00000100418	1751.8	0.813236	0.3218	2.52715	0.0114992	0.0826187	chr22	protein_coding	41994032	42017100	-	DESI1	ensembl_havana
ENSG00000049239	6067.47	0.812752	0.287541	2.82656	0.00470507	0.043969	chr1	protein_coding	9294834	9331396	+	H6PD	ensembl_havana
ENSG00000137818	11695.3	0.812419	0.251074	3.23577	0.00121316	0.0158255	chr15	protein_coding	69745123	69748255	+	RPLP1	ensembl_havana
ENSG00000058799	650.581	0.811393	0.332535	2.44002	0.0146865	0.0977534	chr1	protein_coding	54317392	54356407	-	YIPF1	ensembl_havana
ENSG00000115694	984.446	0.810188	0.29396	2.75612	0.00584921	0.0512555	chr2	protein_coding	242432089	242449145	-	STK25	ensembl_havana
ENSG00000132688	784.897	0.808446	0.294339	2.74665	0.00602079	0.0522183	chr1	protein_coding	156638555	156647189	-	NES	ensembl_havana
ENSG00000257151	128.906	0.807094	0.322824	2.50011	0.0124155	0.0867955	chr15	lincRNA	25277020	25281637	+	PWAR6	havana
ENSG00000166839	169.811	0.806937	0.31158	2.58982	0.00960265	0.0728185	chr15	protein_coding	65204101	65251042	+	ANKDD1A	ensembl_havana
ENSG00000001617	432.546	0.8056	0.298011	2.70326	0.00686635	0.0572083	chr3	protein_coding	50192478	50226508	+	SEMA3F	ensembl_havana
ENSG00000214013	616.481	0.80543	0.296949	2.71235	0.00668081	0.0562631	chr15	protein_coding	42565431	42645864	+	GANC	ensembl_havana
ENSG00000197081	2068.17	0.805355	0.270391	2.97849	0.00289676	0.0309291	chr6	protein_coding	160390131	160534539	+	IGF2R	ensembl_havana
ENSG00000198015	697.637	0.805214	0.287792	2.7979	0.00514362	0.0469239	chr12	protein_coding	93861264	93897545	+	MRPL42	ensembl_havana
ENSG00000136247	214.921	0.801347	0.314379	2.54898	0.0108038	0.0791341	chr7	protein_coding	6617065	6629005	+	ZDHHC4	ensembl_havana
ENSG00000169609	239.809	0.799839	0.277007	2.88743	0.00388406	0.0381682	chr15	protein_coding	83657193	83680393	-	C15orf40	ensembl_havana
ENSG00000100350	353.367	0.799829	0.295943	2.70265	0.006879	0.0572533	chr22	protein_coding	36883237	36903148	-	FOXRED2	ensembl_havana
ENSG00000174547	425.763	0.799532	0.250182	3.1958	0.00139444	0.0176968	chr11	protein_coding	66202546	66234209	-	MRPL11	ensembl_havana
ENSG00000103852	279.505	0.799348	0.281169	2.84295	0.00446985	0.0423279	chr15	protein_coding	99676528	99791428	-	TTC23	ensembl_havana
ENSG00000165406	829.948	0.79874	0.258588	3.08885	0.00200935	0.023299	chr10	protein_coding	45950035	46090354	-	2020-03-08	ensembl_havana
ENSG00000161999	251.259	0.797582	0.295523	2.69888	0.00695735	0.057755	chr16	protein_coding	731671	734529	-	JMJD8	ensembl_havana
ENSG00000204713	1855.93	0.797486	0.248312	3.21162	0.00131987	0.016941	chr6	protein_coding	28870779	28891766	-	TRIM27	ensembl_havana
ENSG00000025770	449.505	0.796813	0.287882	2.76785	0.00564274	0.0502812	chr22	protein_coding	50946645	50961901	+	NCAPH2	ensembl_havana
ENSG00000171503	1652.67	0.79562	0.303535	2.62118	0.00876267	0.068002	chr4	protein_coding	159593277	159630775	+	ETFDH	ensembl_havana
ENSG00000007080	583.532	0.793132	0.276096	2.87267	0.00407017	0.0395188	chr19	protein_coding	18043825	18054800	+	CCDC124	ensembl_havana
ENSG00000124523	655.733	0.792333	0.273955	2.8922	0.00382549	0.0378589	chr6	protein_coding	13574816	13614790	+	SIRT5	ensembl_havana
ENSG00000144579	1510.23	0.791853	0.263592	3.00409	0.00266377	0.0289901	chr2	protein_coding	219262979	219270664	+	CTDSP1	ensembl_havana
ENSG00000196182	873.363	0.791055	0.265712	2.97711	0.00290977	0.031016	chr1	protein_coding	36805225	36851497	-	STK40	ensembl_havana
ENSG00000068120	1268.7	0.790133	0.303965	2.59942	0.00933813	0.071285	chr17	protein_coding	40713485	40718295	+	COASY	ensembl_havana
ENSG00000198952	1171.58	0.789367	0.279603	2.82317	0.00475507	0.0442422	chr1	protein_coding	156219015	156252620	-	SMG5	ensembl_havana
ENSG00000096696	3459.77	0.788196	0.315948	2.4947	0.0126062	0.0876809	chr6	protein_coding	7541808	7586950	+	DSP	ensembl_havana
ENSG00000130764	668.678	0.786891	0.311102	2.52936	0.0114269	0.0822843	chr1	protein_coding	3696784	3713068	-	LRRC47	ensembl_havana
ENSG00000234906	170.955	0.786627	0.313713	2.50748	0.0121597	0.0858606	chr19	protein_coding	45449243	45452822	+	APOC2	ensembl_havana
ENSG00000138303	312.066	0.785743	0.296346	2.65143	0.00801509	0.063934	chr10	protein_coding	73856278	73976892	-	ASCC1	ensembl_havana
ENSG00000110075	1826.39	0.785101	0.265432	2.95782	0.00309825	0.0324479	chr11	protein_coding	68228186	68382802	+	PPP6R3	ensembl_havana
ENSG00000139160	214.106	0.784784	0.277265	2.83045	0.00464829	0.0435658	chr12	protein_coding	31800094	31826048	+	METTL20	ensembl_havana
ENSG00000111725	757.266	0.783285	0.283546	2.76246	0.00573679	0.0506719	chr12	protein_coding	120105558	120119435	+	PRKAB1	ensembl_havana
ENSG00000148468	351.102	0.782001	0.310535	2.51824	0.0117944	0.0841359	chr10	protein_coding	15253642	15413061	-	FAM171A1	ensembl_havana
ENSG00000160917	284.268	0.779987	0.317186	2.45908	0.0139293	0.0940523	chr7	protein_coding	99036545	99054994	+	CPSF4	ensembl_havana
ENSG00000137312	2390.51	0.779681	0.266999	2.92016	0.00349849	0.0355905	chr6	protein_coding	30695486	30710510	-	FLOT1	ensembl_havana
ENSG00000162194	183.586	0.779102	0.281585	2.76685	0.00566012	0.0503659	chr11	protein_coding	62430287	62439727	-	C11orf48	ensembl_havana
ENSG00000142082	479.242	0.775496	0.283549	2.73497	0.00623868	0.0535623	chr11	protein_coding	215458	236931	-	SIRT3	ensembl_havana
ENSG00000166272	1002.33	0.775122	0.3191	2.42909	0.0151367	0.099507	chr10	protein_coding	104503727	104576021	+	WBP1L	ensembl_havana
ENSG00000198793	1572.4	0.774817	0.249776	3.10205	0.00192184	0.0225678	chr1	protein_coding	11166592	11322564	-	MTOR	ensembl_havana
ENSG00000144749	1136.67	0.77427	0.293578	2.63736	0.00835549	0.0657738	chr3	protein_coding	66429221	66551687	-	LRIG1	ensembl_havana
ENSG00000121931	245.537	0.774156	0.312842	2.47459	0.013339	0.0908987	chr1	protein_coding	111489807	111506701	-	LRIF1	ensembl_havana
ENSG00000108578	489.83	0.773941	0.317162	2.44021	0.0146787	0.0977359	chr17	protein_coding	28575218	28619074	-	BLMH	ensembl_havana
ENSG00000105854	4422.23	0.77305	0.294871	2.62165	0.00875046	0.0679623	chr7	protein_coding	95034175	95064510	-	PON2	ensembl_havana
ENSG00000101236	233.63	0.773019	0.298908	2.58614	0.00970579	0.073246	chr20	protein_coding	3907956	3996229	-	RNF24	ensembl_havana
ENSG00000140463	317.977	0.771964	0.25418	3.03708	0.00238884	0.0265864	chr15	protein_coding	72978527	73030817	+	BBS4	ensembl_havana
ENSG00000167962	589.865	0.7718	0.278439	2.77188	0.0055734	0.0497326	chr16	protein_coding	2047655	2059824	-	ZNF598	ensembl_havana
ENSG00000177707	438.634	0.771167	0.302675	2.54784	0.0108393	0.0793036	chr3	protein_coding	110788918	110994410	+	PVRL3	ensembl_havana
ENSG00000179632	1454.17	0.771118	0.299706	2.57292	0.0100845	0.0752748	chr8	protein_coding	145159402	145162514	+	MAF1	ensembl_havana
ENSG00000100023	830.572	0.771108	0.281101	2.74317	0.00608492	0.0525606	chr22	protein_coding	22006559	22054304	+	PPIL2	ensembl_havana
ENSG00000112118	639.49	0.770992	0.239379	3.2208	0.00127831	0.0165293	chr6	protein_coding	52128807	52149679	-	MCM3	ensembl_havana
ENSG00000159592	2056.09	0.770934	0.225793	3.41433	0.000639385	0.00960881	chr1	protein_coding	46092976	46153785	-	GPBP1L1	ensembl_havana
ENSG00000143382	633.476	0.769635	0.265099	2.9032	0.00369369	0.0368907	chr1	protein_coding	150521884	150533413	+	ADAMTSL4	ensembl_havana
ENSG00000162302	518.592	0.768448	0.291352	2.63752	0.00835144	0.0657689	chr11	protein_coding	64126620	64139687	+	RPS6KA4	ensembl_havana
ENSG00000075234	2381.02	0.767524	0.288395	2.66136	0.00778249	0.062338	chr22	protein_coding	46663858	46689905	+	TTC38	ensembl_havana
ENSG00000013503	270.27	0.766691	0.283275	2.70653	0.00679905	0.0569237	chr12	protein_coding	106751436	106903976	+	POLR3B	ensembl_havana
ENSG00000161904	871.431	0.766596	0.248145	3.08931	0.00200622	0.0232877	chr6	protein_coding	33738979	33756913	-	LEMD2	ensembl_havana
ENSG00000187778	627.347	0.765791	0.262773	2.91427	0.00356525	0.0360017	chr12	protein_coding	49950327	49961936	-	MCRS1	ensembl_havana
ENSG00000149531	185.988	0.765779	0.290704	2.63422	0.00843298	0.0661598	chr20	protein_coding	29611857	29634010	+	FRG1B	ensembl_havana
ENSG00000109079	1106.87	0.765504	0.27561	2.77749	0.00547809	0.0490419	chr17	protein_coding	26662628	26674035	+	TNFAIP1	ensembl_havana
ENSG00000180370	2224.99	0.763752	0.207819	3.67509	0.000237769	0.00432176	chr3	protein_coding	196466728	196559518	+	PAK2	ensembl_havana
ENSG00000111358	531.09	0.763491	0.251161	3.03985	0.00236696	0.0264503	chr12	protein_coding	124118375	124147153	+	GTF2H3	ensembl_havana
ENSG00000023909	956.352	0.763192	0.280158	2.72415	0.00644676	0.0548461	chr1	protein_coding	94350761	94374966	-	GCLM	ensembl_havana
ENSG00000084652	1642.32	0.76313	0.304413	2.50689	0.0121798	0.085931	chr1	protein_coding	32645287	32663886	+	TXLNA	ensembl_havana
ENSG00000108179	1235.41	0.762639	0.303711	2.51107	0.0120367	0.0854242	chr10	protein_coding	81107225	81115093	+	PPIF	ensembl_havana
ENSG00000100138	1067.65	0.761261	0.262177	2.90362	0.00368879	0.036861	chr22	protein_coding	42069934	42086508	-	NHP2L1	ensembl_havana
ENSG00000166140	557.99	0.760836	0.275006	2.76662	0.00566412	0.0503781	chr15	protein_coding	41099284	41106767	+	ZFYVE19	ensembl_havana
ENSG00000106537	795.742	0.759475	0.256754	2.95799	0.00309654	0.0324476	chr7	protein_coding	16793160	16824161	+	TSPAN13	ensembl_havana
ENSG00000116670	382.513	0.758726	0.312402	2.42868	0.0151537	0.0995504	chr1	protein_coding	11734537	11751707	-	MAD2L2	ensembl_havana
ENSG00000239900	708.023	0.758335	0.238632	3.17785	0.00148372	0.0185717	chr22	protein_coding	40742507	40786467	+	ADSL	ensembl_havana
ENSG00000164167	289.667	0.756413	0.30776	2.4578	0.013979	0.0942273	chr4	protein_coding	147096837	147121152	+	LSM6	ensembl_havana
ENSG00000086300	1371.52	0.755968	0.259186	2.91671	0.00353747	0.0358155	chr7	protein_coding	26331541	26413949	+	SNX10	ensembl_havana
ENSG00000151366	542.836	0.755833	0.261503	2.89035	0.00384816	0.0379395	chr11	protein_coding	77779350	77791265	-	NDUFC2	ensembl_havana
ENSG00000169976	486.841	0.755702	0.305265	2.47556	0.0133028	0.0907606	chr6	protein_coding	144416018	144416754	-	SF3B5	ensembl_havana
ENSG00000169905	2618.27	0.755586	0.254394	2.97014	0.00297663	0.0315533	chr1	protein_coding	179809102	179846938	-	TOR1AIP2	ensembl_havana
ENSG00000141580	1293.29	0.755156	0.249871	3.02219	0.00250955	0.0276888	chr17	protein_coding	80572438	80606429	-	WDR45B	ensembl_havana
ENSG00000100426	345.879	0.753694	0.250003	3.01474	0.00257199	0.0281829	chr22	protein_coding	50247490	50283726	+	ZBED4	ensembl_havana
ENSG00000175193	540.113	0.753682	0.300399	2.50894	0.0121095	0.085624	chr3	protein_coding	183547173	183602721	-	PARL	ensembl_havana
ENSG00000132286	453.896	0.753375	0.256455	2.93765	0.00330709	0.0341869	chr11	protein_coding	6502677	6505909	+	TIMM10B	ensembl_havana
ENSG00000090612	241.493	0.752545	0.297289	2.53136	0.0113621	0.0820111	chr12	protein_coding	133707570	133783698	+	ZNF268	ensembl_havana
ENSG00000092820	1186.86	0.752335	0.285464	2.63548	0.00840183	0.0659761	chr6	protein_coding	159186773	159240444	-	EZR	ensembl_havana
ENSG00000213930	716.145	0.752036	0.269445	2.79106	0.00525364	0.0476105	chr9	protein_coding	34638130	34651032	+	GALT	ensembl_havana
ENSG00000137413	642.718	0.750851	0.246958	3.04039	0.00236268	0.026418	chr6	protein_coding	42018251	42055199	+	TAF8	ensembl_havana
ENSG00000184445	342.003	0.750718	0.252155	2.97721	0.00290889	0.031016	chr12	protein_coding	123011793	123110943	+	KNTC1	ensembl_havana
ENSG00000124571	577.275	0.750537	0.275957	2.71976	0.00653288	0.0553791	chr6	protein_coding	43490072	43543812	-	XPO5	ensembl_havana
ENSG00000198589	951.525	0.748642	0.22378	3.34544	0.000821527	0.011774	chr4	protein_coding	151185594	151936879	-	LRBA	ensembl_havana
ENSG00000169375	700.258	0.746793	0.257787	2.89693	0.00376829	0.0373897	chr15	protein_coding	75661720	75748183	-	SIN3A	ensembl_havana
ENSG00000127334	562.017	0.746282	0.297421	2.50918	0.0121012	0.085624	chr12	protein_coding	68042118	68059186	+	DYRK2	ensembl_havana
ENSG00000077150	1090.23	0.7454	0.271795	2.7425	0.00609727	0.0526199	chr10	protein_coding	104153867	104162281	+	NFKB2	ensembl_havana
ENSG00000161542	1187.14	0.744247	0.292055	2.54832	0.0108245	0.0792503	chr17	protein_coding	74305567	74380602	-	PRPSAP1	ensembl_havana
ENSG00000032389	274.043	0.743393	0.270578	2.74742	0.00600656	0.0521184	chr2	protein_coding	3192696	3381653	-	TSSC1	ensembl_havana
ENSG00000197324	1921.68	0.743106	0.280721	2.64713	0.00811776	0.064458	chr14	protein_coding	23340822	23350789	+	LRP10	ensembl_havana
ENSG00000141698	563.721	0.74246	0.296227	2.50639	0.0121971	0.085958	chr17	protein_coding	39981335	39992523	-	NT5C3B	ensembl_havana
ENSG00000089154	1767.95	0.742225	0.269898	2.75002	0.00595918	0.0517864	chr12	protein_coding	120565007	120632513	-	GCN1L1	ensembl_havana
ENSG00000081041	3226.29	0.7412	0.216342	3.42606	0.000612401	0.00929067	chr4	protein_coding	74962752	74965010	-	CXCL2	ensembl_havana
ENSG00000142634	916.397	0.740794	0.253594	2.92119	0.00348701	0.0355108	chr1	protein_coding	15736391	15756839	+	EFHD2	ensembl_havana
ENSG00000142655	328.825	0.740687	0.269329	2.75012	0.00595736	0.0517864	chr1	protein_coding	10532345	10690815	+	PEX14	ensembl_havana
ENSG00000204256	3049.87	0.740438	0.221666	3.34034	0.000836772	0.0119547	chr6	protein_coding	32936437	32949282	+	BRD2	ensembl_havana
ENSG00000061987	2091.83	0.739081	0.261957	2.82138	0.00478178	0.0444476	chr12	protein_coding	62860597	62991363	+	MON2	ensembl_havana
ENSG00000019995	1150.54	0.738713	0.281638	2.62292	0.00871804	0.0677929	chr10	protein_coding	126630692	126676758	+	ZRANB1	ensembl_havana
ENSG00000168575	573.206	0.738152	0.285833	2.58246	0.00980982	0.073712	chr8	protein_coding	42273993	42397069	-	SLC20A2	ensembl_havana
ENSG00000189079	595.085	0.738081	0.255202	2.89215	0.00382617	0.0378589	chr12	protein_coding	46123448	46301823	+	ARID2	ensembl_havana
ENSG00000174013	287.111	0.736486	0.295063	2.49603	0.0125592	0.0875109	chr3	protein_coding	196295482	196315930	+	FBXO45	ensembl_havana
ENSG00000106244	1067.28	0.735072	0.250378	2.93585	0.0033264	0.0342757	chr7	protein_coding	98989671	99006452	-	PDAP1	ensembl_havana
ENSG00000117298	2506.14	0.73464	0.256518	2.86389	0.00418475	0.0403859	chr1	protein_coding	21543740	21671997	-	ECE1	ensembl_havana
ENSG00000174446	270.735	0.732968	0.301656	2.42981	0.0151066	0.0994112	chr15	protein_coding	66782473	66790151	-	SNAPC5	ensembl_havana
ENSG00000162623	337.529	0.731551	0.273039	2.67929	0.0073779	0.0602037	chr1	protein_coding	75198836	75232362	+	TYW3	ensembl_havana
ENSG00000138760	4741.52	0.730036	0.284462	2.56638	0.0102768	0.0761171	chr4	protein_coding	77079890	77135046	-	SCARB2	ensembl_havana
ENSG00000082641	3740.41	0.729301	0.272664	2.67472	0.00747907	0.0606494	chr17	protein_coding	46125691	46138849	+	NFE2L1	ensembl_havana
ENSG00000166197	921.337	0.725915	0.274507	2.64444	0.00818271	0.0648663	chr10	protein_coding	103911933	103923627	+	NOLC1	ensembl_havana
ENSG00000107262	607.764	0.725464	0.275107	2.63703	0.00836359	0.0658105	chr9	protein_coding	33247818	33264761	-	BAG1	ensembl_havana
ENSG00000132481	356.393	0.724242	0.254301	2.84797	0.00439985	0.041851	chr17	protein_coding	73870242	73874656	-	TRIM47	ensembl_havana
ENSG00000076513	1089.56	0.724166	0.28438	2.54647	0.0108818	0.0795473	chr12	protein_coding	110436991	110477568	+	ANKRD13A	ensembl_havana
ENSG00000074590	721.815	0.723648	0.295142	2.45186	0.0142118	0.0954891	chr12	protein_coding	106457118	106533811	-	NUAK1	ensembl_havana
ENSG00000257218	209.33	0.723612	0.296343	2.4418	0.0146141	0.0974746	chr12	protein_coding	120884241	120899389	+	GATC	ensembl_havana
ENSG00000159921	2215.09	0.722988	0.288668	2.50456	0.0122602	0.0861495	chr9	protein_coding	36214438	36277053	-	GNE	ensembl_havana
ENSG00000149182	1281.12	0.722682	0.217067	3.3293	0.000870656	0.0122756	chr11	protein_coding	47185848	47198676	-	ARFGAP2	ensembl_havana
ENSG00000130921	318.266	0.722554	0.254557	2.83848	0.00453296	0.0426809	chr12	protein_coding	123717463	123742506	+	C12orf65	ensembl_havana
ENSG00000205189	1009.23	0.722551	0.247021	2.92506	0.00344393	0.0351655	chr8	protein_coding	81397854	81438500	+	ZBTB10	ensembl_havana
ENSG00000091947	316.85	0.721298	0.285126	2.52975	0.0114143	0.0822244	chr17	protein_coding	42088556	42101314	-	TMEM101	ensembl_havana
ENSG00000213066	380.527	0.720755	0.254808	2.82862	0.00467485	0.0437292	chr6	protein_coding	167412670	167466201	+	FGFR1OP	ensembl_havana
ENSG00000131797	278.131	0.720073	0.25877	2.78268	0.00539126	0.048577	chr16	pseudogene	31711911	31721097	+	CLUHP3	havana
ENSG00000170088	977.125	0.71959	0.235404	3.05684	0.00223686	0.0253062	chr4	protein_coding	165995574	166129701	-	TMEM192	ensembl_havana
ENSG00000111711	1073.25	0.718908	0.268175	2.68074	0.00734591	0.0599937	chr12	protein_coding	21654715	21671342	+	GOLT1B	ensembl_havana
ENSG00000145020	915.542	0.718351	0.252568	2.84419	0.00445251	0.0421845	chr3	protein_coding	49454211	49460186	-	AMT	ensembl_havana
ENSG00000178996	778.619	0.718289	0.262147	2.74002	0.00614352	0.0529475	chr5	protein_coding	53813589	53842415	+	SNX18	ensembl_havana
ENSG00000166508	696.305	0.717909	0.267577	2.683	0.00729648	0.0598193	chr7	protein_coding	99690351	99699563	-	MCM7	ensembl_havana
ENSG00000272325	323.8	0.716344	0.267751	2.67541	0.00746373	0.0605947	chr6	protein_coding	34247456	34360451	-	NUDT3	ensembl_havana
ENSG00000129128	3170.23	0.714872	0.258926	2.76091	0.0057641	0.0507949	chr4	protein_coding	177241115	177253396	+	SPCS3	ensembl_havana
ENSG00000198162	1590	0.713857	0.271488	2.62943	0.0085529	0.0668885	chr1	protein_coding	117910071	118071494	+	MAN1A2	ensembl_havana
ENSG00000127328	284.72	0.713486	0.255103	2.79686	0.00516026	0.047031	chr12	protein_coding	70132461	70216984	+	RAB3IP	ensembl_havana
ENSG00000166825	5447.82	0.713285	0.24544	2.90616	0.00365899	0.0367355	chr15	protein_coding	90328120	90358633	-	ANPEP	ensembl_havana
ENSG00000139168	625.324	0.711612	0.27714	2.5677	0.0102374	0.0759431	chr12	protein_coding	42705880	42719920	-	ZCRB1	ensembl_havana
ENSG00000165704	407.024	0.70989	0.257219	2.75986	0.00578255	0.0509119	chrX	protein_coding	133594183	133654543	+	HPRT1	ensembl_havana
ENSG00000185163	372.475	0.707829	0.263981	2.68136	0.00733225	0.0599077	chr12	protein_coding	132621139	132628880	-	DDX51	ensembl_havana
ENSG00000165006	620.49	0.70776	0.238925	2.96227	0.00305384	0.0321231	chr9	protein_coding	34179003	34252521	+	UBAP1	ensembl_havana
ENSG00000136021	1361.17	0.707671	0.290504	2.43601	0.0148502	0.0984108	chr12	protein_coding	100660918	100735502	+	SCYL2	ensembl_havana
ENSG00000039560	863.154	0.707379	0.252352	2.80315	0.00506064	0.0463987	chr5	protein_coding	34656342	34832732	+	RAI14	ensembl_havana
ENSG00000124789	1005.01	0.705226	0.232741	3.03009	0.0024448	0.0271305	chr6	protein_coding	17615269	17706656	-	NUP153	ensembl_havana
ENSG00000139324	549.568	0.705044	0.266192	2.64863	0.00808188	0.0642263	chr12	protein_coding	88536073	88593664	+	TMTC3	ensembl_havana
ENSG00000168256	571.025	0.702667	0.288116	2.43884	0.0147347	0.0978026	chr17	protein_coding	40163400	40177659	+	NKIRAS2	ensembl_havana
ENSG00000211450	762.033	0.702122	0.283375	2.47771	0.0132228	0.0905603	chr11	protein_coding	57508825	57510986	+	C11orf31	ensembl_havana
ENSG00000244038	2541.72	0.70129	0.278142	2.52134	0.011691	0.0835895	chr1	protein_coding	20978270	20988000	-	DDOST	ensembl_havana
ENSG00000175895	689.628	0.701106	0.28853	2.42992	0.0151021	0.0994112	chr8	protein_coding	96146032	96168912	+	PLEKHF2	ensembl_havana
ENSG00000142751	506.61	0.699218	0.268503	2.60413	0.00921073	0.0706783	chr1	protein_coding	27202624	27216788	-	GPN2	ensembl_havana
ENSG00000177889	1159.66	0.698648	0.2503	2.79124	0.00525063	0.0476105	chr12	protein_coding	93799449	93836038	-	UBE2N	ensembl_havana
ENSG00000127993	276.219	0.697546	0.270291	2.58072	0.00985945	0.073998	chr7	protein_coding	92158087	92167319	+	RBM48	ensembl_havana
ENSG00000170633	458.91	0.696796	0.233395	2.98548	0.00283135	0.0303828	chr12	protein_coding	121837844	121868389	+	RNF34	ensembl_havana
ENSG00000198722	749.076	0.69677	0.261622	2.66327	0.00773858	0.062064	chr9	protein_coding	35161999	35405335	+	UNC13B	ensembl_havana
ENSG00000180263	547.316	0.696497	0.25071	2.7781	0.00546775	0.0489951	chr12	protein_coding	95470525	95611258	-	FGD6	ensembl_havana
ENSG00000177000	548.313	0.694578	0.262424	2.64678	0.00812634	0.0644994	chr1	protein_coding	11845780	11866977	-	MTHFR	ensembl_havana
ENSG00000143321	2380.33	0.692888	0.267081	2.5943	0.00947831	0.0720683	chr1	protein_coding	156711899	156736717	-	HDGF	ensembl_havana
ENSG00000136731	1872.17	0.692685	0.233788	2.96288	0.00304776	0.0320768	chr2	protein_coding	128848774	128953251	+	UGGT1	ensembl_havana
ENSG00000164896	1152.99	0.691432	0.267079	2.58886	0.00962935	0.0729563	chr7	protein_coding	150773711	150777953	-	FASTK	ensembl_havana
ENSG00000100296	417.626	0.691206	0.258582	2.67306	0.00751629	0.0607385	chr22	protein_coding	29901868	29951205	-	THOC5	ensembl_havana
ENSG00000196458	376.885	0.6905	0.272923	2.53002	0.0114055	0.0821957	chr12	protein_coding	133498019	133532892	-	ZNF605	ensembl_havana
ENSG00000117419	500.427	0.690496	0.259523	2.66064	0.00779924	0.06242	chr1	protein_coding	44686742	44820932	-	ERI3	ensembl_havana
ENSG00000100151	449.247	0.689458	0.254898	2.70484	0.00683376	0.0571247	chr22	protein_coding	38452318	38471708	+	PICK1	ensembl_havana
ENSG00000171492	601.266	0.688319	0.264374	2.60358	0.00922567	0.0707634	chr1	protein_coding	90286573	90402170	+	LRRC8D	ensembl_havana
ENSG00000159596	376.175	0.688229	0.274267	2.50934	0.0120957	0.0856209	chr1	protein_coding	46152886	46160115	+	TMEM69	ensembl_havana
ENSG00000084070	2412.28	0.684842	0.236023	2.90159	0.00371272	0.0369653	chr1	protein_coding	40810522	40888998	+	SMAP2	ensembl_havana
ENSG00000163882	637.912	0.68345	0.248184	2.7538	0.00589073	0.0514393	chr3	protein_coding	184079506	184086384	+	POLR2H	ensembl_havana
ENSG00000198087	1186.16	0.683289	0.26034	2.6246	0.00867514	0.0675963	chr6	protein_coding	47445525	47594999	+	CD2AP	ensembl_havana
ENSG00000179151	373.356	0.683235	0.26958	2.53444	0.0112627	0.0814998	chr15	protein_coding	74922899	74988633	-	EDC3	ensembl_havana
ENSG00000070610	1050.25	0.682371	0.219549	3.10806	0.0018832	0.0222229	chr9	protein_coding	35736863	35749983	-	GBA2	ensembl_havana
ENSG00000114999	616.262	0.682108	0.266997	2.55474	0.0106266	0.0780449	chr2	protein_coding	113239731	113299316	+	TTL	ensembl_havana
ENSG00000072840	242.18	0.68192	0.266282	2.5609	0.0104402	0.0770597	chr4	protein_coding	5712924	5830772	+	EVC	ensembl_havana
ENSG00000165282	606.611	0.681907	0.275546	2.47475	0.0133331	0.0908905	chr9	protein_coding	35088685	35096591	-	PIGO	ensembl_havana
ENSG00000143013	486.054	0.681873	0.270559	2.52024	0.0117274	0.0837871	chr1	protein_coding	87794151	87814606	+	LMO4	ensembl_havana
ENSG00000198715	582.368	0.681806	0.277742	2.45481	0.0140958	0.0948089	chr1	protein_coding	156259880	156265463	-	C1orf85	ensembl_havana
ENSG00000168566	482.076	0.681737	0.254736	2.67625	0.00744508	0.0604688	chr6	protein_coding	7590432	7612200	+	SNRNP48	ensembl_havana
ENSG00000087152	752.88	0.681389	0.262169	2.59905	0.0093483	0.0713342	chr17	protein_coding	42269173	42277481	-	ATXN7L3	ensembl_havana
ENSG00000131778	890.999	0.680303	0.256632	2.65089	0.00802802	0.0639619	chr1	protein_coding	146714291	146767443	+	CHD1L	ensembl_havana
ENSG00000171163	399.648	0.679017	0.269736	2.51734	0.0118246	0.084237	chr1	protein_coding	249144205	249153343	-	ZNF692	ensembl_havana
ENSG00000143507	959.308	0.677985	0.263959	2.56852	0.0102133	0.0758228	chr1	protein_coding	221874766	221915518	-	DUSP10	ensembl_havana
ENSG00000184007	1980.82	0.674206	0.220934	3.05162	0.00227609	0.025629	chr1	protein_coding	32372022	32410457	-	PTP4A2	ensembl_havana
ENSG00000164684	768.983	0.674082	0.231052	2.91745	0.00352905	0.0357492	chr8	protein_coding	81540686	81787016	-	ZNF704	ensembl_havana
ENSG00000147642	2382.79	0.673372	0.272005	2.47559	0.0133018	0.0907606	chr8	protein_coding	110586207	110704020	-	SYBU	ensembl_havana
ENSG00000007047	487.164	0.672525	0.262317	2.56379	0.0103536	0.0765976	chr19	protein_coding	45582546	45808541	+	MARK4	ensembl_havana
ENSG00000167528	527.973	0.67224	0.261411	2.57158	0.0101236	0.0753638	chr12	protein_coding	48733791	48745197	-	ZNF641	ensembl_havana
ENSG00000185813	1542.07	0.671459	0.264746	2.53624	0.0112051	0.0812359	chr17	protein_coding	79858841	79869340	-	PCYT2	ensembl_havana
ENSG00000103126	479.06	0.671014	0.260401	2.57685	0.00997051	0.0746562	chr16	protein_coding	337440	402673	-	AXIN1	ensembl_havana
ENSG00000137409	2080.13	0.670482	0.234496	2.85925	0.00424641	0.0408437	chr6	protein_coding	36935917	36954074	-	MTCH1	ensembl_havana
ENSG00000125458	227.02	0.670382	0.275779	2.43087	0.0150627	0.0993267	chr17	protein_coding	73126320	73127890	-	NT5C	ensembl_havana
ENSG00000134285	657.689	0.669163	0.252569	2.64943	0.00806283	0.0641281	chr12	protein_coding	49315301	49320257	-	FKBP11	ensembl_havana
ENSG00000103353	933.248	0.669036	0.274861	2.43409	0.0149293	0.0987144	chr16	protein_coding	23568392	23585710	+	UBFD1	ensembl_havana
ENSG00000105429	702.87	0.668926	0.269164	2.4852	0.0129479	0.0895917	chr19	protein_coding	42829761	42882921	+	MEGF8	ensembl_havana
ENSG00000010017	805.741	0.668619	0.248554	2.69003	0.00714447	0.0588751	chr6	protein_coding	13621730	13711796	-	RANBP9	ensembl_havana
ENSG00000204304	867.526	0.668064	0.24938	2.6789	0.00738649	0.0602156	chr6	protein_coding	32152512	32157963	-	PBX2	ensembl_havana
ENSG00000145425	3708.13	0.667878	0.233938	2.85494	0.00430454	0.0412359	chr4	protein_coding	152020725	152025804	+	RPS3A	ensembl_havana
ENSG00000111647	691.971	0.665597	0.263582	2.5252	0.0115633	0.0829236	chr12	protein_coding	100422233	100536626	-	UHRF1BP1L	ensembl_havana
ENSG00000103591	596.374	0.664386	0.263831	2.51822	0.0117949	0.0841359	chr15	protein_coding	67493371	67547533	-	AAGAB	ensembl_havana
ENSG00000174574	977.503	0.664193	0.265548	2.50122	0.0123767	0.0866822	chr1	protein_coding	39456895	39471731	+	AKIRIN1	ensembl_havana
ENSG00000137106	4693.31	0.663656	0.273063	2.43041	0.0150818	0.0993846	chr9	protein_coding	37422663	37436987	+	GRHPR	ensembl_havana
ENSG00000157873	1969.24	0.663039	0.249641	2.65597	0.00790804	0.0631852	chr1	protein_coding	2487078	2496821	+	TNFRSF14	ensembl_havana
ENSG00000154217	440.196	0.662556	0.23603	2.80709	0.00499915	0.0459392	chr17	protein_coding	65373575	65693372	+	PITPNC1	ensembl_havana
ENSG00000156502	601.126	0.661698	0.232267	2.84886	0.00438757	0.0417756	chr10	protein_coding	70939988	70968855	+	SUPV3L1	ensembl_havana
ENSG00000109572	1216.85	0.661455	0.255203	2.59187	0.0095455	0.0724929	chr4	protein_coding	170533784	170644824	+	CLCN3	ensembl_havana
ENSG00000104687	1383.42	0.661413	0.25129	2.63207	0.00848664	0.0664888	chr8	protein_coding	30535583	30585443	-	GSR	ensembl_havana
ENSG00000121864	470.239	0.660529	0.23507	2.80992	0.00495532	0.0456842	chr3	protein_coding	179040779	179053323	+	ZNF639	ensembl_havana
ENSG00000131791	1388.87	0.659645	0.252469	2.61278	0.00898099	0.0694153	chr1	protein_coding	146626685	146644129	-	PRKAB2	ensembl_havana
ENSG00000140332	694.394	0.658466	0.268608	2.45141	0.01423	0.0955441	chr15	protein_coding	70340129	70390515	-	TLE3	ensembl_havana
ENSG00000164403	2475.83	0.658329	0.251357	2.6191	0.00881621	0.0683346	chr5	protein_coding	132157833	132166590	-	SHROOM1	ensembl_havana
ENSG00000108100	1307.52	0.654989	0.269419	2.43112	0.0150523	0.0992925	chr10	protein_coding	35535953	35860852	+	CCNY	ensembl_havana
ENSG00000177830	819.712	0.654674	0.266436	2.45715	0.0140043	0.0943258	chr11	protein_coding	867357	915058	-	CHID1	ensembl_havana
ENSG00000186298	1644.04	0.65333	0.246898	2.64615	0.00814135	0.0645707	chr12	protein_coding	111157485	111180744	-	PPP1CC	ensembl_havana
ENSG00000025800	970.511	0.652894	0.231175	2.82423	0.00473937	0.0441819	chr1	protein_coding	32573639	32642169	+	KPNA6	ensembl_havana
ENSG00000071994	480.777	0.652435	0.259903	2.5103	0.0120628	0.0854878	chr6	protein_coding	170884383	170893780	-	PDCD2	ensembl_havana
ENSG00000140474	859.986	0.651674	0.224496	2.90283	0.00369806	0.0369049	chr15	protein_coding	75128457	75135687	-	ULK3	ensembl_havana
ENSG00000130204	689.484	0.651407	0.262426	2.48225	0.0130556	0.0899261	chr19	protein_coding	45393826	45406946	+	TOMM40	ensembl_havana
ENSG00000107679	1686.81	0.649669	0.233797	2.77877	0.00545648	0.0489771	chr10	protein_coding	124134212	124191867	+	PLEKHA1	ensembl_havana
ENSG00000163558	485.575	0.647691	0.237265	2.72982	0.00633692	0.0540999	chr3	protein_coding	169940153	170023769	+	PRKCI	ensembl_havana
ENSG00000139163	2401.2	0.645965	0.231805	2.78668	0.0053251	0.0481898	chr12	protein_coding	22778009	22843599	+	ETNK1	ensembl_havana
ENSG00000084090	2000.15	0.644404	0.255806	2.51911	0.0117651	0.0839942	chr2	protein_coding	96850597	96874563	-	STARD7	ensembl_havana
ENSG00000151327	1033.71	0.643928	0.248954	2.58653	0.00969482	0.073246	chr14	protein_coding	35514113	35582336	+	FAM177A1	ensembl_havana
ENSG00000163683	4482.14	0.643796	0.24703	2.60614	0.00915683	0.0703773	chr4	protein_coding	39547950	39640710	-	SMIM14	ensembl_havana
ENSG00000163961	395.802	0.641319	0.251349	2.5515	0.0107259	0.0786241	chr3	protein_coding	196195654	196230639	-	RNF168	ensembl_havana
ENSG00000198740	965.942	0.639803	0.252521	2.53366	0.0112877	0.081544	chr17	protein_coding	47366568	47439835	-	ZNF652	ensembl_havana
ENSG00000137177	825.502	0.638439	0.243344	2.6236	0.00870052	0.0677115	chr6	protein_coding	17759414	17987854	-	KIF13A	ensembl_havana
ENSG00000171109	739.011	0.636516	0.224567	2.83442	0.00459094	0.0431548	chr3	protein_coding	179065480	179112719	+	MFN1	ensembl_havana
ENSG00000111737	651.666	0.633916	0.254274	2.49304	0.0126655	0.0880293	chr12	protein_coding	120532899	120555306	-	RAB35	ensembl_havana
ENSG00000128159	1420.53	0.633614	0.228873	2.76841	0.00563309	0.0502419	chr22	protein_coding	50656118	50683421	-	TUBGCP6	ensembl_havana
ENSG00000184281	401.864	0.632312	0.255437	2.47542	0.0133081	0.0907606	chr11	protein_coding	2421718	2425106	+	TSSC4	ensembl_havana
ENSG00000059378	1146.75	0.629796	0.254312	2.47647	0.0132689	0.0907606	chr7	protein_coding	139723544	139763521	-	PARP12	ensembl_havana
ENSG00000149269	569.361	0.628701	0.252382	2.49107	0.012736	0.0884238	chr11	protein_coding	77032752	77185680	-	PAK1	ensembl_havana
ENSG00000175166	2202.6	0.62758	0.257283	2.43926	0.0147173	0.0977754	chr3	protein_coding	184016497	184026842	+	PSMD2	ensembl_havana
ENSG00000185591	1505.03	0.627574	0.207753	3.02078	0.00252128	0.0278023	chr12	protein_coding	53773960	53810230	+	SP1	ensembl_havana
ENSG00000166123	1779.3	0.627507	0.253259	2.47773	0.0132223	0.0905603	chr16	protein_coding	46918290	46965209	+	GPT2	ensembl_havana
ENSG00000105974	824.5	0.624724	0.241787	2.58378	0.0097725	0.0735758	chr7	protein_coding	116164839	116201233	+	CAV1	ensembl_havana
ENSG00000133818	424.387	0.622095	0.255485	2.43496	0.0148936	0.0985634	chr11	protein_coding	14299472	14386052	-	RRAS2	ensembl_havana
ENSG00000183530	691.716	0.621855	0.225149	2.76197	0.00574534	0.0506844	chr22	protein_coding	32072242	32146126	-	PRR14L	ensembl_havana
ENSG00000166881	464.365	0.618917	0.245445	2.52162	0.0116817	0.0835541	chr12	protein_coding	57449426	57481846	-	TMEM194A	ensembl_havana
ENSG00000151176	633.2	0.61618	0.225374	2.73404	0.00625629	0.0536302	chr12	protein_coding	113796371	113827203	+	PLBD2	ensembl_havana
ENSG00000140299	1619.94	0.615405	0.208446	2.95234	0.00315373	0.0329569	chr15	protein_coding	59951345	59981733	-	BNIP2	ensembl_havana
ENSG00000145349	987.89	0.614797	0.248647	2.47257	0.0134146	0.0913167	chr4	protein_coding	114372188	114683083	-	CAMK2D	ensembl_havana
ENSG00000091527	2917.88	0.6085	0.227154	2.67879	0.00738878	0.0602156	chr3	protein_coding	133292574	133309105	+	CDV3	ensembl_havana
ENSG00000066136	773.499	0.608192	0.225319	2.69926	0.00694947	0.0577146	chr1	protein_coding	41157320	41237275	+	NFYC	ensembl_havana
ENSG00000167202	1495.63	0.604886	0.22313	2.71092	0.00670975	0.0564559	chr15	protein_coding	78276378	78370066	-	TBC1D2B	ensembl_havana
ENSG00000130741	2514.6	0.604699	0.230436	2.62415	0.00868654	0.0676301	chrX	protein_coding	24072833	24096088	+	EIF2S3	ensembl_havana
ENSG00000136699	521.437	0.602363	0.237751	2.53359	0.0112901	0.081544	chr2	protein_coding	130908981	130940323	-	SMPD4	ensembl_havana
ENSG00000015153	477.326	0.601336	0.233772	2.57232	0.010102	0.0753165	chr12	protein_coding	42550906	42632151	-	YAF2	ensembl_havana
ENSG00000063978	801.775	0.597787	0.231801	2.57888	0.00991226	0.0743361	chr4	protein_coding	2463947	2627047	+	RNF4	ensembl_havana
ENSG00000134250	2234.06	0.597702	0.239493	2.49569	0.0125711	0.0875109	chr1	protein_coding	120454176	120612240	-	NOTCH2	ensembl_havana
ENSG00000157483	862.296	0.595742	0.2427	2.45465	0.0141023	0.09482	chr15	protein_coding	59427113	59665099	-	MYO1E	ensembl_havana
ENSG00000177963	989.069	0.594715	0.227559	2.61345	0.00896326	0.0693063	chr11	protein_coding	207511	215113	+	RIC8A	ensembl_havana
ENSG00000149823	954.016	0.588133	0.242039	2.42991	0.0151026	0.0994112	chr11	protein_coding	64856796	64879332	+	VPS51	ensembl_havana
ENSG00000135148	610.763	0.584111	0.225821	2.58661	0.00969264	0.073246	chr12	protein_coding	112563305	112591407	+	TRAFD1	ensembl_havana
ENSG00000114503	964.388	0.566217	0.228122	2.48208	0.0130617	0.0899266	chr3	protein_coding	196662273	196669468	-	NCBP2	ensembl_havana
ENSG00000136444	898.192	0.565591	0.225755	2.50532	0.0122339	0.0861178	chr17	protein_coding	48556161	48563336	+	RSAD1	ensembl_havana
ENSG00000169826	1110.34	0.560376	0.227673	2.46132	0.0138427	0.0936655	chr10	protein_coding	43633934	43680756	+	CSGALNACT2	ensembl_havana
ENSG00000157837	681.611	0.55132	0.222093	2.48238	0.0130508	0.089925	chr12	protein_coding	121200313	121342174	-	SPPL3	ensembl_havana
ENSG00000123684	4675.16	0.550557	0.225915	2.43701	0.0148092	0.0982637	chr1	protein_coding	211916799	212004114	-	LPGAT1	ensembl_havana
ENSG00000135655	1391.89	0.530553	0.21535	2.46368	0.0137519	0.0931464	chr12	protein_coding	62654119	62811211	+	USP15	ensembl_havana
ENSG00000100242	1759.32	0.5119	0.209397	2.44464	0.0144997	0.0969198	chr22	protein_coding	39130730	39190148	-	SUN2	ensembl_havana
ENSG00000183255	2915.04	-0.534535	0.216521	-2.46874	0.0135589	0.0920697	chr21	protein_coding	46269500	46293752	-	PTTG1IP	ensembl_havana
ENSG00000169045	9845.24	-0.55108	0.213121	-2.58576	0.00971649	0.0732737	chr5	protein_coding	179041179	179061785	-	HNRNPH1	ensembl_havana
ENSG00000144747	908.931	-0.551448	0.220885	-2.49655	0.012541	0.0874253	chr3	protein_coding	69068978	69101484	-	TMF1	ensembl_havana
ENSG00000124222	1990.56	-0.552183	0.217592	-2.5377	0.0111584	0.0809582	chr20	protein_coding	57226328	57254582	+	STX16	ensembl_havana
ENSG00000166747	1758.22	-0.556465	0.224396	-2.47983	0.0131445	0.0903084	chr16	protein_coding	71762913	71843104	-	AP1G1	ensembl_havana
ENSG00000079805	1897.74	-0.562737	0.221594	-2.5395	0.0111011	0.0806345	chr19	protein_coding	10828755	10944164	+	DNM2	ensembl_havana
ENSG00000165688	1336.18	-0.569345	0.229231	-2.48371	0.013002	0.0897826	chr9	protein_coding	139305110	139318213	+	PMPCA	ensembl_havana
ENSG00000166164	532.337	-0.579599	0.232159	-2.49656	0.0125405	0.0874253	chr16	protein_coding	50347398	50402845	-	BRD7	ensembl_havana
ENSG00000102572	1071.56	-0.581249	0.216407	-2.68591	0.00723324	0.0595044	chr13	protein_coding	99102455	99230194	-	STK24	ensembl_havana
ENSG00000103479	2247.24	-0.586966	0.226961	-2.5862	0.00970408	0.073246	chr16	protein_coding	53467889	53525561	+	RBL2	ensembl_havana
ENSG00000099250	4037.22	-0.589965	0.226718	-2.6022	0.00926282	0.0709077	chr10	protein_coding	33466420	33625190	-	NRP1	ensembl_havana
ENSG00000141002	1220.4	-0.590056	0.219448	-2.68882	0.00717048	0.059064	chr16	protein_coding	89940000	89977792	+	TCF25	ensembl_havana
ENSG00000008869	895.858	-0.591233	0.233259	-2.53467	0.0112554	0.0814947	chr2	protein_coding	37195526	37311485	-	HEATR5B	ensembl_havana
ENSG00000137449	791.436	-0.594168	0.229419	-2.58988	0.00960092	0.0728185	chr4	protein_coding	15004298	15071777	+	CPEB2	ensembl_havana
ENSG00000134313	1354.65	-0.594196	0.238093	-2.49565	0.0125726	0.0875109	chr2	protein_coding	8865408	8977760	-	KIDINS220	ensembl_havana
ENSG00000003756	2050.08	-0.594199	0.230022	-2.58323	0.00978804	0.0736349	chr3	protein_coding	50126341	50156454	+	RBM5	ensembl_havana
ENSG00000189403	2720.48	-0.594779	0.226587	-2.62494	0.00866634	0.0675963	chr13	protein_coding	31032884	31191734	-	HMGB1	ensembl_havana
ENSG00000182149	1664.38	-0.595476	0.215349	-2.76517	0.00568933	0.0504445	chr16	protein_coding	71879899	71962913	+	IST1	ensembl_havana
ENSG00000159216	626.106	-0.595821	0.244979	-2.43213	0.0150102	0.0990827	chr21	protein_coding	36160098	37376965	-	RUNX1	ensembl_havana
ENSG00000163636	1296.95	-0.597973	0.233759	-2.55807	0.0105255	0.07754	chr3	protein_coding	63996225	64009658	-	PSMD6	ensembl_havana
ENSG00000185722	950.542	-0.600294	0.232318	-2.58393	0.00976828	0.0735729	chr17	protein_coding	4067201	4167274	-	ANKFY1	ensembl_havana
ENSG00000074755	1042.96	-0.604704	0.247099	-2.44721	0.0143967	0.0963933	chr17	protein_coding	3907739	4046314	-	ZZEF1	ensembl_havana
ENSG00000102710	605.619	-0.605591	0.229367	-2.64027	0.00828409	0.0654535	chr13	protein_coding	37583449	37633850	-	SUPT20H	ensembl_havana
ENSG00000143384	9335.72	-0.605879	0.245219	-2.47076	0.0134824	0.0916481	chr1	protein_coding	150547032	150552066	-	MCL1	ensembl_havana
ENSG00000140391	1256.53	-0.606519	0.232174	-2.61234	0.0089924	0.0694469	chr15	protein_coding	77336359	77376326	-	TSPAN3	ensembl_havana
ENSG00000137965	1045.51	-0.609648	0.227153	-2.68386	0.00727768	0.0597418	chr1	protein_coding	79115481	79129763	+	IFI44	ensembl_havana
ENSG00000132953	554.529	-0.61448	0.236375	-2.5996	0.00933332	0.0712767	chr13	protein_coding	21351469	21477187	-	XPO4	ensembl_havana
ENSG00000166913	3624.7	-0.617605	0.224587	-2.74996	0.00596019	0.0517864	chr20	protein_coding	43514317	43537173	+	YWHAB	ensembl_havana
ENSG00000178567	797.279	-0.617848	0.228129	-2.70833	0.00676227	0.0566753	chr3	protein_coding	37027357	37034795	-	EPM2AIP1	ensembl_havana
ENSG00000122786	7620.98	-0.619047	0.240836	-2.57041	0.0101578	0.0754886	chr7	protein_coding	134429003	134655479	+	CALD1	ensembl_havana
ENSG00000176435	574.472	-0.619919	0.242005	-2.5616	0.0104192	0.0769637	chr14	protein_coding	38723308	38725574	-	CLEC14A	ensembl_havana
ENSG00000083799	1347.2	-0.621352	0.246849	-2.51713	0.0118314	0.084237	chr16	protein_coding	50775961	50835846	+	CYLD	ensembl_havana
ENSG00000139496	982.404	-0.621668	0.230531	-2.69668	0.00700349	0.0580125	chr13	protein_coding	25875662	25923938	+	NUPL1	ensembl_havana
ENSG00000203880	1927	-0.623792	0.230728	-2.70358	0.00685967	0.0572083	chr20	protein_coding	62887094	62926855	+	PCMTD2	ensembl_havana
ENSG00000137478	738.244	-0.62475	0.253195	-2.46746	0.0136075	0.0923349	chr11	protein_coding	72547790	72853306	-	FCHSD2	ensembl_havana
ENSG00000102753	900.281	-0.625548	0.253357	-2.46904	0.0135477	0.0920262	chr13	protein_coding	50273447	50367057	-	KPNA3	ensembl_havana
ENSG00000171115	802.993	-0.626915	0.242921	-2.58074	0.00985884	0.073998	chr7	protein_coding	150147718	150176480	+	GIMAP8	ensembl_havana
ENSG00000104904	4565.01	-0.629228	0.24436	-2.575	0.0100239	0.0749685	chr19	protein_coding	2269485	2273487	+	OAZ1	ensembl_havana
ENSG00000196591	930.122	-0.634771	0.246842	-2.57157	0.010124	0.0753638	chr6	protein_coding	114254192	114332472	-	HDAC2	ensembl_havana
ENSG00000095059	619.383	-0.6369	0.237217	-2.68488	0.00725552	0.0596364	chr19	protein_coding	12786531	12792716	-	DHPS	ensembl_havana
ENSG00000136100	1232.66	-0.638551	0.25226	-2.53132	0.0113633	0.0820111	chr13	protein_coding	52986737	53024763	-	VPS36	ensembl_havana
ENSG00000120318	609.558	-0.639104	0.262009	-2.43925	0.014718	0.0977754	chr5	protein_coding	141032968	141061788	-	ARAP3	ensembl_havana
ENSG00000152767	1676.5	-0.639531	0.239691	-2.66815	0.00762707	0.0614008	chr13	protein_coding	98794816	99102027	+	FARP1	ensembl_havana
ENSG00000129219	414.11	-0.642974	0.25437	-2.52771	0.0114809	0.0825178	chr17	protein_coding	4710391	4726729	+	PLD2	ensembl_havana
ENSG00000115145	723.18	-0.643235	0.241072	-2.66823	0.00762521	0.0614008	chr2	protein_coding	152973315	153032506	-	STAM2	ensembl_havana
ENSG00000102401	1235.46	-0.644393	0.258784	-2.49008	0.0127715	0.0886054	chrX	protein_coding	100877787	100882833	+	ARMCX3	ensembl_havana
ENSG00000074356	606.99	-0.644523	0.257044	-2.50744	0.0121609	0.0858606	chr17	protein_coding	3714460	3749545	-	C17orf85	ensembl_havana
ENSG00000167005	983.99	-0.645209	0.225154	-2.86563	0.00416177	0.0402046	chr16	protein_coding	56463045	56486111	-	NUDT21	ensembl_havana
ENSG00000153815	601.787	-0.647932	0.253388	-2.55708	0.0105556	0.0777321	chr16	protein_coding	81478775	81745367	+	CMIP	ensembl_havana
ENSG00000136536	1437.54	-0.647981	0.236152	-2.74392	0.00607112	0.0524887	chr2	protein_coding	160569000	160627538	+	2020-03-07	ensembl_havana
ENSG00000175029	297.897	-0.649565	0.263293	-2.46708	0.0136222	0.0923687	chr10	protein_coding	126676421	126849739	-	CTBP2	ensembl_havana
ENSG00000135720	1322.9	-0.653708	0.266391	-2.45394	0.0141301	0.0949736	chr16	protein_coding	66754796	66785701	-	DYNC1LI2	ensembl_havana
ENSG00000113552	615.205	-0.653821	0.260245	-2.51233	0.0119938	0.0851828	chr5	protein_coding	141371314	141392606	-	GNPDA1	ensembl_havana
ENSG00000121064	1308.51	-0.654499	0.237419	-2.75672	0.00583842	0.0512157	chr17	protein_coding	55055466	55084129	+	SCPEP1	ensembl_havana
ENSG00000034713	1015.2	-0.655075	0.263369	-2.48729	0.0128722	0.089143	chr16	protein_coding	75600249	75611779	+	GABARAPL2	ensembl_havana
ENSG00000141027	1864.11	-0.655282	0.23793	-2.7541	0.00588542	0.0514393	chr17	protein_coding	15932471	16121499	-	NCOR1	ensembl_havana
ENSG00000153317	1238.54	-0.656571	0.260888	-2.51668	0.0118467	0.0842407	chr8	protein_coding	131064353	131455906	-	ASAP1	ensembl_havana
ENSG00000162980	870.808	-0.658828	0.246278	-2.67514	0.00746974	0.0606178	chr2	protein_coding	152645498	152685006	-	ARL5A	ensembl_havana
ENSG00000115159	331.609	-0.6594	0.263682	-2.50074	0.0123933	0.086684	chr2	protein_coding	157291802	157470247	+	GPD2	ensembl_havana
ENSG00000136144	541.299	-0.659548	0.243136	-2.71268	0.00667421	0.0562323	chr13	protein_coding	50106082	50159719	-	RCBTB1	ensembl_havana
ENSG00000141127	338.22	-0.659549	0.271719	-2.42732	0.0152108	0.0998155	chr17	protein_coding	18743398	18834581	+	PRPSAP2	ensembl_havana
ENSG00000126231	609.863	-0.66189	0.245556	-2.69548	0.00702879	0.0581442	chr13	protein_coding	113812968	113826694	+	PROZ	ensembl_havana
ENSG00000169992	256.095	-0.662427	0.271936	-2.43597	0.0148519	0.0984108	chr17	protein_coding	7308193	7323179	+	NLGN2	ensembl_havana
ENSG00000175073	1109.14	-0.662596	0.264336	-2.50664	0.0121883	0.0859337	chr8	protein_coding	67540722	67579452	-	VCPIP1	ensembl_havana
ENSG00000119655	1591.55	-0.662628	0.264631	-2.50397	0.012281	0.0862636	chr14	protein_coding	74942895	74960880	-	NPC2	ensembl_havana
ENSG00000141503	1263.59	-0.662879	0.251589	-2.63477	0.00841947	0.0660875	chr17	protein_coding	4736683	4801356	+	MINK1	ensembl_havana
ENSG00000073614	1017.07	-0.666838	0.264972	-2.51664	0.011848	0.0842407	chr12	protein_coding	389295	498620	-	KDM5A	ensembl_havana
ENSG00000160194	717.748	-0.669596	0.270176	-2.47837	0.0131986	0.090553	chr21	protein_coding	44299754	44333414	+	NDUFV3	ensembl_havana
ENSG00000157538	860.054	-0.669859	0.248052	-2.70048	0.00692401	0.0575281	chr21	protein_coding	38595721	38640262	-	DSCR3	ensembl_havana
ENSG00000130066	8167.25	-0.670797	0.271138	-2.474	0.0133608	0.0910148	chrX	protein_coding	23801290	23804343	+	SAT1	ensembl_havana
ENSG00000108591	506.369	-0.675598	0.235505	-2.86873	0.00412128	0.0398939	chr17	protein_coding	17991200	18011285	+	DRG2	ensembl_havana
ENSG00000090863	1486.26	-0.677377	0.249363	-2.71642	0.00659912	0.0557466	chr16	protein_coding	74485856	74641012	-	GLG1	ensembl_havana
ENSG00000172766	389.085	-0.677977	0.277905	-2.4396	0.0147034	0.0977647	chr13	protein_coding	41885341	41951166	+	NAA16	ensembl_havana
ENSG00000241945	346.885	-0.678724	0.267861	-2.53386	0.0112813	0.0815416	chr21	protein_coding	45527171	45551063	+	PWP2	ensembl_havana
ENSG00000104765	1146.82	-0.679462	0.274672	-2.47372	0.0133715	0.0910552	chr8	protein_coding	26240414	26363152	+	BNIP3L	ensembl_havana
ENSG00000160271	796.563	-0.679609	0.258964	-2.62434	0.00868183	0.0676209	chr9	protein_coding	135973107	136039301	-	RALGDS	ensembl_havana
ENSG00000069667	2292.18	-0.680282	0.228738	-2.97406	0.00293888	0.0312741	chr15	protein_coding	60780483	61521518	-	RORA	ensembl_havana
ENSG00000103335	1926.81	-0.685084	0.206635	-3.31544	0.000915006	0.0127416	chr16	protein_coding	88781751	88851619	-	PIEZO1	ensembl_havana
ENSG00000159593	512.582	-0.686056	0.281844	-2.43417	0.0149259	0.0987144	chr16	protein_coding	66836778	66907159	-	NAE1	ensembl_havana
ENSG00000168300	1216.43	-0.686648	0.236054	-2.90887	0.00362743	0.0364568	chr8	protein_coding	52730140	52811735	-	PCMTD1	ensembl_havana
ENSG00000003056	765.975	-0.687015	0.272229	-2.52366	0.0116139	0.0831933	chr12	protein_coding	9092959	9102551	-	M6PR	ensembl_havana
ENSG00000184584	791.183	-0.687652	0.271989	-2.52824	0.0114636	0.0824556	chr5	protein_coding	138855119	138862520	-	TMEM173	ensembl_havana
ENSG00000088448	1753.41	-0.687835	0.231798	-2.96738	0.00300346	0.0317325	chr13	protein_coding	111530887	111567416	-	ANKRD10	ensembl_havana
ENSG00000137822	321.471	-0.688418	0.281706	-2.44375	0.0145356	0.0970524	chr15	protein_coding	43661419	43699293	+	TUBGCP4	ensembl_havana
ENSG00000142303	627.279	-0.688591	0.279864	-2.46045	0.0138764	0.0938272	chr19	protein_coding	8645126	8675620	-	ADAMTS10	ensembl_havana
ENSG00000110011	313.706	-0.69097	0.268404	-2.57437	0.0100424	0.0750184	chr11	protein_coding	63997750	64001758	+	DNAJC4	ensembl_havana
ENSG00000114541	887.812	-0.691022	0.269885	-2.56044	0.0104541	0.0770734	chr3	protein_coding	69219141	69591734	-	FRMD4B	ensembl_havana
ENSG00000141068	433.344	-0.692061	0.257407	-2.68859	0.00717548	0.0590799	chr17	protein_coding	25783670	25953461	+	KSR1	ensembl_havana
ENSG00000041880	381.828	-0.692151	0.253677	-2.72848	0.00636275	0.0542047	chr3	protein_coding	51976361	51982883	+	PARP3	ensembl_havana
ENSG00000111676	1287.03	-0.693162	0.249391	-2.77942	0.00544554	0.0489333	chr12	protein_coding	7033626	7051484	+	ATN1	ensembl_havana
ENSG00000182534	839.869	-0.693474	0.24451	-2.83618	0.00456568	0.0429384	chr17	protein_coding	74668633	74707098	-	MXRA7	ensembl_havana
ENSG00000132274	2800.79	-0.694122	0.259516	-2.67468	0.00747996	0.0606494	chr11	protein_coding	5710919	5758319	+	TRIM22	ensembl_havana
ENSG00000164402	892.324	-0.694359	0.280492	-2.4755	0.0133048	0.0907606	chr5	protein_coding	132086509	132142933	-	2020-09-08	ensembl_havana
ENSG00000165416	779.885	-0.695033	0.263328	-2.63942	0.00830476	0.0655359	chr13	protein_coding	53226844	53275044	+	SUGT1	ensembl_havana
ENSG00000111276	1197.84	-0.695413	0.25663	-2.70979	0.00673257	0.0565006	chr12	protein_coding	12867992	12875305	+	CDKN1B	ensembl_havana
ENSG00000135999	413.808	-0.695838	0.284872	-2.44263	0.0145806	0.0972852	chr2	protein_coding	149402009	149545130	+	EPC2	ensembl_havana
ENSG00000011600	1421.96	-0.69695	0.286361	-2.43382	0.0149406	0.0987255	chr19	protein_coding	36395303	36399197	-	TYROBP	ensembl_havana
ENSG00000134884	2642.29	-0.697392	0.227625	-3.06377	0.00218567	0.0248297	chr13	protein_coding	107194021	107220512	-	ARGLU1	ensembl_havana
ENSG00000072364	3909.91	-0.698469	0.236951	-2.94773	0.00320112	0.0333975	chr5	protein_coding	132211071	132299326	-	AFF4	ensembl_havana
ENSG00000083642	540.201	-0.699181	0.281734	-2.48171	0.0130754	0.0899365	chr13	protein_coding	33160564	33352157	+	PDS5B	ensembl_havana
ENSG00000150760	831.594	-0.700131	0.220305	-3.17801	0.00148292	0.0185717	chr10	protein_coding	128593978	129250781	+	DOCK1	ensembl_havana
ENSG00000140941	1014.53	-0.700744	0.248946	-2.81485	0.00488007	0.0452078	chr16	protein_coding	87417601	87438385	+	MAP1LC3B	ensembl_havana
ENSG00000106665	283.237	-0.70306	0.280159	-2.50951	0.01209	0.0856125	chr7	protein_coding	73703805	73820273	+	CLIP2	ensembl_havana
ENSG00000128000	429.167	-0.703404	0.265398	-2.65037	0.00804028	0.0640284	chr19	protein_coding	40534167	40562116	-	ZNF780B	ensembl_havana
ENSG00000111788	287.763	-0.703872	0.2695	-2.61177	0.00900757	0.0695087	chr12	pseudogene	9429831	9466684	+	RP11-22B23.1	ensembl_havana
ENSG00000103194	916.251	-0.704946	0.268465	-2.62584	0.00864343	0.0674863	chr16	protein_coding	84733584	84813528	+	USP10	ensembl_havana
ENSG00000137574	395.523	-0.705122	0.280431	-2.51442	0.0119227	0.0847089	chr8	protein_coding	56685701	56738007	+	TGS1	ensembl_havana
ENSG00000182179	1375.5	-0.705573	0.216272	-3.26243	0.00110461	0.0146284	chr3	protein_coding	49842640	49851379	-	UBA7	ensembl_havana
ENSG00000117114	1182.9	-0.706237	0.260396	-2.71216	0.00668464	0.0562707	chr1	protein_coding	81771845	82458120	+	LPHN2	ensembl_havana
ENSG00000121022	1349.19	-0.707307	0.278418	-2.54045	0.011071	0.0805072	chr8	protein_coding	67955314	67996018	-	COPS5	ensembl_havana
ENSG00000169499	782.251	-0.707746	0.272607	-2.59621	0.00942575	0.0717254	chr8	protein_coding	38758753	38831428	+	PLEKHA2	ensembl_havana
ENSG00000102908	1295.7	-0.708125	0.246351	-2.87445	0.00404733	0.0393369	chr16	protein_coding	69598997	69738569	+	NFAT5	ensembl_havana
ENSG00000089818	573.899	-0.708616	0.240227	-2.94978	0.00318	0.0332133	chr12	protein_coding	8234807	8250367	+	NECAP1	ensembl_havana
ENSG00000134352	10461.3	-0.709219	0.251242	-2.82285	0.00475992	0.0442659	chr5	protein_coding	55230923	55290821	-	IL6ST	ensembl_havana
ENSG00000135723	524.051	-0.71116	0.287771	-2.47127	0.0134632	0.09155	chr16	protein_coding	67263290	67281561	-	FHOD1	ensembl_havana
ENSG00000197582	593.93	-0.715758	0.282435	-2.53424	0.0112691	0.0815153	chrX	pseudogene	13396854	13397459	-	GPX1P1	havana
ENSG00000084207	619.89	-0.715867	0.256174	-2.79446	0.00519865	0.0473134	chr11	protein_coding	67351066	67354131	+	GSTP1	ensembl_havana
ENSG00000189091	1270.44	-0.716415	0.288942	-2.47944	0.0131588	0.0903128	chr16	protein_coding	70557691	70608820	+	SF3B3	ensembl_havana
ENSG00000128791	567.816	-0.716468	0.25288	-2.83324	0.00460792	0.0432933	chr18	protein_coding	9334765	9402418	+	TWSG1	ensembl_havana
ENSG00000154639	1308.26	-0.717711	0.283782	-2.52909	0.0114358	0.082317	chr21	protein_coding	18884700	18965897	+	CXADR	ensembl_havana
ENSG00000159140	4020.42	-0.718903	0.227343	-3.16219	0.00156587	0.0192977	chr21	protein_coding	34914924	34949812	+	SON	ensembl_havana
ENSG00000164465	440.003	-0.720722	0.285329	-2.52593	0.0115391	0.0828122	chr6	protein_coding	117774980	117891021	+	DCBLD1	ensembl_havana
ENSG00000141447	892.203	-0.72198	0.277689	-2.59996	0.00932342	0.0712295	chr18	protein_coding	21742008	21977844	-	OSBPL1A	ensembl_havana
ENSG00000188677	494.538	-0.722427	0.263776	-2.73878	0.00616668	0.0531232	chr22	protein_coding	44395091	44568829	+	PARVB	ensembl_havana
ENSG00000153208	873.762	-0.723653	0.288632	-2.50718	0.0121697	0.0858914	chr2	protein_coding	112656056	112787138	+	MERTK	ensembl_havana
ENSG00000185917	315.876	-0.724677	0.276015	-2.6255	0.00865212	0.0675267	chr21	protein_coding	37406839	37451687	-	SETD4	ensembl_havana
ENSG00000102606	1358.51	-0.725524	0.259842	-2.79218	0.00523547	0.0475583	chr13	protein_coding	111766906	111958084	+	ARHGEF7	ensembl_havana
ENSG00000198824	358.193	-0.726457	0.283377	-2.56357	0.0103601	0.0766161	chr13	protein_coding	115079988	115092796	+	CHAMP1	ensembl_havana
ENSG00000139842	1454.91	-0.726862	0.240712	-3.01963	0.00253083	0.0278595	chr13	protein_coding	113862552	113919399	+	CUL4A	ensembl_havana
ENSG00000109220	233.431	-0.728655	0.27634	-2.6368	0.00836914	0.0658216	chr4	protein_coding	54875956	54930857	-	CHIC2	ensembl_havana
ENSG00000040199	270.24	-0.729252	0.271927	-2.6818	0.00732281	0.0598621	chr16	protein_coding	71671738	71758604	-	PHLPP2	ensembl_havana
ENSG00000069329	1309.28	-0.731016	0.264541	-2.76333	0.00572141	0.0506323	chr16	protein_coding	46690054	46723430	-	VPS35	ensembl_havana
ENSG00000159128	760.457	-0.73345	0.246785	-2.97202	0.00295844	0.0314125	chr21	protein_coding	34775202	34851655	+	IFNGR2	ensembl_havana
ENSG00000131375	735.542	-0.734186	0.232856	-3.15296	0.00161624	0.0198419	chr3	protein_coding	15247659	15294425	+	CAPN7	ensembl_havana
ENSG00000060491	3007.13	-0.736902	0.296552	-2.4849	0.0129589	0.0896138	chr20	protein_coding	61436187	61445352	+	OGFR	ensembl_havana
ENSG00000102931	597.427	-0.737329	0.302328	-2.43884	0.0147346	0.0978026	chr16	protein_coding	57279010	57287516	+	ARL2BP	ensembl_havana
ENSG00000131669	951.439	-0.73934	0.237742	-3.10984	0.00187186	0.0221027	chr9	protein_coding	95883771	95896570	-	NINJ1	ensembl_havana
ENSG00000121390	363.142	-0.741008	0.25668	-2.8869	0.00389063	0.038201	chr13	protein_coding	20248896	20357142	-	PSPC1	ensembl_havana
ENSG00000144674	2609.14	-0.741103	0.287843	-2.57468	0.0100334	0.0749809	chr3	protein_coding	37284668	37408242	+	GOLGA4	ensembl_havana
ENSG00000124228	624.483	-0.744675	0.28453	-2.61721	0.00886522	0.0686866	chr20	protein_coding	47835884	47860614	+	DDX27	ensembl_havana
ENSG00000213339	633.339	-0.744979	0.255304	-2.918	0.00352279	0.0357057	chr19	protein_coding	10812106	10824113	+	QTRT1	ensembl_havana
ENSG00000198363	4307.76	-0.745719	0.213883	-3.48658	0.000489247	0.00775996	chr8	protein_coding	62413116	62627155	-	ASPH	ensembl_havana
ENSG00000132952	428.45	-0.746637	0.245677	-3.0391	0.00237287	0.0264547	chr13	protein_coding	31191830	31233686	+	USPL1	ensembl_havana
ENSG00000087263	470.216	-0.746778	0.291193	-2.56454	0.0103312	0.0764611	chr16	protein_coding	56485402	56513012	+	OGFOD1	ensembl_havana
ENSG00000169554	1702.46	-0.747726	0.306946	-2.43602	0.0148501	0.0984108	chr2	protein_coding	145141648	145282147	-	ZEB2	ensembl_havana
ENSG00000080345	955.542	-0.748509	0.23884	-3.13394	0.00172479	0.020889	chr2	protein_coding	152266397	152364527	+	RIF1	ensembl_havana
ENSG00000079557	4477.18	-0.749359	0.292136	-2.56511	0.0103145	0.0763668	chr4	protein_coding	74347400	74369691	+	AFM	ensembl_havana
ENSG00000163611	221.618	-0.75015	0.305974	-2.45168	0.0142192	0.095505	chr3	protein_coding	113161565	113234034	-	SPICE1	ensembl_havana
ENSG00000156515	719.26	-0.750671	0.28631	-2.62188	0.00874455	0.0679623	chr10	protein_coding	71029740	71161638	+	HK1	ensembl_havana
ENSG00000171928	458.324	-0.750816	0.293046	-2.56211	0.0104039	0.0768804	chr17	protein_coding	18684308	18710027	+	TVP23B	ensembl_havana
ENSG00000121274	581.777	-0.75128	0.305977	-2.45535	0.0140749	0.094735	chr16	protein_coding	50186829	50269221	+	PAPD5	ensembl_havana
ENSG00000110455	570.964	-0.753232	0.307783	-2.44728	0.0143937	0.0963933	chr11	protein_coding	44087475	44105772	+	ACCS	ensembl_havana
ENSG00000066056	874.903	-0.753985	0.281958	-2.6741	0.00749303	0.060704	chr1	protein_coding	43766664	43788779	+	TIE1	ensembl_havana
ENSG00000230989	888.887	-0.758575	0.280365	-2.70567	0.00681674	0.0570073	chr16	protein_coding	83841448	83853342	+	HSBP1	ensembl_havana
ENSG00000175395	270.115	-0.759055	0.302425	-2.50989	0.0120768	0.0855502	chr10	protein_coding	38238500	38265561	-	ZNF25	ensembl_havana
ENSG00000233276	4650.77	-0.759422	0.304041	-2.49776	0.012498	0.0873083	chr3	protein_coding	49394609	49396033	-	GPX1	ensembl_havana
ENSG00000079215	1011.19	-0.759442	0.279306	-2.71903	0.00654735	0.0554502	chr5	protein_coding	36606457	36688436	+	SLC1A3	ensembl_havana
ENSG00000070761	450.396	-0.759501	0.304958	-2.49051	0.0127561	0.0885309	chr16	protein_coding	58147496	58163354	-	C16orf80	ensembl_havana
ENSG00000139517	677.077	-0.760104	0.275664	-2.75736	0.00582701	0.0511858	chr13	protein_coding	28120050	28194541	-	LNX2	ensembl_havana
ENSG00000081087	1036.26	-0.761034	0.253482	-3.00232	0.00267928	0.0290763	chr6	protein_coding	108362613	108487058	-	OSTM1	ensembl_havana
ENSG00000179115	553.127	-0.76324	0.282287	-2.70378	0.0068556	0.0572076	chr19	protein_coding	13033293	13044851	-	FARSA	ensembl_havana
ENSG00000114316	940.275	-0.766143	0.25647	-2.98726	0.00281492	0.0302402	chr3	protein_coding	49315264	49378145	-	USP4	ensembl_havana
ENSG00000196199	983.591	-0.766728	0.248343	-3.08737	0.00201933	0.0233833	chr13	protein_coding	20207788	20247599	+	MPHOSPH8	ensembl_havana
ENSG00000139505	747.793	-0.768495	0.227326	-3.38059	0.000723306	0.0106203	chr13	protein_coding	25802307	25862147	-	MTMR6	ensembl_havana
ENSG00000134899	374.795	-0.769245	0.259792	-2.961	0.00306643	0.0322202	chr13	protein_coding	103497194	103528345	+	ERCC5	ensembl_havana
ENSG00000119812	726.387	-0.771275	0.304851	-2.53001	0.0114061	0.0821957	chr2	protein_coding	33808725	33824449	-	FAM98A	ensembl_havana
ENSG00000107819	479.07	-0.771905	0.269037	-2.86915	0.00411581	0.039861	chr10	protein_coding	102790991	102800998	+	SFXN3	ensembl_havana
ENSG00000204136	435.858	-0.771981	0.281255	-2.74477	0.00605526	0.0523988	chr9	pseudogene	124207269	124262306	-	GGTA1P	ensembl_havana
ENSG00000162636	439.715	-0.773224	0.308869	-2.5034	0.0123006	0.0863601	chr1	protein_coding	109102711	109187522	+	FAM102B	ensembl_havana
ENSG00000126705	381.801	-0.773706	0.308062	-2.51153	0.0120209	0.0853434	chr1	protein_coding	27860546	27930942	-	AHDC1	ensembl_havana
ENSG00000141985	805.674	-0.774531	0.269134	-2.87786	0.00400383	0.0390526	chr19	protein_coding	4360367	4400544	-	SH3GL1	ensembl_havana
ENSG00000125733	497.672	-0.775401	0.280241	-2.7669	0.00565913	0.0503659	chr19	protein_coding	6737936	6751537	+	TRIP10	ensembl_havana
ENSG00000171444	585.122	-0.77765	0.253071	-3.07285	0.00212023	0.0242732	chr5	protein_coding	112357796	112824527	-	MCC	ensembl_havana
ENSG00000143554	584.256	-0.778113	0.282946	-2.75004	0.0059588	0.0517864	chr1	protein_coding	153746830	153752633	+	SLC27A3	ensembl_havana
ENSG00000153774	470.907	-0.779589	0.298153	-2.61472	0.00892998	0.0691046	chr16	protein_coding	75327596	75467383	-	CFDP1	ensembl_havana
ENSG00000197857	336.269	-0.780034	0.26664	-2.92543	0.00343986	0.0351427	chr19	protein_coding	12335501	12405702	-	ZNF44	ensembl_havana
ENSG00000031081	567.451	-0.780118	0.30329	-2.57219	0.0101058	0.0753165	chr3	protein_coding	119013220	119139561	+	ARHGAP31	ensembl_havana
ENSG00000154822	374.611	-0.781245	0.266544	-2.93102	0.00337851	0.0346443	chr3	protein_coding	16844159	17132086	+	PLCL2	ensembl_havana
ENSG00000064042	667.56	-0.784679	0.31697	-2.47556	0.0133027	0.0907606	chr4	protein_coding	41361624	41702061	+	LIMCH1	ensembl_havana
ENSG00000132963	1413.82	-0.785024	0.293325	-2.67629	0.00744424	0.0604688	chr13	protein_coding	29233241	29253062	+	POMP	ensembl_havana
ENSG00000130449	535.708	-0.785567	0.281418	-2.79146	0.00524703	0.0476105	chr5	protein_coding	60628100	60841997	+	ZSWIM6	ensembl_havana
ENSG00000099139	408.499	-0.788918	0.298424	-2.64361	0.0082026	0.0649167	chr9	protein_coding	78505560	78977255	+	PCSK5	ensembl_havana
ENSG00000160201	1718.49	-0.789467	0.251627	-3.13745	0.00170423	0.0206838	chr21	protein_coding	44513066	44527697	-	U2AF1	ensembl_havana
ENSG00000078246	212.234	-0.791116	0.307519	-2.57257	0.0100946	0.0753165	chr12	protein_coding	2986389	3050306	+	TULP3	ensembl_havana
ENSG00000156671	558.721	-0.791348	0.253042	-3.12734	0.00176395	0.0211973	chr10	protein_coding	76859344	76941881	+	SAMD8	ensembl_havana
ENSG00000185745	506.607	-0.79176	0.306325	-2.58471	0.00974613	0.0734349	chr10	protein_coding	91152303	91163745	+	IFIT1	ensembl_havana
ENSG00000136156	12321.1	-0.791772	0.325484	-2.4326	0.0149908	0.098989	chr13	protein_coding	48807294	48837063	+	ITM2B	ensembl_havana
ENSG00000153975	202.091	-0.792337	0.293321	-2.70126	0.00690773	0.0574177	chr6	protein_coding	116956781	116989957	-	ZUFSP	ensembl_havana
ENSG00000120690	1015.56	-0.792687	0.286893	-2.76301	0.0057271	0.0506398	chr13	protein_coding	41506056	41635576	-	ELF1	ensembl_havana
ENSG00000254087	1281.96	-0.793708	0.296257	-2.67912	0.00738162	0.0602084	chr8	protein_coding	56792372	56923940	+	LYN	ensembl_havana
ENSG00000177675	447.867	-0.794616	0.287825	-2.76077	0.00576661	0.0507949	chr12	protein_coding	7499281	7632493	-	CD163L1	ensembl_havana
ENSG00000157540	1058.1	-0.795703	0.269276	-2.95498	0.00312693	0.0327125	chr21	protein_coding	38738092	38889753	+	DYRK1A	ensembl_havana
ENSG00000146072	575.425	-0.795704	0.290084	-2.74301	0.00608788	0.0525625	chr6	protein_coding	47199268	47277641	-	TNFRSF21	ensembl_havana
ENSG00000085377	592.412	-0.796794	0.256416	-3.10742	0.00188726	0.0222571	chr6	protein_coding	105725440	105850959	-	PREP	ensembl_havana
ENSG00000120675	447.392	-0.799529	0.311152	-2.56958	0.0101822	0.075621	chr13	protein_coding	43597339	43683045	+	DNAJC15	ensembl_havana
ENSG00000008441	559.446	-0.800331	0.242271	-3.30345	0.000955037	0.0131094	chr19	protein_coding	13106422	13209610	+	NFIX	ensembl_havana
ENSG00000198879	451.548	-0.800432	0.277538	-2.88404	0.00392607	0.0384702	chr10	protein_coding	7200586	7453450	-	SFMBT2	ensembl_havana
ENSG00000006744	807.647	-0.800824	0.282015	-2.83965	0.00451627	0.0425899	chr17	protein_coding	12895708	12921504	-	ELAC2	ensembl_havana
ENSG00000088854	588.017	-0.801386	0.265323	-3.02042	0.00252422	0.0278187	chr20	protein_coding	3229951	3388272	-	C20orf194	ensembl_havana
ENSG00000119383	1531.95	-0.803554	0.260293	-3.08711	0.00202113	0.0233848	chr9	protein_coding	131873229	131911225	+	PPP2R4	ensembl_havana
ENSG00000124299	1518.68	-0.805283	0.301243	-2.6732	0.00751317	0.0607385	chr19	protein_coding	33877856	34012700	-	PEPD	ensembl_havana
ENSG00000126226	627.641	-0.806743	0.232195	-3.47441	0.000511969	0.00806036	chr13	protein_coding	113831891	113863029	-	PCID2	ensembl_havana
ENSG00000214787	129.247	-0.810377	0.331168	-2.44703	0.0144039	0.096408	chr11	protein_coding	59968726	60010561	-	MS4A4E	ensembl_havana
ENSG00000168374	3561.56	-0.810554	0.288354	-2.81097	0.00493921	0.0456015	chr3	protein_coding	57557090	57583947	-	ARF4	ensembl_havana
ENSG00000155324	601.371	-0.81069	0.326397	-2.48375	0.0130006	0.0897826	chr5	protein_coding	125695824	125832186	+	GRAMD3	ensembl_havana
ENSG00000132424	4072.71	-0.811977	0.24386	-3.32969	0.00086943	0.0122713	chr6	protein_coding	99845927	99873207	-	PNISR	ensembl_havana
ENSG00000133104	405.897	-0.812313	0.318977	-2.54662	0.0108773	0.0795473	chr13	protein_coding	36875775	36944317	-	SPG20	ensembl_havana
ENSG00000151474	514.727	-0.812392	0.282442	-2.87631	0.00402355	0.0392051	chr10	protein_coding	13685706	14504141	-	FRMD4A	ensembl_havana
ENSG00000114120	529.504	-0.812486	0.314594	-2.58265	0.00980458	0.0737015	chr3	protein_coding	140660672	140698775	+	SLC25A36	ensembl_havana
ENSG00000168944	492.943	-0.812749	0.264731	-3.07009	0.00213992	0.0244256	chr5	protein_coding	122680579	122759286	-	CEP120	ensembl_havana
ENSG00000153201	1519.9	-0.813314	0.301769	-2.69516	0.00703559	0.0581528	chr2	protein_coding	109335937	109402267	+	RANBP2	ensembl_havana
ENSG00000156261	2016.32	-0.814041	0.285477	-2.85151	0.00435117	0.0414702	chr21	protein_coding	30428126	30446118	-	CCT8	ensembl_havana
ENSG00000082014	173.924	-0.815524	0.329964	-2.47155	0.0134527	0.0915109	chr7	protein_coding	150935850	150974982	-	SMARCD3	ensembl_havana
ENSG00000170310	230.417	-0.81678	0.291531	-2.80169	0.00508351	0.046575	chr17	protein_coding	9153788	9479908	-	STX8	ensembl_havana
ENSG00000196504	1556.86	-0.816955	0.238599	-3.42396	0.00061716	0.00934967	chr2	protein_coding	153508107	153574511	-	PRPF40A	ensembl_havana
ENSG00000141030	497.55	-0.81702	0.284108	-2.87574	0.00403081	0.0392558	chr17	protein_coding	17150141	17184607	-	COPS3	ensembl_havana
ENSG00000009413	694.724	-0.817598	0.23678	-3.45298	0.000554425	0.00860863	chr6	protein_coding	111620234	111804918	-	REV3L	ensembl_havana
ENSG00000139687	1039.91	-0.82219	0.219074	-3.75302	0.000174717	0.00336721	chr13	protein_coding	48877887	49056122	+	RB1	ensembl_havana
ENSG00000102738	353.98	-0.823726	0.288113	-2.85904	0.00424922	0.0408437	chr13	protein_coding	41303432	41345309	-	MRPS31	ensembl_havana
ENSG00000138642	278.244	-0.823748	0.274147	-3.00476	0.00265788	0.0289588	chr4	protein_coding	89299891	89364263	+	HERC6	ensembl_havana
ENSG00000105784	168.636	-0.827376	0.339127	-2.43972	0.0146985	0.0977647	chr7	protein_coding	87256864	87461611	+	RUNDC3B	ensembl_havana
ENSG00000138613	279.114	-0.827467	0.31018	-2.6677	0.00763719	0.0614141	chr15	protein_coding	63568217	63601325	+	APH1B	ensembl_havana
ENSG00000131386	290.046	-0.828134	0.283761	-2.91843	0.00351803	0.0357057	chr3	protein_coding	16216156	16273499	+	GALNT15	ensembl_havana
ENSG00000184898	228.406	-0.828786	0.282722	-2.93145	0.00337383	0.0346341	chr2	protein_coding	152104454	152118393	-	RBM43	ensembl_havana
ENSG00000083520	720.983	-0.828855	0.265611	-3.12056	0.00180509	0.0215666	chr13	protein_coding	73329540	73356234	-	DIS3	ensembl_havana
ENSG00000104205	511.292	-0.829525	0.255749	-3.24351	0.00118065	0.015507	chr8	protein_coding	67624653	67774257	+	SGK3	ensembl_havana
ENSG00000183018	193.359	-0.829893	0.298989	-2.77566	0.00550896	0.0492723	chr17	protein_coding	4402133	4442330	+	SPNS2	ensembl_havana
ENSG00000125089	1434.81	-0.830426	0.32978	-2.51812	0.0117982	0.0841359	chr4	protein_coding	8183799	8243530	+	SH3TC1	ensembl_havana
ENSG00000102580	2448.91	-0.830751	0.253664	-3.275	0.00105661	0.014159	chr13	protein_coding	96329393	96447243	+	DNAJC3	ensembl_havana
ENSG00000096060	5772.64	-0.83362	0.280461	-2.97233	0.00295553	0.031399	chr6	protein_coding	35541362	35696360	-	FKBP5	ensembl_havana
ENSG00000141076	378.267	-0.834021	0.284451	-2.93204	0.00336748	0.0345874	chr16	protein_coding	69165194	69265033	+	CIRH1A	ensembl_havana
ENSG00000120697	542.705	-0.834376	0.334476	-2.49458	0.0126108	0.0876809	chr13	protein_coding	37523912	37574398	-	ALG5	ensembl_havana
ENSG00000106479	262.318	-0.834429	0.293135	-2.84657	0.0044193	0.0419527	chr7	protein_coding	149535456	149564568	+	ZNF862	ensembl_havana
ENSG00000185989	442.806	-0.835081	0.318516	-2.62178	0.00874707	0.0679623	chr13	protein_coding	114747194	114898086	-	RASA3	ensembl_havana
ENSG00000156304	610.088	-0.835224	0.28602	-2.92016	0.00349855	0.0355905	chr21	protein_coding	33043346	33104388	-	SCAF4	ensembl_havana
ENSG00000171680	546.971	-0.835676	0.323187	-2.58574	0.00971709	0.0732737	chr1	protein_coding	6526152	6580121	-	PLEKHG5	ensembl_havana
ENSG00000127870	672.848	-0.837751	0.285216	-2.93724	0.00331143	0.034189	chr13	protein_coding	26706253	26796791	-	RNF6	ensembl_havana
ENSG00000136560	907.587	-0.838327	0.232117	-3.61166	0.000304242	0.00531343	chr2	protein_coding	161993419	162092732	+	TANK	ensembl_havana
ENSG00000153214	664.451	-0.839803	0.267956	-3.13411	0.00172376	0.020889	chr2	protein_coding	112812800	112876895	+	TMEM87B	ensembl_havana
ENSG00000164197	241.12	-0.840119	0.330811	-2.53958	0.0110987	0.0806345	chr5	protein_coding	63461671	63668696	+	RNF180	ensembl_havana
ENSG00000067082	6386.2	-0.840643	0.266357	-3.15608	0.00159906	0.0196561	chr10	protein_coding	3818188	3827473	-	KLF6	ensembl_havana
ENSG00000079102	153.201	-0.841542	0.346233	-2.43056	0.0150753	0.0993757	chr8	protein_coding	92967203	93115514	-	RUNX1T1	ensembl_havana
ENSG00000140044	474.641	-0.842447	0.336334	-2.50479	0.0122524	0.0861495	chr14	protein_coding	75894419	75940814	+	JDP2	ensembl_havana
ENSG00000076826	383.718	-0.843916	0.300002	-2.81303	0.0049077	0.0453761	chr19	protein_coding	7660788	7683190	+	CAMSAP3	ensembl_havana
ENSG00000264868	308.677	-0.845142	0.317089	-2.66531	0.00769169	0.0617654	chr7	lincRNA	87900207	87903065	-	CTB-167B5.2	havana
ENSG00000182141	210.069	-0.845446	0.321681	-2.62822	0.00858339	0.0670721	chr19	protein_coding	21473962	21512227	-	ZNF708	ensembl_havana
ENSG00000117318	741.436	-0.846466	0.307718	-2.75078	0.00594536	0.0517864	chr1	protein_coding	23884409	23886285	-	ID3	ensembl_havana
ENSG00000176533	149.384	-0.846775	0.316196	-2.67801	0.00740621	0.0602823	chr19	protein_coding	2511217	2702707	-	GNG7	ensembl_havana
ENSG00000168288	1330.45	-0.847908	0.302769	-2.80051	0.00510213	0.0466564	chr2	protein_coding	150426148	150444330	-	MMADHC	ensembl_havana
ENSG00000133103	392.713	-0.848507	0.292581	-2.90008	0.00373071	0.0371059	chr13	protein_coding	40229764	40365802	+	COG6	ensembl_havana
ENSG00000113851	764.87	-0.848878	0.254019	-3.34179	0.000832405	0.0119032	chr3	protein_coding	3190676	3221394	-	CRBN	ensembl_havana
ENSG00000165487	674.609	-0.849055	0.258441	-3.28529	0.00101877	0.0137868	chr13	protein_coding	22066836	22178353	-	MICU2	ensembl_havana
ENSG00000067057	300.807	-0.849644	0.342166	-2.48313	0.0130234	0.0898332	chr10	protein_coding	3108525	3179904	+	PFKP	ensembl_havana
ENSG00000196628	1810.69	-0.850468	0.30531	-2.78559	0.00534305	0.0482838	chr18	protein_coding	52889562	53332018	-	TCF4	ensembl_havana
ENSG00000185658	1674.44	-0.851037	0.235789	-3.60931	0.000307012	0.00534719	chr21	protein_coding	40556102	40693485	-	BRWD1	ensembl_havana
ENSG00000102786	614.185	-0.851541	0.311648	-2.73238	0.00628794	0.0537917	chr13	protein_coding	51928213	52028400	-	INTS6	ensembl_havana
ENSG00000029725	1105.24	-0.853937	0.218069	-3.91591	9.00628e-05	0.00200797	chr17	protein_coding	5185558	5289129	+	RABEP1	ensembl_havana
ENSG00000145730	801.351	-0.854397	0.330779	-2.58298	0.00979499	0.0736583	chr5	protein_coding	102089685	102366809	+	PAM	ensembl_havana
ENSG00000167815	1176.78	-0.854538	0.320347	-2.66754	0.00764086	0.0614141	chr19	protein_coding	12907634	12912694	-	PRDX2	ensembl_havana
ENSG00000129197	555.681	-0.855175	0.27208	-3.1431	0.00167167	0.0203919	chr17	protein_coding	5322961	5336196	+	RPAIN	ensembl_havana
ENSG00000142798	5434.72	-0.85534	0.207316	-4.12579	3.69471e-05	0.000954848	chr1	protein_coding	22148738	22263790	-	HSPG2	ensembl_havana
ENSG00000150457	495.89	-0.856021	0.277137	-3.08881	0.00200962	0.023299	chr13	protein_coding	21547171	21635686	-	LATS2	ensembl_havana
ENSG00000134480	587.948	-0.857562	0.276155	-3.10537	0.00190043	0.0223702	chr5	protein_coding	86687311	86708836	-	CCNH	ensembl_havana
ENSG00000177917	217.143	-0.857597	0.282517	-3.03556	0.00240093	0.0266745	chr2	protein_coding	153574407	153617767	+	ARL6IP6	ensembl_havana
ENSG00000136147	700.741	-0.857768	0.241939	-3.54539	0.000392026	0.00651429	chr13	protein_coding	50069746	50103123	+	PHF11	ensembl_havana
ENSG00000114853	260.685	-0.857875	0.281438	-3.04818	0.00230233	0.0258638	chr3	protein_coding	42695176	42709072	+	ZBTB47	ensembl_havana
ENSG00000139597	850.02	-0.85811	0.309147	-2.77573	0.00550775	0.0492723	chr13	protein_coding	32974861	33002315	-	N4BP2L1	ensembl_havana
ENSG00000111196	227.021	-0.860416	0.300159	-2.86654	0.00414992	0.0401305	chr12	protein_coding	10758612	10766222	-	MAGOHB	ensembl_havana
ENSG00000166848	971.844	-0.860914	0.243209	-3.53981	0.000400409	0.00663061	chr16	protein_coding	75681684	75795770	+	TERF2IP	ensembl_havana
ENSG00000177406	248.914	-0.861479	0.312474	-2.75696	0.00583408	0.051201	chr12	antisense	740057	772872	+	RP11-218M22.1	ensembl_havana
ENSG00000174282	786.876	-0.86286	0.249509	-3.45823	0.000543739	0.00847014	chr17	protein_coding	7362685	7387582	-	ZBTB4	ensembl_havana
ENSG00000181458	280.099	-0.86326	0.339465	-2.543	0.0109906	0.0801044	chr3	protein_coding	100211463	100296288	+	TMEM45A	ensembl_havana
ENSG00000168216	1447.47	-0.867954	0.313816	-2.7658	0.00567828	0.0504445	chr6	protein_coding	70385694	70507003	-	LMBRD1	ensembl_havana
ENSG00000162687	468.807	-0.869994	0.316874	-2.74555	0.00604087	0.0522979	chr1	protein_coding	196194909	196578355	-	KCNT2	ensembl_havana
ENSG00000131171	1104.21	-0.871645	0.26503	-3.28886	0.00100594	0.0136324	chrX	protein_coding	80457442	80554046	+	SH3BGRL	ensembl_havana
ENSG00000118263	850.39	-0.872218	0.294235	-2.96435	0.00303321	0.0319763	chr2	protein_coding	207938861	208031991	-	KLF7	ensembl_havana
ENSG00000071205	170.803	-0.872603	0.356808	-2.44558	0.0144619	0.0967288	chr4	protein_coding	148653214	148993931	+	ARHGAP10	ensembl_havana
ENSG00000106823	566.053	-0.87348	0.257191	-3.39623	0.000683205	0.0101597	chr9	protein_coding	95256365	95298937	-	ECM2	ensembl_havana
ENSG00000141485	5368.37	-0.874113	0.294528	-2.96785	0.00299895	0.0317309	chr17	protein_coding	6588032	6616886	-	SLC13A5	ensembl_havana
ENSG00000147592	1349.57	-0.874499	0.326091	-2.68176	0.00732356	0.0598621	chr8	protein_coding	71547553	71581409	-	LACTB2	ensembl_havana
ENSG00000196924	6556.85	-0.875013	0.321739	-2.71963	0.00653541	0.0553791	chrX	protein_coding	153576892	153603006	-	FLNA	ensembl_havana
ENSG00000118004	3058.97	-0.876816	0.342934	-2.55681	0.0105638	0.0777326	chr2	protein_coding	3642426	3692048	+	COLEC11	ensembl_havana
ENSG00000110077	3088.35	-0.87707	0.269976	-3.2487	0.00115934	0.0152793	chr11	protein_coding	59939081	59952139	-	MS4A6A	ensembl_havana
ENSG00000134215	240.929	-0.879261	0.310871	-2.82838	0.00467845	0.0437416	chr1	protein_coding	108113782	108507766	-	VAV3	ensembl_havana
ENSG00000173482	1123.45	-0.880413	0.23814	-3.69704	0.000218129	0.00403359	chr18	protein_coding	7566780	8406859	+	PTPRM	ensembl_havana
ENSG00000171316	508.652	-0.880454	0.326569	-2.69608	0.00701611	0.058092	chr8	protein_coding	61591337	61779465	+	CHD7	ensembl_havana
ENSG00000166927	2690.56	-0.880729	0.221608	-3.97428	7.05937e-05	0.00163977	chr11	protein_coding	60145955	60163424	+	MS4A7	ensembl_havana
ENSG00000179909	216.869	-0.88108	0.324489	-2.71528	0.00662194	0.0558468	chr19	protein_coding	58208735	58220579	-	ZNF154	ensembl_havana
ENSG00000196735	2944.27	-0.882145	0.271725	-3.24647	0.00116847	0.015368	chr6	protein_coding	32595956	32614839	+	HLA-DQA1	ensembl_havana
ENSG00000213366	290.339	-0.882881	0.328605	-2.68676	0.00721494	0.0593793	chr1	protein_coding	110210644	110252171	+	GSTM2	ensembl_havana
ENSG00000111335	1162.79	-0.885251	0.263203	-3.36338	0.000769953	0.0111431	chr12	protein_coding	113416200	113449528	+	OAS2	ensembl_havana
ENSG00000181513	810.928	-0.88795	0.360039	-2.46626	0.0136532	0.0925463	chr17	protein_coding	43209967	43221548	+	ACBD4	ensembl_havana
ENSG00000144136	1525.6	-0.888864	0.223192	-3.98251	6.81913e-05	0.00159858	chr2	protein_coding	113403434	113421404	+	SLC20A1	ensembl_havana
ENSG00000197044	153.603	-0.889714	0.318022	-2.79765	0.00514752	0.0469372	chr19	protein_coding	11877815	11894893	+	ZNF441	ensembl_havana
ENSG00000026103	378.053	-0.890769	0.312074	-2.85435	0.00431247	0.0412654	chr10	protein_coding	90750414	90775542	+	FAS	ensembl_havana
ENSG00000168438	574.636	-0.891257	0.297795	-2.99286	0.00276377	0.0298245	chr6	protein_coding	110501344	110575478	+	CDC40	ensembl_havana
ENSG00000035115	256.198	-0.891806	0.356069	-2.50459	0.0122594	0.0861495	chr2	protein_coding	217730	266398	-	SH3YL1	ensembl_havana
ENSG00000205808	290.108	-0.892208	0.346258	-2.57671	0.00997456	0.0746574	chr9	protein_coding	4662298	4665256	+	PPAPDC2	ensembl_havana
ENSG00000167861	240.012	-0.892802	0.355658	-2.51028	0.0120635	0.0854878	chr17	protein_coding	72946838	72969261	-	HID1	ensembl_havana
ENSG00000130813	1101.85	-0.893485	0.298641	-2.99183	0.0027731	0.0298915	chr19	protein_coding	10196798	10203928	+	C19orf66	ensembl_havana
ENSG00000121741	1344.79	-0.893542	0.24035	-3.71768	0.000201064	0.00376525	chr13	protein_coding	20532810	20665968	+	ZMYM2	ensembl_havana
ENSG00000142627	333.058	-0.896209	0.315509	-2.84051	0.00450408	0.0425051	chr1	protein_coding	16450832	16482582	-	EPHA2	ensembl_havana
ENSG00000136158	618.246	-0.896387	0.313387	-2.86032	0.00423214	0.0407407	chr13	protein_coding	80910111	80915086	-	SPRY2	ensembl_havana
ENSG00000141034	165.6	-0.896994	0.369219	-2.42944	0.0151224	0.0994467	chr17	protein_coding	17942606	17971718	+	GID4	ensembl_havana
ENSG00000080824	14080.7	-0.897145	0.277138	-3.23717	0.0012072	0.01578	chr14	protein_coding	102547075	102606036	-	HSP90AA1	ensembl_havana
ENSG00000162927	495.692	-0.897341	0.322127	-2.78568	0.00534162	0.0482838	chr2	protein_coding	61167357	61245394	-	PUS10	ensembl_havana
ENSG00000127616	801.337	-0.897781	0.278104	-3.22822	0.00124562	0.016172	chr19	protein_coding	11071598	11176071	+	SMARCA4	ensembl_havana
ENSG00000080503	1195.34	-0.898381	0.278971	-3.22034	0.00128041	0.0165452	chr9	protein_coding	2015342	2193624	+	SMARCA2	ensembl_havana
ENSG00000231389	8320.71	-0.899342	0.34378	-2.61604	0.00889561	0.0688943	chr6	protein_coding	33032346	33048552	-	HLA-DPA1	ensembl_havana
ENSG00000132950	310.505	-0.900536	0.310865	-2.89688	0.00376899	0.0373897	chr13	protein_coding	20397622	20437776	-	ZMYM5	ensembl_havana
ENSG00000178498	200.123	-0.900881	0.28619	-3.14784	0.0016448	0.0201371	chr12	protein_coding	57998405	58003587	+	DTX3	ensembl_havana
ENSG00000047249	683.937	-0.900972	0.253368	-3.55598	0.000376571	0.00633432	chr8	protein_coding	54628117	54756118	-	ATP6V1H	ensembl_havana
ENSG00000076716	518.986	-0.903998	0.262521	-3.44352	0.000574194	0.00883688	chrX	protein_coding	132434131	132549518	-	GPC4	ensembl_havana
ENSG00000196151	151.093	-0.90486	0.308063	-2.93726	0.0033113	0.034189	chr2	protein_coding	160092304	160143310	-	WDSUB1	ensembl_havana
ENSG00000159228	1602.12	-0.905688	0.368232	-2.45956	0.0139107	0.0939618	chr21	protein_coding	37442239	37445464	+	CBR1	ensembl_havana
ENSG00000172465	243.055	-0.905826	0.310234	-2.91981	0.00350242	0.035611	chrX	protein_coding	102883632	102885881	+	TCEAL1	ensembl_havana
ENSG00000111817	707.707	-0.907415	0.326697	-2.77754	0.00547724	0.0490419	chr6	protein_coding	116575336	116762424	+	DSE	ensembl_havana
ENSG00000156711	171.351	-0.908338	0.306723	-2.96143	0.00306218	0.0321932	chr6	protein_coding	36095586	36107842	+	MAPK13	ensembl_havana
ENSG00000082458	102.562	-0.908739	0.36832	-2.46726	0.0136153	0.0923546	chrX	protein_coding	69664711	69725337	+	DLG3	ensembl_havana
ENSG00000142178	1919.66	-0.911522	0.34575	-2.63637	0.00837993	0.065831	chr21	protein_coding	44834395	44847008	-	SIK1	ensembl_havana
ENSG00000205978	274.704	-0.912505	0.274003	-3.33027	0.000867603	0.0122602	chr14	protein_coding	24867992	24888494	+	NYNRIN	ensembl_havana
ENSG00000079308	2607.05	-0.913598	0.269233	-3.39333	0.000690481	0.0102363	chr2	protein_coding	218664512	218867718	-	TNS1	ensembl_havana
ENSG00000022267	1045.06	-0.914104	0.277794	-3.29058	0.000999814	0.013559	chrX	protein_coding	135229559	135293518	+	FHL1	ensembl_havana
ENSG00000139684	1724.47	-0.914901	0.341636	-2.678	0.0074064	0.0602823	chr13	protein_coding	47345391	47371367	-	ESD	ensembl_havana
ENSG00000099904	506.661	-0.916315	0.239213	-3.83055	0.000127859	0.00264144	chr22	protein_coding	20116979	20135530	+	ZDHHC8	ensembl_havana
ENSG00000111145	1049.55	-0.917334	0.259686	-3.53247	0.000411696	0.00677073	chr12	protein_coding	96588160	96663613	+	ELK3	ensembl_havana
ENSG00000115233	1006.81	-0.920561	0.307964	-2.98918	0.00279724	0.030084	chr2	protein_coding	162164549	162268228	+	PSMD14	ensembl_havana
ENSG00000092964	1524.37	-0.921073	0.231318	-3.98185	6.83799e-05	0.00160104	chr8	protein_coding	26371791	26515694	+	DPYSL2	ensembl_havana
ENSG00000177606	2805.84	-0.921983	0.378421	-2.4364	0.0148343	0.0983959	chr1	protein_coding	59246465	59249785	-	JUN	ensembl_havana
ENSG00000150938	2110.66	-0.922305	0.331418	-2.7829	0.00538747	0.0485731	chr2	protein_coding	36583069	36778278	+	CRIM1	ensembl_havana
ENSG00000112290	179.438	-0.922686	0.339816	-2.71525	0.00662263	0.0558468	chr6	protein_coding	110421022	110501207	-	WASF1	ensembl_havana
ENSG00000088826	161.558	-0.923932	0.37741	-2.44809	0.0143617	0.0962266	chr20	protein_coding	4101627	4168394	+	SMOX	ensembl_havana
ENSG00000107372	8394.31	-0.923987	0.371326	-2.48835	0.0128339	0.088942	chr9	protein_coding	74966341	74980163	-	ZFAND5	ensembl_havana
ENSG00000023697	660.462	-0.925843	0.296029	-3.12754	0.00176274	0.0211973	chr12	protein_coding	16064106	16190220	+	DERA	ensembl_havana
ENSG00000197256	1454.13	-0.927033	0.230844	-4.01583	5.9236e-05	0.00142344	chr19	protein_coding	11274943	11308467	-	KANK2	ensembl_havana
ENSG00000135077	373.929	-0.927567	0.346946	-2.67352	0.00750603	0.0607227	chr5	protein_coding	156512843	156569880	-	HAVCR2	ensembl_havana
ENSG00000134900	1090.1	-0.928241	0.232639	-3.99005	6.60607e-05	0.00155815	chr13	protein_coding	103249353	103331521	+	TPP2	ensembl_havana
ENSG00000134531	958.678	-0.928374	0.374735	-2.47742	0.0132338	0.0906001	chr12	protein_coding	13349650	13369708	+	EMP1	ensembl_havana
ENSG00000166710	90252.4	-0.928786	0.378965	-2.45085	0.014252	0.0956252	chr15	protein_coding	45003675	45011075	+	B2M	ensembl_havana
ENSG00000184867	133.732	-0.928971	0.319165	-2.91063	0.00360698	0.0363466	chrX	protein_coding	100910267	100914876	-	ARMCX2	ensembl_havana
ENSG00000186910	1238.74	-0.929451	0.337392	-2.75481	0.00587267	0.0513751	chr14	protein_coding	94908801	94919127	-	SERPINA11	ensembl_havana
ENSG00000171867	1573.25	-0.930344	0.281326	-3.307	0.00094302	0.0130096	chr20	protein_coding	4666882	4682236	+	PRNP	ensembl_havana
ENSG00000102804	2134.97	-0.930891	0.36981	-2.51722	0.0118286	0.084237	chr13	protein_coding	45007655	45151283	-	TSC22D1	ensembl_havana
ENSG00000125124	570.899	-0.933415	0.26954	-3.46299	0.000534205	0.00834875	chr16	protein_coding	56500748	56554195	-	BBS2	ensembl_havana
ENSG00000205581	1436.52	-0.933561	0.23851	-3.91414	9.07286e-05	0.002016	chr21	protein_coding	40714241	40721573	-	HMGN1	ensembl_havana
ENSG00000242539	111.963	-0.934065	0.376218	-2.48278	0.0130363	0.0898901	chr3	antisense	179114749	179116979	+	AC007620.3	havana
ENSG00000244754	2616.78	-0.935043	0.223731	-4.17932	2.92387e-05	0.000796423	chr13	protein_coding	33006554	33112970	-	N4BP2L2	ensembl_havana
ENSG00000130177	1043.5	-0.936618	0.273622	-3.42304	0.000619258	0.00937244	chr13	protein_coding	115000362	115038198	+	CDC16	ensembl_havana
ENSG00000133111	84.2904	-0.936863	0.377592	-2.48115	0.0130959	0.0900096	chr13	protein_coding	37393361	37403241	+	RFXAP	ensembl_havana
ENSG00000179094	2155.31	-0.938406	0.280499	-3.34549	0.000821383	0.011774	chr17	protein_coding	8043790	8059824	-	PER1	ensembl_havana
ENSG00000138670	1204.68	-0.939545	0.378126	-2.48474	0.0129647	0.0896222	chr4	protein_coding	82347547	82965397	-	RASGEF1B	ensembl_havana
ENSG00000169744	1069.67	-0.939835	0.257326	-3.65232	0.000259884	0.00465751	chr4	protein_coding	16503164	16900432	-	LDB2	ensembl_havana
ENSG00000112799	104.698	-0.940019	0.365659	-2.57075	0.0101478	0.0754886	chr6	protein_coding	6588341	6655216	+	LY86	ensembl_havana
ENSG00000060982	262.427	-0.940064	0.296834	-3.16697	0.00154035	0.019047	chr12	protein_coding	24964295	25102393	-	BCAT1	ensembl_havana
ENSG00000175556	181.903	-0.941305	0.376161	-2.5024	0.0123354	0.0864878	chrX	protein_coding	118108581	118152318	+	LONRF3	ensembl_havana
ENSG00000136732	671.729	-0.941364	0.278956	-3.37459	0.000739248	0.0107965	chr2	protein_coding	127413509	127454246	+	GYPC	ensembl_havana
ENSG00000072062	1003.85	-0.941446	0.258994	-3.63501	0.000277966	0.00492178	chr19	protein_coding	14202500	14228896	-	PRKACA	ensembl_havana
ENSG00000144909	780.381	-0.944085	0.317286	-2.9755	0.00292509	0.031162	chr3	protein_coding	125247702	125313934	-	OSBPL11	ensembl_havana
ENSG00000115290	713.623	-0.945444	0.364149	-2.59631	0.00942312	0.0717254	chr2	protein_coding	165349322	165478358	-	GRB14	ensembl_havana
ENSG00000115267	532.098	-0.945555	0.293697	-3.21949	0.00128418	0.0165716	chr2	protein_coding	163123589	163175213	-	IFIH1	havana
ENSG00000142188	882.609	-0.946527	0.262744	-3.60247	0.000315206	0.00545522	chr21	protein_coding	34804792	34852318	-	TMEM50B	ensembl_havana
ENSG00000161835	252.989	-0.946582	0.387793	-2.44094	0.014649	0.0976324	chr12	protein_coding	52400724	52409673	+	GRASP	ensembl_havana
ENSG00000134326	335.111	-0.947469	0.290278	-3.264	0.0010985	0.0145576	chr2	protein_coding	6980701	7006766	-	CMPK2	ensembl_havana
ENSG00000142484	1454.19	-0.947535	0.336052	-2.8196	0.00480828	0.0446507	chr17	protein_coding	4675179	4686506	+	TM4SF5	ensembl_havana
ENSG00000101335	488.215	-0.948476	0.366613	-2.58713	0.00967797	0.0731801	chr20	protein_coding	35169887	35178228	+	MYL9	ensembl_havana
ENSG00000170634	237.551	-0.950203	0.316425	-3.00293	0.0026739	0.0290344	chr2	protein_coding	54197975	54532437	+	ACYP2	ensembl_havana
ENSG00000157827	791.573	-0.952508	0.376783	-2.528	0.0114714	0.0824805	chr2	protein_coding	153191751	153506348	+	FMNL2	ensembl_havana
ENSG00000091136	2812.19	-0.955772	0.329049	-2.90465	0.00367664	0.0367971	chr7	protein_coding	107564244	107643700	-	LAMB1	ensembl_havana
ENSG00000107077	427.567	-0.956754	0.371131	-2.57794	0.00993912	0.0744502	chr9	protein_coding	6720863	7175648	+	KDM4C	ensembl_havana
ENSG00000183853	588.377	-0.956879	0.326334	-2.93221	0.00336559	0.0345866	chr1	protein_coding	157963063	158070052	+	KIRREL	ensembl_havana
ENSG00000090530	192.416	-0.959891	0.386428	-2.48401	0.0129912	0.0897724	chr3	protein_coding	189674517	189840226	-	LEPREL1	ensembl_havana
ENSG00000114779	1217.11	-0.960046	0.385614	-2.48965	0.0127867	0.0886794	chr3	protein_coding	52002526	52017425	-	ABHD14B	ensembl_havana
ENSG00000213689	190.384	-0.960643	0.34615	-2.77522	0.00551641	0.0493088	chr3	protein_coding	48506445	48509044	+	TREX1	ensembl_havana
ENSG00000143878	14095.7	-0.961284	0.267886	-3.5884	0.000332709	0.00570154	chr2	protein_coding	20646835	20649200	+	RHOB	ensembl_havana
ENSG00000115286	642.671	-0.962558	0.334214	-2.88007	0.0039759	0.0388592	chr19	protein_coding	1383526	1395583	+	NDUFS7	ensembl_havana
ENSG00000155158	473.141	-0.962711	0.359445	-2.67832	0.00739916	0.0602745	chr9	protein_coding	15163620	15307358	-	TTC39B	ensembl_havana
ENSG00000182628	298.69	-0.964393	0.300834	-3.20573	0.00134719	0.0172339	chr17	protein_coding	57187312	57232630	-	SKA2	ensembl_havana
ENSG00000138411	923.802	-0.964578	0.298286	-3.23374	0.00122182	0.015906	chr2	protein_coding	197059094	197458416	-	HECW2	ensembl_havana
ENSG00000137872	222.766	-0.964891	0.313024	-3.08249	0.0020528	0.0236265	chr15	protein_coding	47476298	48066420	+	SEMA6D	ensembl_havana
ENSG00000129680	323.856	-0.965635	0.306126	-3.15437	0.00160844	0.0197588	chrX	protein_coding	135295381	135338641	-	MAP7D3	ensembl_havana
ENSG00000184939	340.167	-0.966823	0.272445	-3.54869	0.000387151	0.00646691	chr16	protein_coding	68563993	68609975	+	ZFP90	ensembl_havana
ENSG00000182578	2322.32	-0.967386	0.313585	-3.08492	0.00203606	0.0234663	chr5	protein_coding	149432854	149492935	-	CSF1R	ensembl_havana
ENSG00000151065	154.635	-0.967855	0.329693	-2.93563	0.00332872	0.0342812	chr12	protein_coding	2055220	2113701	-	DCP1B	ensembl_havana
ENSG00000182670	2562.86	-0.96896	0.263061	-3.6834	0.000230146	0.00420713	chr21	protein_coding	38445526	38575413	+	TTC3	ensembl_havana
ENSG00000170791	685.984	-0.970444	0.346813	-2.79818	0.0051392	0.0469059	chr8	protein_coding	57124245	57131357	+	CHCHD7	ensembl_havana
ENSG00000051108	5020.87	-0.971066	0.320123	-3.03342	0.00241802	0.0268488	chr16	protein_coding	56965960	56977798	+	HERPUD1	ensembl_havana
ENSG00000083635	111.898	-0.971475	0.346769	-2.8015	0.0050865	0.0465801	chr13	protein_coding	45513384	45563618	-	NUFIP1	ensembl_havana
ENSG00000120686	1900.37	-0.974083	0.253672	-3.83994	0.000123067	0.00256514	chr13	protein_coding	38923986	38937140	+	UFM1	ensembl_havana
ENSG00000062716	5521.72	-0.974879	0.309442	-3.15045	0.00163021	0.0199878	chr17	protein_coding	57784553	57919616	+	VMP1	ensembl_havana
ENSG00000110651	6770.22	-0.975779	0.246811	-3.95355	7.70014e-05	0.00175783	chr11	protein_coding	2397407	2418649	+	CD81	ensembl_havana
ENSG00000157349	180.849	-0.97607	0.34458	-2.83264	0.00461653	0.0433317	chr16	protein_coding	70323566	70369186	+	DDX19B	ensembl_havana
ENSG00000104290	127.564	-0.977375	0.342144	-2.85662	0.0042818	0.041079	chr8	protein_coding	28351729	28431775	+	FZD3	ensembl_havana
ENSG00000198794	483.522	-0.978265	0.311511	-3.14039	0.00168723	0.0205294	chr15	protein_coding	75249560	75313837	+	SCAMP5	ensembl_havana
ENSG00000205758	325.845	-0.978959	0.273586	-3.57826	0.000345895	0.005875	chr21	protein_coding	34961647	35016232	-	CRYZL1	ensembl_havana
ENSG00000171729	140.031	-0.980302	0.367667	-2.66627	0.00766972	0.0616148	chr1	protein_coding	15479028	15546976	+	TMEM51	ensembl_havana
ENSG00000173890	184.989	-0.981164	0.341656	-2.87179	0.00408158	0.0395895	chr3	protein_coding	169755717	169803191	+	GPR160	ensembl_havana
ENSG00000172572	215.04	-0.982083	0.367768	-2.67039	0.0075764	0.0611212	chr12	protein_coding	20522179	20837315	+	PDE3A	ensembl_havana
ENSG00000102595	351.043	-0.98269	0.317861	-3.09157	0.001991	0.0231728	chr13	protein_coding	96453834	96705736	-	UGGT2	ensembl_havana
ENSG00000120093	250.83	-0.98309	0.328851	-2.98947	0.00279464	0.030073	chr17	protein_coding	46626232	46682274	-	HOXB3	ensembl_havana
ENSG00000154783	733.172	-0.983261	0.368032	-2.67168	0.00754737	0.0609348	chr3	protein_coding	14860469	14975895	+	FGD5	ensembl_havana
ENSG00000186818	304.821	-0.983659	0.356924	-2.75593	0.00585251	0.0512555	chr19	protein_coding	55155340	55181810	+	LILRB4	ensembl_havana
ENSG00000152193	120.051	-0.984215	0.331854	-2.96581	0.00301887	0.0318601	chr13	protein_coding	79188426	79233314	-	RNF219	ensembl_havana
ENSG00000118689	1153.63	-0.98422	0.314776	-3.12673	0.0017676	0.0212244	chr6	protein_coding	108881038	109005977	+	FOXO3	ensembl_havana
ENSG00000138115	6138.03	-0.98465	0.385888	-2.55164	0.0107216	0.0786223	chr10	protein_coding	96796530	96829254	-	CYP2C8	ensembl_havana
ENSG00000187800	513.664	-0.985605	0.275146	-3.58212	0.000340821	0.00580941	chr1	protein_coding	156863490	156886226	+	PEAR1	ensembl_havana
ENSG00000171617	480.577	-0.985833	0.301146	-3.2736	0.00106186	0.0141996	chr5	protein_coding	73923234	73937249	-	ENC1	ensembl_havana
ENSG00000151689	296.885	-0.986948	0.292348	-3.37594	0.000735652	0.0107686	chr2	protein_coding	191208196	191236391	+	INPP1	ensembl_havana
ENSG00000128805	137.15	-0.987397	0.327036	-3.01923	0.00253418	0.0278803	chr10	protein_coding	49654077	49864310	-	ARHGAP22	ensembl_havana
ENSG00000129538	3428.84	-0.987459	0.38325	-2.57654	0.00997959	0.0746658	chr14	protein_coding	21269387	21271437	-	RNASE1	ensembl_havana
ENSG00000163412	536.153	-0.988283	0.298621	-3.30949	0.00093467	0.0129316	chr3	protein_coding	71724567	71803924	-	EIF4E3	ensembl_havana
ENSG00000102763	674.732	-0.989221	0.342213	-2.89066	0.00384435	0.0379345	chr13	protein_coding	42140973	42535256	-	VWA8	ensembl_havana
ENSG00000132024	517.333	-0.989524	0.237372	-4.16867	3.06385e-05	0.00082794	chr19	protein_coding	14017014	14041692	+	CC2D1A	ensembl_havana
ENSG00000171365	716.747	-0.990148	0.327586	-3.02256	0.00250647	0.0276708	chrX	protein_coding	49687225	49863892	+	CLCN5	ensembl_havana
ENSG00000187189	237.03	-0.992324	0.293145	-3.38509	0.000711538	0.0104811	chr6	protein_coding	116571151	116575261	-	TSPYL4	ensembl_havana
ENSG00000148481	399.761	-0.993179	0.30565	-3.2494	0.00115649	0.0152522	chr10	protein_coding	15820169	15902519	-	FAM188A	ensembl_havana
ENSG00000198862	771.196	-0.993588	0.256078	-3.88003	0.000104446	0.00224535	chr21	protein_coding	30300466	30365270	-	LTN1	ensembl_havana
ENSG00000172340	4110.85	-0.995236	0.397964	-2.50082	0.0123907	0.086684	chr3	protein_coding	67410884	67705038	-	SUCLG2	ensembl_havana
ENSG00000225217	270.843	-0.996044	0.356651	-2.79277	0.0052259	0.0474937	chr1	pseudogene	161576081	161578007	+	HSPA7	havana
ENSG00000141505	6304.55	-0.996655	0.305155	-3.26607	0.00109053	0.014502	chr17	protein_coding	7076750	7082883	-	ASGR1	ensembl_havana
ENSG00000205220	363.557	-0.998291	0.313	-3.18943	0.00142552	0.0179959	chr16	protein_coding	67968405	67970990	-	PSMB10	ensembl_havana
ENSG00000023516	1160.59	-0.998836	0.259812	-3.84445	0.000120821	0.00252933	chr13	protein_coding	42846289	42897396	+	AKAP11	ensembl_havana
ENSG00000069535	2668.02	-1.00222	0.323537	-3.0977	0.00195029	0.0228599	chrX	protein_coding	43625858	43741693	-	MAOB	ensembl_havana
ENSG00000198246	144.21	-1.00557	0.365639	-2.75016	0.00595664	0.0517864	chr10	protein_coding	73079015	73123142	+	SLC29A3	ensembl_havana
ENSG00000206190	79.1025	-1.00579	0.401785	-2.50331	0.0123037	0.0863601	chr15	protein_coding	25922420	26110317	-	ATP10A	ensembl_havana
ENSG00000072778	10561.9	-1.00694	0.386935	-2.60234	0.00925892	0.0709062	chr17	protein_coding	7120444	7128592	+	ACADVL	ensembl_havana
ENSG00000105928	141.807	-1.00746	0.395666	-2.54623	0.0108892	0.0795473	chr7	protein_coding	24737972	24809244	-	DFNA5	ensembl_havana
ENSG00000103018	715.217	-1.00995	0.26087	-3.87149	0.000108174	0.00230997	chr16	protein_coding	69458428	69500169	+	CYB5B	ensembl_havana
ENSG00000083097	484.93	-1.01295	0.274941	-3.68422	0.000229403	0.00420557	chr6	protein_coding	83777385	83881069	+	DOPEY1	ensembl_havana
ENSG00000186153	166.315	-1.01303	0.31398	-3.22643	0.00125347	0.0162409	chr16	protein_coding	78133310	79246564	+	WWOX	ensembl_havana
ENSG00000229152	119.719	-1.01323	0.365482	-2.77232	0.00556584	0.0497115	chr13	sense_intronic	111547406	111551519	-	ANKRD10-IT1	havana
ENSG00000151458	661.862	-1.01385	0.306322	-3.30974	0.000933829	0.0129293	chr4	protein_coding	125585207	125633887	-	ANKRD50	ensembl_havana
ENSG00000149582	106.467	-1.01424	0.377958	-2.68348	0.00728593	0.0597717	chr11	protein_coding	118401756	118417995	+	TMEM25	ensembl_havana
ENSG00000119865	182.288	-1.01476	0.319668	-3.17442	0.00150137	0.0187437	chr2	protein_coding	68511303	68547183	-	CNRIP1	ensembl_havana
ENSG00000186300	99.8598	-1.01489	0.355047	-2.85848	0.00425677	0.0408957	chr19	protein_coding	2841433	2860482	+	ZNF555	ensembl_havana
ENSG00000035681	595.174	-1.01596	0.259877	-3.90939	9.253e-05	0.00204655	chr8	protein_coding	59496063	59572403	-	NSMAF	ensembl_havana
ENSG00000236255	60.0213	-1.01694	0.413764	-2.45778	0.0139798	0.0942273	chr2	lincRNA	118591513	118599234	+	AC009404.2	havana
ENSG00000027001	181.546	-1.01799	0.339869	-2.99525	0.00274218	0.0296415	chr13	protein_coding	24304328	24463558	-	MIPEP	ensembl_havana
ENSG00000115170	389.244	-1.01939	0.284172	-3.58724	0.000334196	0.00572191	chr2	protein_coding	158592958	158732374	-	ACVR1	ensembl_havana
ENSG00000198429	139.929	-1.01968	0.363326	-2.80651	0.00500811	0.045972	chr19	protein_coding	11998599	12025144	+	ZNF69	ensembl_havana
ENSG00000044459	437.18	-1.0197	0.315942	-3.2275	0.00124877	0.016202	chr9	protein_coding	17134980	17503921	+	CNTLN	ensembl_havana
ENSG00000119986	171.752	-1.01986	0.408512	-2.49651	0.0125421	0.0874253	chr10	protein_coding	99437181	99447080	-	AVPI1	ensembl_havana
ENSG00000144746	1599.69	-1.02049	0.220733	-4.6232	3.77865e-06	0.000142918	chr3	protein_coding	69134095	69155217	+	ARL6IP5	ensembl_havana
ENSG00000174099	390.126	-1.02216	0.406189	-2.51646	0.0118539	0.0842517	chr12	protein_coding	65672423	65882024	+	MSRB3	ensembl_havana
ENSG00000180530	1194.23	-1.02258	0.308283	-3.31701	0.000909871	0.0126892	chr21	protein_coding	16333556	16437321	-	NRIP1	ensembl_havana
ENSG00000160953	920.932	-1.02298	0.247705	-4.12984	3.6301e-05	0.000941959	chr19	protein_coding	1285890	1378430	+	MUM1	ensembl_havana
ENSG00000147813	1227.17	-1.02324	0.331526	-3.08646	0.00202556	0.0233848	chr8	protein_coding	144656955	144660819	-	NAPRT1	ensembl_havana
ENSG00000111912	3373.61	-1.02358	0.36138	-2.83243	0.00461963	0.0433395	chr6	protein_coding	126102307	126252266	+	NCOA7	ensembl_havana
ENSG00000220785	474.725	-1.02562	0.251087	-4.08471	4.41328e-05	0.00110746	chr1	pseudogene	32697259	32707221	-	MTMR9LP	havana
ENSG00000140718	260.456	-1.02683	0.354304	-2.89816	0.00375355	0.0372943	chr16	protein_coding	53737875	54155853	+	FTO	ensembl_havana
ENSG00000182636	138.996	-1.02703	0.375468	-2.73533	0.00623184	0.0535623	chr15	protein_coding	23930565	23932450	-	NDN	ensembl_havana
ENSG00000254231	174.464	-1.02735	0.374179	-2.74561	0.00603989	0.0522979	chr8	processed_transcript	87345503	87355543	-	CTD-2284J15.1	havana
ENSG00000164951	344.008	-1.02768	0.299543	-3.43084	0.000601724	0.00917223	chr8	protein_coding	94870035	94938294	+	PDP1	ensembl_havana
ENSG00000187608	763.657	-1.02939	0.359861	-2.86051	0.00422962	0.0407369	chr1	protein_coding	948803	949920	+	ISG15	ensembl_havana
ENSG00000178078	1337.64	-1.0301	0.362615	-2.84074	0.00450089	0.0424958	chr19	protein_coding	4324040	4342783	-	STAP2	ensembl_havana
ENSG00000120129	10427.9	-1.03015	0.289147	-3.56273	0.000367016	0.00618989	chr5	protein_coding	172195093	172198198	-	DUSP1	ensembl_havana
ENSG00000114013	236.037	-1.03224	0.361695	-2.85391	0.00431848	0.0412718	chr3	protein_coding	121774213	121839983	+	CD86	ensembl_havana
ENSG00000261701	6471.61	-1.03501	0.41222	-2.51083	0.0120449	0.0854507	chr16	protein_coding	72088522	72111145	+	HPR	ensembl_havana
ENSG00000121933	356.475	-1.03612	0.363856	-2.8476	0.00440506	0.0418797	chr1	protein_coding	112025970	112106584	-	ADORA3	ensembl_havana
ENSG00000099889	871.178	-1.037	0.281751	-3.68054	0.000232739	0.00425047	chr22	protein_coding	19957419	20004331	-	ARVCF	ensembl_havana
ENSG00000100968	244.398	-1.03738	0.330119	-3.14245	0.00167543	0.0204117	chr14	protein_coding	24834879	24848810	+	NFATC4	ensembl_havana
ENSG00000080823	125.332	-1.03834	0.357463	-2.90474	0.00367559	0.0367971	chr14	protein_coding	102690837	102771537	-	MOK	ensembl_havana
ENSG00000125629	898.309	-1.03852	0.369227	-2.81268	0.00491305	0.0454037	chr2	protein_coding	118846028	118868573	+	INSIG2	ensembl_havana
ENSG00000123178	358.814	-1.03908	0.360884	-2.87926	0.00398612	0.0389113	chr13	protein_coding	50486842	50510626	-	SPRYD7	ensembl_havana
ENSG00000205726	1375.83	-1.04082	0.255994	-4.06582	4.78647e-05	0.00118586	chr21	protein_coding	35014706	35272165	+	ITSN1	ensembl_havana
ENSG00000137507	1051.02	-1.04093	0.30693	-3.39143	0.000695288	0.0102956	chr11	protein_coding	76368568	76381791	-	LRRC32	ensembl_havana
ENSG00000121297	149.195	-1.04124	0.392762	-2.65106	0.00802389	0.0639619	chr19	protein_coding	31765851	31840453	-	TSHZ3	ensembl_havana
ENSG00000182240	215.972	-1.04298	0.36562	-2.85263	0.00433596	0.041387	chr21	protein_coding	42539728	42654445	+	BACE2	ensembl_havana
ENSG00000117480	435.284	-1.04355	0.292956	-3.56215	0.000367829	0.00619815	chr1	protein_coding	46859937	46879520	+	FAAH	ensembl_havana
ENSG00000162711	139.392	-1.04396	0.391134	-2.66907	0.00760613	0.0613095	chr1	protein_coding	247579458	247612410	+	NLRP3	ensembl_havana
ENSG00000178695	2612.52	-1.0456	0.249245	-4.19506	2.72794e-05	0.000750517	chr13	protein_coding	77454312	77460540	-	KCTD12	ensembl_havana
ENSG00000136143	431.335	-1.04609	0.304207	-3.43875	0.000584402	0.00893659	chr13	protein_coding	48510622	48612125	-	SUCLA2	ensembl_havana
ENSG00000105607	997.373	-1.05155	0.404214	-2.60146	0.00928279	0.0709756	chr19	protein_coding	13001840	13025021	+	GCDH	ensembl_havana
ENSG00000163453	9266.32	-1.05197	0.306349	-3.43389	0.000594987	0.00907674	chr4	protein_coding	57896939	57976551	-	IGFBP7	ensembl_havana
ENSG00000145626	1610.23	-1.05262	0.382732	-2.75027	0.00595466	0.0517864	chr5	protein_coding	35951112	36001130	-	UGT3A1	ensembl_havana
ENSG00000151388	283.616	-1.05274	0.403624	-2.60821	0.00910159	0.0700932	chr5	protein_coding	33523640	33892297	-	ADAMTS12	ensembl_havana
ENSG00000112773	1612.8	-1.05294	0.349674	-3.01121	0.00260208	0.0284641	chr6	protein_coding	82201156	82462491	-	FAM46A	ensembl_havana
ENSG00000156453	612.385	-1.05468	0.381596	-2.76386	0.0057122	0.0505946	chr5	protein_coding	141232938	141258811	-	PCDH1	ensembl_havana
ENSG00000250510	112.22	-1.05474	0.399103	-2.64277	0.00822298	0.0650242	chr12	protein_coding	6930711	6939136	+	GPR162	ensembl_havana
ENSG00000156253	311.956	-1.06097	0.345388	-3.07181	0.00212763	0.0243203	chr21	protein_coding	30376705	30391699	-	RWDD2B	ensembl_havana
ENSG00000231312	233.655	-1.0613	0.344987	-3.07635	0.00209555	0.0240193	chr2	antisense	39663778	39892483	+	AC007246.3	havana
ENSG00000139679	983.641	-1.06185	0.250523	-4.23853	2.24993e-05	0.000629848	chr13	protein_coding	48963707	49018840	-	LPAR6	ensembl_havana
ENSG00000130653	256.133	-1.06396	0.321848	-3.3058	0.000947047	0.0130464	chr9	protein_coding	140354404	140444986	-	PNPLA7	ensembl_havana
ENSG00000157601	974.224	-1.06557	0.271734	-3.92135	8.80538e-05	0.0019723	chr21	protein_coding	42792231	42831141	+	MX1	ensembl_havana
[truncated: 927 more rows]
