# Supplementary material for: Transcriptomic characterization of cancer-testis antigens identifies MAGEA3 as a driver of tumor progression in hepatocellular carcinoma
Source: PLoS Genet. 2021 Jun 24;17(6):e1009589. doi: 10.1371/journal.pgen.1009589 (PMC8224860; doi:10.1371/journal.pgen.1009589)
Supplement: S2 Table — (XLSX) [file pgen.1009589.s005.xlsx]

## Sheet: Sheet1
Supplementary Table 2- Differential Gene Expression in Patient 2; 2.a vs all other regions
ensid	baseMean	log2FoldChange	lfcSE	stat	pvalue	padj	chr	feature_type	start_hg19	end_hg19	strand	geneid	ann_source
ENSG00000211965	2546.42	7.18959	0.523283	13.7394	5.89794e-43	1.80598e-40	chr14	IG_V_gene	107012938	107013477	-	IGHV3-49	havana
ENSG00000068985	78.0817	7.13062	0.599962	11.8851	1.41434e-32	2.43022e-30	chrX	protein_coding	49452053	49460596	-	PAGE1	ensembl_havana
ENSG00000211655	41.2457	6.53372	0.662431	9.86324	6.00769e-23	5.10632e-21	chr22	IG_V_gene	22786296	22786802	+	IGLV1-36	havana
ENSG00000272620	212.486	6.46864	0.386953	16.7169	9.8755e-63	1.2414e-59	chr4	antisense	7755817	7780655	+	AFAP1-AS1	havana
ENSG00000060718	152.785	6.37032	0.462685	13.7682	3.96192e-43	1.26169e-40	chr1	protein_coding	103342023	103574052	-	COL11A1	ensembl_havana
ENSG00000163554	152.509	6.32255	0.404266	15.6396	3.91214e-55	2.59549e-52	chr1	protein_coding	158580496	158656488	-	SPTA1	ensembl_havana
ENSG00000259803	57.3379	6.30416	0.560776	11.2419	2.53994e-29	3.50659e-27	chr16	protein_coding	89262406	89268072	-	SLC22A31	havana
ENSG00000168955	236.088	6.20441	0.357909	17.3352	2.55302e-67	3.81102e-64	chr2	protein_coding	228226872	228246711	-	TM4SF20	ensembl_havana
ENSG00000232216	110.065	5.98449	0.431198	13.8787	8.52204e-44	2.90772e-41	chr14	IG_V_gene	106926188	106926724	-	IGHV3-43	havana
ENSG00000211933	138.864	5.90033	0.403244	14.6321	1.75171e-48	8.04575e-46	chr14	IG_V_gene	106405611	106406108	-	IGHV6-1	havana
ENSG00000234722	138.846	5.893	0.397536	14.8238	1.02803e-49	5.22413e-47	chr7	lincRNA	153097005	153111048	-	AC073236.3	havana
ENSG00000006611	30.6266	5.84929	0.647376	9.03539	1.63419e-19	9.88129e-18	chr11	protein_coding	17515442	17565963	-	USH1C	ensembl_havana
ENSG00000126890	19.1683	5.7931	0.752289	7.70063	1.35401e-14	4.68006e-13	chrX	protein_coding	153880246	153881853	-	CTAG2	ensembl_havana
ENSG00000211941	179.767	5.76659	0.419011	13.7624	4.29126e-43	1.34858e-40	chr14	IG_V_gene	106573233	106573800	-	IGHV3-11	havana
ENSG00000181617	34.0038	5.74674	0.618444	9.29226	1.5105e-20	1.03372e-18	chr4	protein_coding	71091788	71100969	+	FDCSP	ensembl_havana
ENSG00000172061	103.813	5.6971	0.406704	14.008	1.39344e-44	5.04255e-42	chr3	protein_coding	194075976	194090472	-	LRRC15	ensembl_havana
ENSG00000242887	17.0591	5.6244	0.76105	7.39031	1.46484e-13	4.38975e-12	chr14	IG_J_gene	106330797	106330845	-	IGHJ3	havana
ENSG00000211599	26.3915	5.59481	0.66696	8.38853	4.92253e-17	2.2183e-15	chr2	IG_V_gene	89196748	89197300	+	IGKV5-2	havana
ENSG00000196188	21.3816	5.57655	0.712542	7.82628	5.02535e-15	1.82409e-13	chr1	protein_coding	206317459	206332104	+	CTSE	ensembl_havana
ENSG00000135902	16.4056	5.56796	0.763979	7.28811	3.14337e-13	9.06718e-12	chr2	protein_coding	233390703	233401377	+	CHRND	ensembl_havana
ENSG00000105989	37.8288	5.45914	0.588842	9.27097	1.84469e-20	1.25523e-18	chr7	protein_coding	116916685	116963343	-	WNT2	ensembl_havana
ENSG00000243238	280.953	5.4258	0.347576	15.6104	6.18482e-55	3.99239e-52	chr2	IG_V_gene	89544264	89545079	-	IGKV2-30	havana
ENSG00000167741	18.5265	5.40927	0.717627	7.53772	4.78246e-14	1.53527e-12	chr17	protein_coding	4460222	4464113	-	GGT6	ensembl_havana
ENSG00000112818	30.3963	5.34889	0.605371	8.83573	9.9443e-19	5.47257e-17	chr6	protein_coding	46761127	46807515	+	MEP1A	ensembl_havana
ENSG00000072041	14.5017	5.34766	0.77878	6.86671	6.56981e-12	1.57702e-10	chr12	protein_coding	85253492	85307394	-	SLC6A15	ensembl_havana
ENSG00000148344	36.3706	5.34738	0.583278	9.16781	4.82705e-20	3.11592e-18	chr9	protein_coding	132500610	132515326	-	PTGES	ensembl_havana
ENSG00000171798	81.4555	5.33253	0.407986	13.0704	4.86255e-39	1.20976e-36	chr10	protein_coding	134973951	135039916	+	KNDC1	ensembl_havana
ENSG00000234068	21.5222	5.32821	0.676709	7.87371	3.44264e-15	1.27907e-13	chrX	protein_coding	55115441	55119275	+	PAGE2	ensembl_havana
ENSG00000183844	13.5292	5.28357	0.779249	6.78033	1.19898e-11	2.76148e-10	chr21	protein_coding	42676139	42729358	+	FAM3B	ensembl_havana
ENSG00000156103	20.6324	5.28179	0.676824	7.8038	6.00722e-15	2.16079e-13	chr8	protein_coding	89044237	89340254	-	MMP16	ensembl_havana
ENSG00000116176	42.1807	5.25999	0.550078	9.56225	1.15219e-21	8.90583e-20	chr16	protein_coding	1271651	1275257	-	TPSG1	ensembl_havana
ENSG00000185565	23.9605	5.23964	0.642958	8.14927	3.66121e-16	1.4999e-14	chr3	protein_coding	115521235	117716095	-	LSAMP	ensembl_havana
ENSG00000254326	328.793	5.23228	0.594719	8.7979	1.39398e-18	7.53254e-17	chr14	IG_V_pseudogene	106774086	106774499	-	IGHV7-27	havana
ENSG00000138798	74.2184	5.22274	0.425416	12.2768	1.2071e-34	2.34393e-32	chr4	protein_coding	110834040	110933422	+	EGF	ensembl_havana
ENSG00000137868	62.1382	5.22106	0.558901	9.34165	9.48453e-21	6.64306e-19	chr15	protein_coding	74471807	74504608	-	STRA6	ensembl_havana
ENSG00000211625	108.255	5.21589	0.592638	8.80114	1.35428e-18	7.33464e-17	chr2	IG_V_gene	90077680	90078311	+	IGKV3D-20	havana
ENSG00000163735	19.9983	5.20087	0.677423	7.67743	1.62307e-14	5.53003e-13	chr4	protein_coding	74861359	74864496	-	CXCL5	ensembl_havana
ENSG00000211632	61.3541	5.19267	0.47329	10.9714	5.2431e-28	6.66097e-26	chr2	IG_V_gene	90211643	90212253	+	IGKV3D-11	havana
ENSG00000101938	28.8344	5.15368	0.650288	7.92524	2.27711e-15	8.57829e-14	chrX	protein_coding	109917084	110039286	-	CHRDL1	ensembl_havana
ENSG00000147434	22.7944	5.1346	0.647225	7.93325	2.13485e-15	8.08065e-14	chr8	protein_coding	42607763	42651535	-	CHRNA6	ensembl_havana
ENSG00000123500	183.941	5.13349	0.416619	12.3218	6.91429e-35	1.37617e-32	chr6	protein_coding	116440086	116479910	-	COL10A1	ensembl_havana
ENSG00000167612	21.7444	5.10541	0.650171	7.85242	4.08084e-15	1.49032e-13	chr12	protein_coding	52281744	52285448	+	ANKRD33	ensembl_havana
ENSG00000211671	259.053	5.0885	0.37247	13.6615	1.72423e-42	5.1477e-40	chr22	IG_V_gene	23165153	23165787	+	IGLV2-8	havana
ENSG00000211640	205.684	5.08249	0.414399	12.2647	1.40093e-34	2.67679e-32	chr22	IG_V_gene	22550113	22550860	+	IGLV6-57	havana
ENSG00000106483	435.602	5.0531	0.41866	12.0697	1.52704e-33	2.80552e-31	chr7	protein_coding	37945543	38065297	-	SFRP4	ensembl_havana
ENSG00000159212	17.1529	5.0097	0.6917	7.24259	4.40191e-13	1.23834e-11	chr21	protein_coding	36041688	36090525	+	CLIC6	ensembl_havana
ENSG00000105664	33.7096	5.00714	0.618108	8.10075	5.46216e-16	2.20368e-14	chr19	protein_coding	18893583	18902123	-	COMP	ensembl_havana
ENSG00000265714	32.7279	5.00428	0.613542	8.15638	3.45225e-16	1.42161e-14	chr14	miRNA	106325958	106326024	-	AL122127.3	ensembl
ENSG00000118785	3952.84	5.00162	0.501492	9.97348	1.99127e-23	1.80149e-21	chr4	protein_coding	88896819	88904562	+	SPP1	ensembl_havana
ENSG00000243264	90.8431	4.99549	0.508077	9.83216	8.18442e-23	6.85883e-21	chr2	IG_V_gene	89986322	89987079	+	IGKV2D-29	havana
ENSG00000257893	10.8945	4.9565	0.797281	6.21675	5.07556e-10	9.13525e-09	chr12	lincRNA	92271167	92274431	+	RP11-587P21.2	havana
ENSG00000167178	50.2816	4.93608	0.488714	10.1002	5.51544e-24	5.22741e-22	chr15	protein_coding	74392652	74430881	+	ISLR2	ensembl_havana
ENSG00000211670	109.511	4.92753	0.435986	11.302	1.28207e-29	1.84463e-27	chr22	IG_V_gene	23161507	23162253	+	IGLV3-9	havana
ENSG00000237547	10.5109	4.90043	0.800462	6.122	9.24073e-10	1.58439e-08	chr14	IG_J_pseudogene	106331003	106331062	-	IGHJ2P	havana
ENSG00000129354	52.085	4.88533	0.508203	9.61295	7.05027e-22	5.5943e-20	chr19	protein_coding	10683347	10697991	-	AP1M2	ensembl_havana
ENSG00000099399	10.234	4.85951	0.802738	6.05367	1.41583e-09	2.35814e-08	chrX	protein_coding	30233677	30238206	+	MAGEB2	ensembl_havana
ENSG00000142619	79.758	4.84858	0.473227	10.2458	1.23609e-24	1.22501e-22	chr1	protein_coding	17575593	17610728	+	PADI3	ensembl_havana
ENSG00000105509	12.4686	4.82192	0.752847	6.40492	1.50447e-10	2.90718e-09	chr19	protein_coding	52216365	52227247	-	HAS1	ensembl_havana
ENSG00000211659	1220.03	4.82177	0.77668	6.20818	5.36008e-10	9.59882e-09	chr22	IG_V_gene	23029190	23029735	+	IGLV3-25	havana
ENSG00000154342	32.537	4.80965	0.54013	8.90462	5.35704e-19	3.05364e-17	chr1	protein_coding	228194752	228248961	+	WNT3A	ensembl_havana
ENSG00000138100	23.2367	4.78122	0.61599	7.76184	8.37045e-15	2.97058e-13	chr2	protein_coding	27505260	27530307	+	TRIM54	ensembl_havana
ENSG00000172689	46.6851	4.73701	0.589006	8.04237	8.81145e-16	3.46139e-14	chr11	protein_coding	60552821	60568778	+	MS4A10	ensembl_havana
ENSG00000242472	44.3745	4.73047	0.544638	8.68553	3.76976e-18	1.94464e-16	chr14	IG_J_gene	106330024	106330072	-	IGHJ5	havana
ENSG00000168334	16.5675	4.68565	0.678786	6.90298	5.09215e-12	1.2385e-10	chr3	protein_coding	39224701	39234087	-	XIRP1	ensembl_havana
ENSG00000137251	40.4237	4.67982	0.519236	9.01289	2.00694e-19	1.20135e-17	chr6	protein_coding	54172657	54254950	+	TINAG	ensembl_havana
ENSG00000211660	2331.57	4.67809	0.781341	5.98726	2.13405e-09	3.44156e-08	chr22	IG_V_gene	23040274	23040892	+	IGLV2-23	havana
ENSG00000211897	3706.48	4.65493	0.544322	8.5518	1.21188e-17	5.95568e-16	chr14	IG_C_gene	106235439	106237742	-	IGHG3	havana
ENSG00000168081	10.9141	4.62507	0.763663	6.05643	1.39174e-09	2.32126e-08	chr8	protein_coding	28174503	28200872	+	PNOC	ensembl_havana
ENSG00000132465	2170.36	4.62159	0.467981	9.8756	5.31154e-23	4.54698e-21	chr4	protein_coding	71521258	71547534	-	IGJ	ensembl_havana
ENSG00000240671	35.1822	4.60109	0.670248	6.86476	6.6604e-12	1.59716e-10	chr2	IG_V_gene	89291928	89292450	-	IGKV1-8	havana
ENSG00000253325	8.7571	4.57864	0.820532	5.58008	2.40402e-08	3.20232e-07	chr14	IG_V_pseudogene	106833231	106833664	-	IGHV7-34-1	havana
ENSG00000148734	13.167	4.57768	0.713423	6.4165	1.39442e-10	2.70548e-09	chr10	protein_coding	72007085	72043432	-	NPFFR1	ensembl_havana
ENSG00000211899	3652.78	4.5759	0.497752	9.19313	3.8157e-20	2.51058e-18	chr14	IG_C_gene	106320349	106322323	-	IGHM	havana
ENSG00000145423	8.55769	4.56593	0.819794	5.5696	2.55318e-08	3.37653e-07	chr4	protein_coding	154701744	154710272	-	SFRP2	ensembl_havana
ENSG00000010282	17.6079	4.54751	0.645257	7.0476	1.82026e-12	4.7307e-11	chr3	protein_coding	42734155	42744319	-	HHATL	ensembl_havana
ENSG00000137673	126.587	4.54292	0.58176	7.80892	5.76808e-15	2.0779e-13	chr11	protein_coding	102391239	102401484	-	MMP7	ensembl_havana
ENSG00000015413	57.7914	4.53203	0.575592	7.87368	3.44348e-15	1.27907e-13	chr16	protein_coding	89679716	89704839	+	DPEP1	ensembl_havana
ENSG00000240834	889.657	4.51848	0.875135	5.16318	2.42794e-07	2.70976e-06	chr2	IG_V_gene	90198535	90199190	+	IGKV1D-12	havana
ENSG00000013588	31.9902	4.48665	0.499116	8.98919	2.49056e-19	1.47239e-17	chr12	protein_coding	13043716	13070871	+	GPRC5A	ensembl_havana
ENSG00000116748	8.18113	4.46277	0.827096	5.39571	6.82523e-08	8.45946e-07	chr1	protein_coding	115215719	115238239	-	AMPD1	ensembl_havana
ENSG00000170801	234.02	4.44936	0.474315	9.38061	6.55905e-21	4.63481e-19	chr4	protein_coding	8271492	8308838	+	HTRA3	ensembl_havana
ENSG00000179542	27.0414	4.44808	0.53333	8.3402	7.41624e-17	3.27411e-15	chrX	protein_coding	142710596	142723596	-	SLITRK4	ensembl_havana
ENSG00000231419	7.74825	4.42248	0.826789	5.34898	8.84497e-08	1.0691e-06	chr7	processed_transcript	158799213	158822886	+	LINC00689	havana
ENSG00000120057	12.1197	4.42241	0.73862	5.9874	2.13227e-09	3.44103e-08	chr10	protein_coding	99526508	99531709	-	SFRP5	ensembl_havana
ENSG00000102970	9.50054	4.41317	0.777089	5.67911	1.354e-08	1.89227e-07	chr16	protein_coding	57438679	57449974	+	CCL17	ensembl_havana
ENSG00000148848	125.542	4.40492	0.50519	8.71933	2.79843e-18	1.46574e-16	chr10	protein_coding	127700950	128077024	-	ADAM12	ensembl_havana
ENSG00000230006	198.611	4.40428	0.616545	7.14349	9.09932e-13	2.45015e-11	chr2	pseudogene	89065324	89106126	+	ANKRD36BP2	havana
ENSG00000240041	21.0501	4.39147	0.62199	7.06035	1.66083e-12	4.33996e-11	chr14	IG_J_gene	106330425	106330470	-	IGHJ4	havana
ENSG00000264424	22.6461	4.38434	0.72022	6.08749	1.14691e-09	1.94552e-08	chr17	protein_coding	10346607	10372876	-	MYH4	ensembl_havana
ENSG00000159251	7.59223	4.37408	0.830248	5.2684	1.37618e-07	1.6057e-06	chr15	protein_coding	35080297	35088340	-	ACTC1	ensembl_havana
ENSG00000211893	2239.83	4.37389	0.353919	12.3585	4.38506e-35	8.95152e-33	chr14	IG_C_gene	106109389	106111127	-	IGHG2	havana
ENSG00000163295	27.1953	4.36361	0.579659	7.52789	5.15675e-14	1.64e-12	chr2	protein_coding	233320833	233324742	+	ALPI	ensembl_havana
ENSG00000168843	11.3286	4.33466	0.72919	5.94448	2.77337e-09	4.40419e-08	chr4	protein_coding	162305049	163085187	-	FSTL5	ensembl_havana
ENSG00000075223	135.154	4.32385	0.337742	12.8022	1.59295e-37	3.62344e-35	chr7	protein_coding	80371854	80551675	-	SEMA3C	ensembl_havana
ENSG00000187492	32.6014	4.3073	0.566741	7.60013	2.95837e-14	9.74589e-13	chr3	protein_coding	49828165	49837268	-	CDHR4	ensembl_havana
ENSG00000197794	9.28705	4.29887	0.791713	5.42983	5.64066e-08	7.072e-07	chr2	IG_V_pseudogene	89214597	89214894	-	IGKV7-3	havana
ENSG00000157766	17.7333	4.29866	0.667792	6.43713	1.21756e-10	2.39146e-09	chr15	protein_coding	89346674	89418585	+	ACAN	ensembl_havana
ENSG00000149054	18.3987	4.28867	0.610704	7.0225	2.17937e-12	5.59098e-11	chr11	protein_coding	6947635	7005863	+	ZNF215	ensembl_havana
ENSG00000211662	3356.24	4.28413	0.434067	9.86973	5.63167e-23	4.80381e-21	chr22	IG_V_gene	23054174	23055688	+	IGLV3-21	havana
ENSG00000144366	18.3826	4.28377	0.599547	7.14501	8.99884e-13	2.42583e-11	chr2	protein_coding	189156396	189460653	+	GULP1	ensembl_havana
ENSG00000211895	4137.83	4.27792	0.409692	10.4418	1.59754e-25	1.71872e-23	chr14	IG_C_gene	106173457	106175002	-	IGHA1	havana
ENSG00000227706	26.6188	4.26207	0.550591	7.7409	9.8716e-15	3.47267e-13	chr6	lincRNA	68597538	68599231	-	RP11-301G19.1	ensembl_havana
ENSG00000198759	8.58258	4.25705	0.787287	5.40724	6.40023e-08	7.96992e-07	chrX	protein_coding	13587724	13651694	+	EGFL6	ensembl_havana
ENSG00000131459	130.251	4.24963	0.390543	10.8813	1.4146e-27	1.74156e-25	chr5	protein_coding	179727690	179780387	-	GFPT2	ensembl_havana
ENSG00000138741	33.4114	4.24721	0.506145	8.39128	4.80876e-17	2.17112e-15	chr4	protein_coding	122800182	122872909	-	TRPC3	ensembl_havana
ENSG00000211955	1072.53	4.24444	0.502313	8.44979	2.91822e-17	1.35075e-15	chr14	IG_V_gene	106815722	106816253	-	IGHV3-33	havana
ENSG00000184408	16.4458	4.22585	0.645422	6.54742	5.85396e-11	1.21053e-09	chr7	protein_coding	119913722	120390385	+	KCND2	ensembl_havana
ENSG00000168447	12.184	4.21981	0.693035	6.08889	1.13695e-09	1.92999e-08	chr16	protein_coding	23289552	23392620	+	SCNN1B	ensembl_havana
ENSG00000226777	94.239	4.21812	0.603064	6.99449	2.66234e-12	6.7217e-11	chr14	protein_coding	106383838	106391825	+	KIAA0125	havana
ENSG00000163618	6.82503	4.21783	0.837644	5.03534	4.76992e-07	5.00622e-06	chr3	protein_coding	62384022	62861054	-	CADPS	ensembl_havana
ENSG00000211956	933.857	4.20611	0.81569	5.15651	2.5159e-07	2.79618e-06	chr14	IG_V_gene	106829594	106830076	-	IGHV4-34	havana
ENSG00000171345	10.8833	4.20603	0.75979	5.53578	3.09855e-08	4.05511e-07	chr17	protein_coding	39679869	39684560	-	KRT19	ensembl_havana
ENSG00000211652	30.6207	4.20151	0.514746	8.1623	3.28699e-16	1.3606e-14	chr22	IG_V_gene	22749356	22749827	+	IGLV7-43	havana
ENSG00000269964	19.568	4.19889	0.604922	6.94121	3.88745e-12	9.59171e-11	chr6	protein_coding	78400375	78636691	+	MEI4	havana
ENSG00000211594	14.3368	4.18962	0.689647	6.07503	1.23963e-09	2.09239e-08	chr2	IG_J_gene	89160398	89160434	-	IGKJ4	havana
ENSG00000211667	11.7522	4.16789	0.710171	5.86885	4.38816e-09	6.69265e-08	chr22	IG_V_gene	23114317	23115079	+	IGLV3-12	havana
ENSG00000211938	2197.92	4.16704	0.849139	4.90737	9.23057e-07	9.06509e-06	chr14	IG_V_gene	106518400	106518932	-	IGHV3-7	havana
ENSG00000048462	27.1422	4.16512	0.705394	5.90468	3.53337e-09	5.4835e-08	chr16	protein_coding	12058964	12061925	+	TNFRSF17	ensembl_havana
ENSG00000125869	19.8098	4.16159	0.686385	6.06306	1.33554e-09	2.23533e-08	chr20	protein_coding	9495005	9511171	+	LAMP5	ensembl_havana
ENSG00000211679	3457.11	4.14914	0.587619	7.06093	1.65391e-12	4.32662e-11	chr22	IG_C_gene	23248512	23248973	+	IGLC3	havana
ENSG00000239819	20.8844	4.14179	0.643411	6.43724	1.21664e-10	2.39146e-09	chr2	IG_V_gene	90259593	90260248	+	IGKV1D-8	havana
ENSG00000187156	6.78279	4.13704	0.844951	4.89618	9.77155e-07	9.54534e-06	chr14	lincRNA	106938445	106977000	+	LINC00221	ensembl_havana
ENSG00000211942	41.6637	4.13577	0.501037	8.25442	1.52643e-16	6.58071e-15	chr14	IG_V_gene	106586137	106586667	-	IGHV3-13	havana
ENSG00000197614	16.7594	4.13355	0.624473	6.61926	3.60995e-11	7.73968e-10	chr12	protein_coding	8789942	8815484	-	MFAP5	ensembl_havana
ENSG00000211900	63.0392	4.12978	0.661405	6.24395	4.26652e-10	7.76098e-09	chr14	IG_J_gene	106329408	106329468	-	IGHJ6	havana
ENSG00000115155	24.1584	4.12905	0.567878	7.271	3.56831e-13	1.02067e-11	chr2	protein_coding	26680071	26781566	-	OTOF	ensembl_havana
ENSG00000174502	14.4072	4.10587	0.714682	5.74504	9.19e-09	1.33027e-07	chr1	protein_coding	205882176	205912588	-	SLC26A9	ensembl_havana
ENSG00000240040	11.2222	4.1004	0.71494	5.73531	9.73366e-09	1.40555e-07	chr2	processed_transcript	89109984	89161075	-	AC096579.13	havana
ENSG00000120337	27.3224	4.08052	0.536674	7.60334	2.88577e-14	9.54624e-13	chr1	protein_coding	173009100	173020103	-	TNFSF18	ensembl_havana
ENSG00000211949	3204.35	4.07865	0.810326	5.03334	4.81997e-07	5.04913e-06	chr14	IG_V_gene	106725201	106725733	-	IGHV3-23	havana
ENSG00000211967	135.084	4.07652	0.672266	6.06384	1.32908e-09	2.22763e-08	chr14	IG_V_gene	107048672	107049341	-	IGHV3-53	havana
ENSG00000166923	223.226	4.07076	0.428733	9.49486	2.20511e-21	1.64584e-19	chr15	protein_coding	33010175	33026870	+	GREM1	ensembl_havana
ENSG00000133063	56.4252	4.06951	0.445138	9.14213	6.12351e-20	3.92102e-18	chr1	protein_coding	203181955	203242769	-	CHIT1	ensembl_havana
ENSG00000070404	1600.97	4.06369	0.248432	16.3573	3.8562e-60	3.54237e-57	chr19	protein_coding	676392	683385	+	FSTL3	ensembl_havana
ENSG00000214381	8.99186	4.06053	0.750412	5.41107	6.26504e-08	7.81788e-07	chr3	lincRNA	108897012	108904104	+	LINC00488	havana
ENSG00000166448	11.0332	4.04693	0.707725	5.71823	1.07638e-08	1.5385e-07	chr7	protein_coding	98444111	98468394	-	TMEM130	ensembl_havana
ENSG00000139292	17.6529	4.04412	0.613677	6.58998	4.39892e-11	9.29769e-10	chr12	protein_coding	71833550	71980090	+	LGR5	ensembl_havana
ENSG00000211934	19.6798	4.04147	0.703487	5.7449	9.1974e-09	1.33053e-07	chr14	IG_V_gene	106452671	106453170	-	IGHV1-2	havana
ENSG00000264473	10.8308	4.03786	0.719793	5.60975	2.0262e-08	2.74965e-07	chr14	miRNA	106324334	106324411	-	hsa-mir-4538	ensembl
ENSG00000211658	13.146	4.02772	0.678024	5.94037	2.84374e-09	4.50099e-08	chr22	IG_V_gene	23010758	23011276	+	IGLV3-27	havana
ENSG00000224041	11.9343	4.0259	0.719048	5.59893	2.15678e-08	2.91195e-07	chr2	IG_V_gene	90153696	90154258	+	IGKV3D-15	havana
ENSG00000112796	51.7623	4.01523	0.462179	8.68761	3.70142e-18	1.91352e-16	chr6	protein_coding	46126924	46138708	-	ENPP5	ensembl_havana
ENSG00000253293	18.0014	4.01486	0.607712	6.60652	3.93456e-11	8.39794e-10	chr7	protein_coding	27210210	27219880	-	HOXA10	ensembl_havana
ENSG00000263751	18.2729	4.0103	0.645355	6.21411	5.1616e-10	9.28311e-09	chr14	miRNA	106324504	106324581	-	AL122127.1	ensembl
ENSG00000211939	359.871	4.0071	0.869102	4.61062	4.01477e-06	3.44304e-05	chr14	IG_V_gene	106539079	106539577	-	IGHV1-8	havana
ENSG00000164099	12.0396	4.00298	0.669361	5.9803	2.22721e-09	3.58214e-08	chr4	protein_coding	119201193	119274158	-	PRSS12	ensembl_havana
ENSG00000106541	21.5833	3.99326	0.709233	5.63039	1.798e-08	2.45953e-07	chr7	protein_coding	16831435	16873057	-	AGR2	ensembl_havana
ENSG00000211936	9.93471	3.98044	0.71003	5.60601	2.07044e-08	2.80172e-07	chr14	IG_V_gene	106478110	106478603	-	IGHV4-4	havana
ENSG00000237265	7.33322	3.96391	0.810177	4.89265	9.94852e-07	9.69048e-06	chrX	processed_transcript	70882845	70885603	-	RP11-402P6.9	havana
ENSG00000104415	186.82	3.96052	0.270933	14.6181	2.15378e-48	9.52608e-46	chr8	protein_coding	134203282	134242587	+	WISP1	ensembl_havana
ENSG00000105855	20.0111	3.94766	0.653609	6.03978	1.54328e-09	2.55437e-08	chr7	protein_coding	20370325	20455377	+	ITGB8	ensembl_havana
ENSG00000110244	130.085	3.94282	0.435469	9.05418	1.37596e-19	8.36218e-18	chr11	protein_coding	116691419	116694022	-	APOA4	ensembl_havana
ENSG00000211642	42.5653	3.94241	0.455058	8.66352	4.57405e-18	2.34435e-16	chr22	IG_V_gene	22569184	22569660	+	IGLV10-54	havana
ENSG00000241351	2958.99	3.93674	0.859038	4.58273	4.58943e-06	3.86782e-05	chr2	IG_V_gene	89326668	89327228	-	IGKV3-11	havana
ENSG00000237111	42.0312	3.92812	0.625903	6.27592	3.47579e-10	6.41049e-09	chr14	IG_J_pseudogene	106329626	106329675	-	IGHJ3P	havana
ENSG00000205777	5.75986	3.92655	0.852618	4.60529	4.11886e-06	3.52219e-05	chrX	protein_coding	49363628	49373139	+	GAGE1	havana
ENSG00000197721	20.9985	3.92047	0.543362	7.21521	5.38525e-13	1.48867e-11	chr1	protein_coding	207818458	207911761	+	CR1L	ensembl_havana
ENSG00000169429	151.984	3.91447	0.584344	6.69892	2.09966e-11	4.60075e-10	chr4	protein_coding	74606223	74609433	+	IL8	ensembl_havana
ENSG00000189143	163.055	3.91393	0.363427	10.7695	4.79566e-27	5.64234e-25	chr7	protein_coding	73213872	73247014	+	CLDN4	ensembl_havana
ENSG00000073670	207.889	3.91028	0.371195	10.5343	6.00361e-26	6.63844e-24	chr17	protein_coding	42836399	42859214	+	ADAM11	ensembl_havana
ENSG00000154645	10.4496	3.90991	0.726456	5.38216	7.35962e-08	9.04203e-07	chr21	protein_coding	19273580	19639690	+	CHODL	ensembl_havana
ENSG00000248540	8.92226	3.90737	0.781271	5.0013	5.69448e-07	5.84976e-06	chr15	protein_coding	74418256	74421619	-	RP11-247C2.2	havana
ENSG00000101825	734.673	3.89784	0.236374	16.4902	4.31876e-61	4.12597e-58	chrX	protein_coding	3226606	3264682	-	MXRA5	ensembl_havana
ENSG00000124875	17.6131	3.88408	0.595292	6.52465	6.81591e-11	1.39615e-09	chr4	protein_coding	74702214	74714781	+	CXCL6	ensembl_havana
ENSG00000270505	43.3664	3.88008	0.484947	8.00103	1.23381e-15	4.76403e-14	chr15	IG_V_gene	22448382	22448819	-	IGHV1OR15-1	havana
ENSG00000184486	6.60301	3.86267	0.810974	4.763	1.90739e-06	1.75621e-05	chr6	protein_coding	99282580	99286660	+	POU3F2	ensembl_havana
ENSG00000178860	323.168	3.85119	0.455128	8.46176	2.63366e-17	1.22617e-15	chr8	protein_coding	72753784	72756703	-	MSC	ensembl_havana
ENSG00000184349	8.63018	3.84755	0.786023	4.89496	9.83256e-07	9.59709e-06	chr5	protein_coding	106712590	107006596	-	EFNA5	ensembl_havana
ENSG00000266408	21.1945	3.82888	0.67336	5.68623	1.29877e-08	1.82041e-07	chr14	miRNA	106324723	106324792	-	AL122127.4	ensembl
ENSG00000241294	54.607	3.82847	0.600503	6.37544	1.82433e-10	3.48579e-09	chr2	IG_V_gene	89475812	89476644	-	IGKV2-24	havana
ENSG00000231486	52.2343	3.82704	0.708088	5.40476	6.48959e-08	8.07278e-07	chr2	processed_transcript	89130700	89165653	-	AC096579.7	havana
ENSG00000248571	5.54637	3.82699	0.858372	4.45843	8.25608e-06	6.55764e-05	chr4	antisense	153587520	153591259	+	RP11-768B22.2	havana
ENSG00000108244	38.6362	3.82263	0.485732	7.86983	3.55113e-15	1.31293e-13	chr17	protein_coding	39078948	39093886	-	KRT23	ensembl_havana
ENSG00000121871	5.39739	3.82151	0.857262	4.45781	8.28015e-06	6.57239e-05	chr3	protein_coding	164904508	164914897	-	SLITRK3	ensembl_havana
ENSG00000151012	101.958	3.81891	0.369407	10.338	4.74534e-25	4.92773e-23	chr4	protein_coding	139085251	139163503	-	SLC7A11	ensembl_havana
ENSG00000269404	41.6842	3.81555	0.586914	6.50103	7.97716e-11	1.61875e-09	chr19	protein_coding	50922195	50934570	+	SPIB	ensembl_havana
ENSG00000132429	5.40442	3.81085	0.858167	4.44069	8.96722e-06	7.06375e-05	chr6	protein_coding	105606155	105627870	-	POPDC3	ensembl_havana
ENSG00000254709	49.6064	3.80946	0.727977	5.23294	1.66833e-07	1.91202e-06	chr22	protein_coding	23229960	23238287	+	IGLL5	havana
ENSG00000007062	8.8625	3.80739	0.721993	5.27344	1.33888e-07	1.56754e-06	chr4	protein_coding	15964699	16086001	-	PROM1	ensembl_havana
ENSG00000112812	5.69536	3.80682	0.861298	4.41986	9.87637e-06	7.70027e-05	chr6	protein_coding	27215480	27224403	+	PRSS16	ensembl_havana
ENSG00000211966	6539.86	3.80009	0.868101	4.37747	1.20064e-05	9.17047e-05	chr14	IG_V_gene	107034729	107035221	-	IGHV5-51	havana
ENSG00000185052	26.408	3.79892	0.557956	6.80863	9.85311e-12	2.29145e-10	chr20	protein_coding	19193290	19703581	+	SLC24A3	ensembl_havana
ENSG00000244437	768.028	3.78448	0.84563	4.47533	7.62921e-06	6.10848e-05	chr2	IG_V_gene	89384673	89385283	-	IGKV3-15	havana
ENSG00000272727	5.47597	3.78445	0.860949	4.39568	1.10427e-05	8.50239e-05	chr4	lincRNA	146256415	146261573	-	RP11-142A22.4	havana
ENSG00000179388	191.851	3.78315	0.294289	12.8552	8.04166e-38	1.86473e-35	chr8	protein_coding	22545172	22550815	-	EGR3	ensembl_havana
ENSG00000185155	6.19731	3.77382	0.816934	4.61949	3.84684e-06	3.30734e-05	chr1	protein_coding	226411319	226414755	+	MIXL1	ensembl_havana
ENSG00000110777	318.627	3.76817	0.606542	6.21255	5.21317e-10	9.36176e-09	chr11	protein_coding	111222977	111326355	-	POU2AF1	ensembl_havana
ENSG00000211644	52.6941	3.76772	0.468163	8.04787	8.42478e-16	3.32591e-14	chr22	IG_V_gene	22676828	22677336	+	IGLV1-51	havana
ENSG00000243466	4762.02	3.74393	0.870291	4.30193	1.69315e-05	0.000124467	chr2	IG_V_gene	89246819	89247475	-	IGKV1-5	havana
ENSG00000138615	114.671	3.74029	0.424795	8.80492	1.30945e-18	7.12411e-17	chr15	protein_coding	65488337	65503826	-	CILP	ensembl_havana
ENSG00000231475	1437.14	3.73736	0.877194	4.26058	2.03893e-05	0.000147166	chr14	IG_V_gene	106805209	106805716	-	IGHV4-31	havana
ENSG00000225698	64.4434	3.73664	0.51927	7.19594	6.20302e-13	1.699e-11	chr14	IG_V_gene	107198932	107199471	-	IGHV3-72	havana
ENSG00000253131	130.913	3.72195	0.85729	4.34153	1.41494e-05	0.000106105	chr14	IG_V_pseudogene	107065772	107066206	-	IGHV7-56	havana
ENSG00000211665	12.503	3.70426	0.716778	5.16794	2.36694e-07	2.64539e-06	chr22	IG_V_gene	23089870	23090398	+	IGLV3-16	havana
ENSG00000167880	20.1831	3.70375	0.580273	6.38277	1.73907e-10	3.33355e-09	chr17	protein_coding	74000583	74023533	-	EVPL	ensembl_havana
ENSG00000169347	4.99971	3.69838	0.862404	4.28845	1.79924e-05	0.000131731	chr16	protein_coding	20320894	20339130	-	GP2	ensembl_havana
ENSG00000145103	20.9859	3.68901	0.56963	6.47615	9.4094e-11	1.88377e-09	chr3	protein_coding	121706170	121741051	-	ILDR1	ensembl_havana
ENSG00000102802	26.4789	3.68043	0.600969	6.12416	9.1163e-10	1.56643e-08	chr13	protein_coding	31480328	31499709	+	MEDAG	ensembl_havana
ENSG00000143512	134.704	3.66804	0.592738	6.1883	6.08159e-10	1.07834e-08	chr1	protein_coding	222695602	222721445	-	HHIPL2	ensembl_havana
ENSG00000147465	16.5067	3.66764	0.607129	6.04096	1.53196e-09	2.53917e-08	chr8	protein_coding	38001167	38008783	-	STAR	ensembl_havana
ENSG00000183160	217.264	3.6625	0.44453	8.23903	1.73618e-16	7.40481e-15	chr12	protein_coding	108983622	108992096	-	TMEM119	ensembl_havana
ENSG00000249628	5.82699	3.65574	0.824834	4.43209	9.33237e-06	7.32964e-05	chr12	lincRNA	1609691	1616484	-	LINC00942	havana
ENSG00000129521	53.7879	3.64833	0.376106	9.70025	3.00748e-22	2.43493e-20	chr14	protein_coding	34393437	34931980	-	EGLN3	ensembl_havana
ENSG00000170961	55.1336	3.63893	0.468778	7.76258	8.32172e-15	2.95768e-13	chr8	protein_coding	122624356	122653630	-	HAS2	ensembl_havana
ENSG00000240382	49.2669	3.63052	0.605906	5.99188	2.07434e-09	3.3566e-08	chr2	IG_V_gene	89416833	89417335	-	IGKV1-17	havana
ENSG00000129009	602.811	3.6286	0.474676	7.64437	2.09972e-14	7.04352e-13	chr15	protein_coding	74466012	74469213	+	ISLR	ensembl_havana
ENSG00000053524	54.7402	3.62828	0.495739	7.31895	2.49927e-13	7.33323e-12	chr3	protein_coding	182895831	183146566	-	MCF2L2	ensembl_havana
ENSG00000171951	11.6703	3.62739	0.720881	5.03188	4.85681e-07	5.08327e-06	chr2	protein_coding	224461658	224467221	-	SCG2	ensembl_havana
ENSG00000102385	16.7509	3.62562	0.613082	5.91376	3.3438e-09	5.21983e-08	chrX	protein_coding	100474758	100519486	+	DRP2	ensembl_havana
ENSG00000132031	21.5711	3.62188	0.516416	7.01349	2.32444e-12	5.92496e-11	chr2	protein_coding	20191872	20212455	-	MATN3	ensembl_havana
ENSG00000239951	8313.74	3.61957	0.864974	4.1846	2.85672e-05	0.000199037	chr2	IG_V_gene	89442057	89442643	-	IGKV3-20	havana
ENSG00000182667	125.119	3.61174	0.321213	11.2441	2.47693e-29	3.43947e-27	chr11	protein_coding	131240373	132206716	+	NTM	ensembl_havana
ENSG00000211666	1248.09	3.60874	0.832477	4.33495	1.45795e-05	0.00010891	chr22	IG_V_gene	23101189	23101707	+	IGLV2-14	havana
ENSG00000123201	9.89504	3.60817	0.714042	5.05316	4.3456e-07	4.59249e-06	chr13	pseudogene	51568647	51654998	-	GUCY1B2	ensembl_havana
ENSG00000183671	8.25917	3.60052	0.756472	4.75962	1.93955e-06	1.78238e-05	chr2	protein_coding	207040040	207082771	-	GPR1	ensembl_havana
ENSG00000240864	109.977	3.59582	0.51647	6.9623	3.3476e-12	8.33724e-11	chr2	IG_V_gene	89399352	89399854	-	IGKV1-16	havana
ENSG00000165105	6.63493	3.59497	0.780923	4.60349	4.15477e-06	3.54655e-05	chr9	protein_coding	85594500	85678092	-	RASEF	ensembl_havana
ENSG00000187242	7.11805	3.59201	0.797907	4.50179	6.73823e-06	5.45361e-05	chr17	protein_coding	39017555	39023462	-	KRT12	ensembl_havana
ENSG00000122877	245.81	3.57433	0.278093	12.853	8.27525e-38	1.90044e-35	chr10	protein_coding	64571756	64679660	-	EGR2	ensembl_havana
ENSG00000211890	565.624	3.56561	0.333762	10.6831	1.22126e-26	1.39562e-24	chr14	IG_C_gene	106053226	106054732	-	IGHA2	havana
ENSG00000170373	4.60203	3.56334	0.867636	4.10695	4.00911e-05	0.000269692	chr20	protein_coding	23728190	23731905	-	CST1	ensembl_havana
ENSG00000211892	3238.69	3.55796	0.823588	4.32008	1.55976e-05	0.000115658	chr14	IG_C_gene	106090687	106092403	-	IGHG4	havana
ENSG00000253755	1615.33	3.55363	0.86377	4.11409	3.88702e-05	0.000262401	chr14	IG_C_pseudogene	106130970	106136180	-	IGHGP	havana
ENSG00000211904	5.40293	3.55246	0.829715	4.28154	1.85601e-05	0.000135479	chr14	IG_J_gene	106331409	106331460	-	IGHJ2	havana
ENSG00000214870	26.4417	3.54308	0.491368	7.21065	5.5687e-13	1.53583e-11	chr7	lincRNA	26438213	26538594	+	AC004540.5	ensembl_havana
ENSG00000117069	18.8252	3.54059	0.733202	4.82894	1.37261e-06	1.30093e-05	chr1	protein_coding	77333126	77531396	+	ST6GALNAC5	ensembl_havana
ENSG00000235649	11.3964	3.53843	0.66877	5.29096	1.21675e-07	1.43723e-06	chrY	pseudogene	14077914	14108092	+	MXRA5P1	havana
ENSG00000123095	156.642	3.52898	0.251698	14.0207	1.16484e-44	4.28015e-42	chr12	protein_coding	26272959	26278060	-	BHLHE41	ensembl_havana
ENSG00000108405	61.0101	3.52863	0.399974	8.82213	1.123e-18	6.15175e-17	chr17	protein_coding	3799886	3819794	-	P2RX1	ensembl_havana
ENSG00000166006	5.28112	3.52687	0.831564	4.24126	2.22273e-05	0.00015885	chr12	protein_coding	75433857	75603648	-	KCNC2	ensembl_havana
ENSG00000211611	4.47416	3.5122	0.869608	4.03883	5.3719e-05	0.000349884	chr2	IG_V_gene	89459235	89459850	-	IGKV6-21	havana
ENSG00000176406	14.192	3.50061	0.654751	5.34648	8.96813e-08	1.08179e-06	chr8	protein_coding	104512976	105268322	+	RIMS2	ensembl_havana
ENSG00000211973	1563.15	3.49989	0.853226	4.10195	4.09681e-05	0.000274469	chr14	IG_V_gene	107169931	107170428	-	IGHV1-69	havana
ENSG00000131435	31.4734	3.49483	0.518753	6.73699	1.61702e-11	3.63277e-10	chr5	protein_coding	131593364	131609147	+	PDLIM4	ensembl_havana
ENSG00000264781	15.0652	3.49349	0.687832	5.07899	3.79453e-07	4.0586e-06	chr14	miRNA	106325653	106325722	-	hsa-mir-4537	ensembl
ENSG00000091129	35.1712	3.4912	0.681444	5.12323	3.0034e-07	3.27549e-06	chr7	protein_coding	107788068	108097161	-	NRCAM	ensembl_havana
ENSG00000089558	21.3056	3.48966	0.526088	6.63323	3.28409e-11	7.07918e-10	chr17	protein_coding	40308909	40333296	-	KCNH4	ensembl_havana
ENSG00000163082	44.3175	3.48646	0.485032	7.1881	6.57001e-13	1.7954e-11	chr2	protein_coding	223289236	223425667	+	SGPP2	ensembl_havana
ENSG00000170381	5.1251	3.4691	0.835745	4.1509	3.31166e-05	0.000227352	chr7	protein_coding	82993222	83278326	-	SEMA3E	ensembl_havana
ENSG00000177354	7.40045	3.45484	0.76286	4.5288	5.93202e-06	4.86039e-05	chr10	protein_coding	50507187	50535537	+	C10orf71	ensembl_havana
ENSG00000163577	70.9056	3.45349	0.347884	9.92716	3.17175e-23	2.76474e-21	chr3	protein_coding	170606204	170626482	-	EIF5A2	ensembl_havana
ENSG00000211964	520.55	3.44634	0.837511	4.11499	3.87204e-05	0.000261464	chr14	IG_V_gene	106993814	106994346	-	IGHV3-48	havana
ENSG00000122574	100.044	3.44605	0.392299	8.78425	1.57406e-18	8.42933e-17	chr7	protein_coding	29846102	29956682	+	WIPF3	ensembl_havana
ENSG00000253998	693.728	3.43607	0.879404	3.90727	9.33435e-05	0.000571059	chr2	IG_V_pseudogene	89533655	89534393	-	IGKV2-29	ensembl_havana
ENSG00000062038	8.68773	3.42748	0.723918	4.73462	2.19462e-06	1.98622e-05	chr16	protein_coding	68670092	68756519	+	CDH3	ensembl_havana
ENSG00000137558	23.5957	3.42385	0.504725	6.78359	1.17224e-11	2.70509e-10	chr8	protein_coding	75736772	75767264	+	PI15	ensembl_havana
ENSG00000211685	49.7215	3.40918	0.641211	5.31678	1.05619e-07	1.26131e-06	chr22	IG_C_gene	23264766	23265203	+	IGLC7	havana
ENSG00000165548	25.3092	3.40472	0.515503	6.60466	3.98443e-11	8.48922e-10	chr14	protein_coding	77582911	77725838	+	TMEM63C	ensembl_havana
ENSG00000229205	4.30406	3.39882	0.874486	3.88665	0.000101638	0.000614253	chr10	lincRNA	1205708	1210612	+	LINC00200	havana
ENSG00000019505	4.89752	3.39798	0.839601	4.04713	5.18488e-05	0.00033909	chr11	protein_coding	45261852	45307870	-	SYT13	ensembl_havana
ENSG00000211650	11.0562	3.3959	0.70353	4.82694	1.38644e-06	1.313e-05	chr22	IG_V_gene	22730355	22730874	+	IGLV5-45	havana
ENSG00000172379	39.3668	3.39442	0.457286	7.42297	1.14525e-13	3.49337e-12	chr15	protein_coding	80696692	80890278	+	ARNT2	ensembl_havana
ENSG00000241755	124.824	3.38876	0.641027	5.28645	1.2471e-07	1.46945e-06	chr2	IG_V_gene	89309479	89310012	-	IGKV1-9	havana
ENSG00000158683	222.11	3.38363	0.294298	11.4973	1.36112e-30	2.12477e-28	chr7	protein_coding	47814250	47988088	-	PKD1L1	ensembl_havana
ENSG00000163485	82.6339	3.38228	0.511841	6.60807	3.89357e-11	8.31789e-10	chr1	protein_coding	203059782	203136533	+	ADORA1	ensembl_havana
ENSG00000183778	4.97611	3.37893	0.843812	4.00436	6.21855e-05	0.000397229	chr21	protein_coding	40928369	41045064	+	B3GALT5	ensembl_havana
ENSG00000148053	43.9943	3.37625	0.455837	7.40672	1.29466e-13	3.91413e-12	chr9	protein_coding	87283466	87638505	+	NTRK2	ensembl_havana
ENSG00000158488	96.5071	3.37479	0.374529	9.01078	2.04595e-19	1.21859e-17	chr1	protein_coding	158323254	158327343	+	CD1E	ensembl_havana
ENSG00000174599	5.71777	3.36706	0.797741	4.22075	2.43495e-05	0.000172417	chr4	protein_coding	118004718	118006736	-	TRAM1L1	ensembl_havana
ENSG00000167476	25.5093	3.36026	0.588715	5.70779	1.14455e-08	1.62427e-07	chr19	protein_coding	2252251	2269758	-	JSRP1	ensembl_havana
ENSG00000203585	5.97167	3.35433	0.789914	4.24645	2.17185e-05	0.000155557	chr12	lincRNA	67913609	67960906	+	RP11-542B15.1	havana
ENSG00000165238	24.2791	3.35381	0.490574	6.83649	8.11576e-12	1.91918e-10	chr9	protein_coding	95947198	96082854	+	WNK2	ensembl_havana
ENSG00000154997	4.06241	3.35309	0.874818	3.8329	0.000126641	0.000745548	chr7	protein_coding	55861237	55930482	-	2020-09-14	ensembl_havana
ENSG00000211669	60.4765	3.34783	0.701396	4.7731	1.81412e-06	1.67745e-05	chr22	IG_V_gene	23154244	23154782	+	IGLV3-10	havana
ENSG00000123096	35.1815	3.34703	0.489667	6.83532	8.18223e-12	1.93107e-10	chr12	protein_coding	26274924	26452223	+	SSPN	ensembl_havana
ENSG00000170476	329.288	3.33842	0.793195	4.20882	2.56706e-05	0.000180594	chr5	protein_coding	138723169	138725770	-	MZB1	ensembl_havana
ENSG00000241244	11.8621	3.33625	0.749223	4.45294	8.47014e-06	6.70981e-05	chr2	IG_V_gene	90139078	90139580	+	IGKV1D-16	havana
ENSG00000133110	1578	3.33357	0.784038	4.2518	2.1206e-05	0.000152463	chr13	protein_coding	38136720	38172981	-	POSTN	ensembl_havana
ENSG00000164694	196.467	3.33192	0.23904	13.9387	3.68359e-44	1.29381e-41	chr6	protein_coding	159590429	159693141	+	FNDC1	ensembl_havana
ENSG00000211953	560.993	3.32849	0.63705	5.22485	1.743e-07	1.98805e-06	chr14	IG_V_gene	106791005	106791536	-	IGHV3-30	havana
ENSG00000227036	13.2039	3.32358	0.634005	5.2422	1.58677e-07	1.82629e-06	chr17	lincRNA	70319264	70636611	-	LINC00511	havana
ENSG00000257335	25.7888	3.32246	0.502519	6.61161	3.80163e-11	8.13604e-10	chr7	protein_coding	141607613	141806547	+	MGAM	ensembl_havana
ENSG00000176887	4.0976	3.31661	0.876797	3.78265	0.000155169	0.000892379	chr2	protein_coding	5832799	5841516	+	SOX11	ensembl_havana
ENSG00000172724	267.845	3.31539	0.487758	6.7972	1.06669e-11	2.46868e-10	chr9	protein_coding	34689564	34691274	-	CCL19	ensembl_havana
ENSG00000123610	28.1603	3.31393	0.533954	6.2064	5.42137e-10	9.67743e-09	chr2	protein_coding	152214106	152236560	+	TNFAIP6	ensembl_havana
ENSG00000211947	3257.99	3.31146	0.872177	3.79677	0.000146592	0.000849598	chr14	IG_V_gene	106691673	106692203	-	IGHV3-21	havana
ENSG00000211649	49.021	3.31071	0.734394	4.50809	6.54153e-06	5.307e-05	chr22	IG_V_gene	22723982	22724454	+	IGLV7-46	havana
ENSG00000126778	7.87248	3.3065	0.742483	4.4533	8.45604e-06	6.70127e-05	chr14	protein_coding	61110133	61124977	-	SIX1	ensembl_havana
ENSG00000263711	5.44974	3.30167	0.800773	4.12311	3.73798e-05	0.000253271	chr18	protein_coding	70818476	70931715	-	RP11-169F17.1	havana
ENSG00000175832	31.1906	3.30159	0.537722	6.13996	8.25403e-10	1.42751e-08	chr17	protein_coding	41605212	41656988	-	ETV4	ensembl_havana
ENSG00000211593	14.0795	3.29714	0.611323	5.39345	6.91166e-08	8.54884e-07	chr2	IG_J_gene	89160080	89160117	-	IGKJ5	havana
ENSG00000137573	1934.39	3.29052	0.566071	5.81291	6.13961e-09	9.15346e-08	chr8	protein_coding	70378859	70573150	+	SULF1	ensembl_havana
ENSG00000162706	9.46311	3.28253	0.705091	4.65547	3.23241e-06	2.8216e-05	chr1	protein_coding	159141399	159173103	+	CADM3	ensembl_havana
ENSG00000211940	1454.33	3.27495	0.870438	3.76241	0.000168282	0.000955372	chr14	IG_V_gene	106552285	106552809	-	IGHV3-9	havana
ENSG00000240505	24.3416	3.27482	0.652646	5.01777	5.22754e-07	5.41434e-06	chr17	protein_coding	16832849	16875432	-	TNFRSF13B	ensembl_havana
ENSG00000211595	9.58431	3.26523	0.753242	4.3349	1.45828e-05	0.00010891	chr2	IG_J_gene	89160733	89160770	-	IGKJ3	havana
ENSG00000258837	4.76783	3.26458	0.837849	3.89639	9.76391e-05	0.000593387	chr14	antisense	68591721	68596913	-	CTD-2566J3.1	havana
ENSG00000113657	817.959	3.26261	0.289676	11.263	1.99911e-29	2.79221e-27	chr5	protein_coding	146770374	146889619	-	DPYSL3	ensembl_havana
ENSG00000259337	497.885	3.25676	0.883196	3.68747	0.000226496	0.00124445	chr15	IG_V_pseudogene	20178035	20178471	-	IGHV1OR15-2	havana
ENSG00000122691	13.7565	3.25591	0.599219	5.43359	5.52321e-08	6.94297e-07	chr7	protein_coding	19060614	19157295	-	TWIST1	ensembl_havana
ENSG00000167077	95.3066	3.25144	0.484314	6.7135	1.90014e-11	4.19823e-10	chr22	protein_coding	42095503	42195460	+	MEI1	ensembl_havana
ENSG00000150556	3.81371	3.24843	0.877731	3.70094	0.000214802	0.0011884	chr2	protein_coding	149894621	150071776	+	LYPD6B	ensembl_havana
ENSG00000094755	15.7311	3.24782	0.705417	4.60411	4.14237e-06	3.53861e-05	chr5	protein_coding	170190354	170241051	+	GABRP	ensembl_havana
ENSG00000181585	48.164	3.24243	0.41206	7.86884	3.57957e-15	1.3214e-13	chr3	protein_coding	46742823	46752376	+	TMIE	ensembl_havana
ENSG00000229876	4.3579	3.2337	0.84721	3.81688	0.000135151	0.000789614	chr20	lincRNA	6427370	6509106	+	CASC20	havana
ENSG00000100170	3.79259	3.22468	0.878585	3.67031	0.000242258	0.00132103	chr22	protein_coding	32439019	32509016	+	SLC5A1	ensembl_havana
ENSG00000162391	20.8617	3.2227	0.588848	5.4729	4.42731e-08	5.65465e-07	chr1	protein_coding	55074855	55089229	-	FAM151A	ensembl_havana
ENSG00000211937	311.39	3.22185	0.877542	3.67144	0.000241184	0.00131637	chr14	IG_V_gene	106494135	106494597	-	IGHV2-5	havana
ENSG00000243742	14.7943	3.21939	0.605644	5.31564	1.06282e-07	1.26781e-06	chr11	pseudogene	61382508	61406921	+	RPLP0P2	havana
ENSG00000133067	67.0288	3.21053	0.342248	9.38071	6.55304e-21	4.63481e-19	chr1	protein_coding	202163029	202288909	+	LGR6	ensembl_havana
ENSG00000164946	13.5445	3.20937	0.630483	5.09035	3.57409e-07	3.84002e-06	chr9	protein_coding	14734664	14910993	-	FREM1	ensembl_havana
ENSG00000164932	203.913	3.20532	0.457562	7.0052	2.46625e-12	6.25972e-11	chr8	protein_coding	104383743	104395225	+	CTHRC1	ensembl_havana
ENSG00000107317	774.263	3.2051	0.38962	8.22621	1.93223e-16	8.19703e-15	chr9	protein_coding	139871956	139879887	+	PTGDS	ensembl_havana
ENSG00000196169	30.3517	3.20443	0.444324	7.21192	5.51694e-13	1.52331e-11	chr17	protein_coding	72322349	72351959	+	KIF19	ensembl_havana
ENSG00000112232	5.56254	3.20362	0.823459	3.89044	0.000100063	0.00060611	chr6	protein_coding	62389865	62996132	-	KHDRBS2	ensembl_havana
ENSG00000176076	3.83483	3.20184	0.879703	3.63968	0.000272974	0.00146741	chrX	protein_coding	108866929	108868393	-	KCNE1L	ensembl_havana
ENSG00000123342	817.877	3.20177	0.334474	9.57256	1.04296e-21	8.114e-20	chr12	protein_coding	56229217	56236750	-	MMP19	ensembl_havana
ENSG00000163075	24.2693	3.19933	0.573187	5.58165	2.38243e-08	3.17887e-07	chr2	protein_coding	120302008	120419827	+	PCDP1	ensembl_havana
ENSG00000119888	6.27176	3.19538	0.780004	4.09662	4.19233e-05	0.000280239	chr2	protein_coding	47572297	47614740	+	EPCAM	ensembl_havana
ENSG00000172020	4.223	3.18611	0.84959	3.75017	0.000176713	0.000997308	chr3	protein_coding	115342171	115440337	+	GAP43	ensembl_havana
ENSG00000188460	14.9446	3.18541	0.560389	5.68429	1.3136e-08	1.83797e-07	chr1	pseudogene	224051428	224052553	-	ACTBP11	havana
ENSG00000211945	272.175	3.18416	0.820452	3.88098	0.000104038	0.000626537	chr14	IG_V_gene	106641563	106642056	-	IGHV1-18	havana
ENSG00000211653	300.418	3.18313	0.828803	3.84064	0.000122713	0.000725282	chr22	IG_V_gene	22764098	22764614	+	IGLV1-40	havana
ENSG00000143318	18.8385	3.18245	0.51572	6.1709	6.79039e-10	1.19691e-08	chr1	protein_coding	160160285	160171676	+	CASQ1	ensembl_havana
ENSG00000170627	14.9152	3.18228	0.584302	5.4463	5.14285e-08	6.5232e-07	chr12	protein_coding	54849734	54867386	-	GTSF1	ensembl_havana
ENSG00000173641	63.6427	3.18069	0.557457	5.7057	1.15864e-08	1.64151e-07	chr1	protein_coding	16340523	16346089	-	HSPB7	ensembl_havana
ENSG00000176956	8.01697	3.17956	0.69247	4.59162	4.39826e-06	3.73305e-05	chr8	protein_coding	144239331	144242128	-	LY6H	ensembl_havana
ENSG00000265517	7.86377	3.17766	0.706759	4.49611	6.92092e-06	5.58821e-05	chr14	miRNA	106323912	106323971	-	AL122127.2	ensembl
ENSG00000183813	146.69	3.17237	0.335404	9.45835	3.12841e-21	2.29904e-19	chr3	protein_coding	32993066	32997841	+	CCR4	ensembl_havana
ENSG00000147234	8.92457	3.16984	0.759148	4.17553	2.97294e-05	0.000206352	chrX	protein_coding	106765680	106848481	+	FRMPD3	ensembl_havana
ENSG00000125740	1382.3	3.16716	0.477037	6.63922	3.15338e-11	6.80354e-10	chr19	protein_coding	45971253	45978437	+	FOSB	ensembl_havana
ENSG00000143387	691.162	3.16404	0.318451	9.93574	2.91017e-23	2.56482e-21	chr1	protein_coding	150768684	150780799	-	CTSK	ensembl_havana
ENSG00000222037	4.39934	3.15898	0.855468	3.6927	0.000221887	0.00122166	chr22	IG_C_pseudogene	23261707	23262023	+	IGLC6	havana
ENSG00000228314	11.2765	3.15898	0.818091	3.86141	0.000112736	0.000672642	chr21	pseudogene	15215454	15220685	-	CYP4F29P	havana
ENSG00000242258	35.6076	3.15671	0.502631	6.28038	3.37749e-10	6.24849e-09	chr7	lincRNA	150130742	150145228	+	LINC00996	havana
ENSG00000104435	55.5806	3.15367	0.601429	5.24363	1.57444e-07	1.81398e-06	chr8	protein_coding	80523049	80578410	+	STMN2	ensembl_havana
ENSG00000073282	19.6605	3.15013	0.579938	5.43185	5.57741e-08	7.00373e-07	chr3	protein_coding	189349205	189615068	+	TP63	ensembl_havana
ENSG00000211630	128.048	3.14356	0.881827	3.56482	0.000364105	0.00190082	chr2	IG_V_gene	90192768	90193424	+	IGKV1D-13	havana
ENSG00000198216	4.90932	3.14253	0.810118	3.8791	0.000104843	0.000630114	chr1	protein_coding	181382238	181777219	+	CACNA1E	ensembl_havana
ENSG00000128591	39.3876	3.14141	0.479794	6.54742	5.85377e-11	1.21053e-09	chr7	protein_coding	128470431	128499328	+	FLNC	ensembl_havana
ENSG00000198832	546.843	3.14072	0.33024	9.51042	1.89891e-21	1.42175e-19	chr22	protein_coding	31500758	31516055	-	SELM	ensembl_havana
ENSG00000224373	228.902	3.13884	0.85974	3.65092	0.000261307	0.00141264	chr14	IG_V_gene	107081806	107083830	-	IGHV4-59	havana
ENSG00000008277	25.2035	3.13263	0.461359	6.79001	1.12126e-11	2.59247e-10	chr7	protein_coding	87563458	87832204	+	ADAM22	ensembl_havana
ENSG00000173110	268.092	3.13221	0.213954	14.6396	1.5692e-48	7.34879e-46	chr1	protein_coding	161494036	161496681	+	HSPA6	ensembl_havana
ENSG00000159958	19.237	3.13188	0.686755	4.56041	5.10539e-06	4.25461e-05	chr22	protein_coding	42321045	42322822	-	TNFRSF13C	ensembl_havana
ENSG00000157765	4.09611	3.12981	0.851887	3.67397	0.000238807	0.0013057	chr4	protein_coding	25656923	25680370	+	SLC34A2	ensembl_havana
ENSG00000171476	123.168	3.12661	0.264756	11.8094	3.489e-32	5.95224e-30	chr4	protein_coding	57514155	57548065	-	HOPX	ensembl_havana
ENSG00000124334	6.79826	3.12268	0.725307	4.30532	1.66741e-05	0.000122725	chrX	protein_coding	155227246	155240482	+	IL9R	ensembl_havana
ENSG00000158747	39.3747	3.12226	0.469214	6.65425	2.84757e-11	6.15487e-10	chr1	protein_coding	19967048	19984945	+	NBL1	ensembl_havana
ENSG00000185483	30.514	3.12147	0.439653	7.09985	1.24892e-12	3.32173e-11	chr1	protein_coding	64239693	64647181	+	ROR1	ensembl_havana
ENSG00000146926	3.55798	3.12065	0.880859	3.54274	0.000395997	0.00204427	chr7	protein_coding	150872785	150884919	-	ASB10	ensembl_havana
ENSG00000224650	308.367	3.11244	0.840464	3.70325	0.000212858	0.00117983	chr14	IG_V_gene	107218676	107219365	-	IGHV3-74	havana
ENSG00000272168	33.4661	3.09846	0.429047	7.22174	5.1326e-13	1.42212e-11	chr6	lincRNA	21665003	22214734	+	CASC15	havana
ENSG00000138759	20.1454	3.09819	0.50436	6.14281	8.10731e-10	1.40761e-08	chr4	protein_coding	78978724	79465423	+	FRAS1	ensembl_havana
ENSG00000117115	48.3658	3.09612	0.444501	6.96538	3.27513e-12	8.17379e-11	chr1	protein_coding	17393256	17445948	-	PADI2	ensembl_havana
ENSG00000171495	22.6338	3.09525	0.558986	5.53726	3.07247e-08	4.02319e-07	chr5	protein_coding	40998119	41071444	-	MROH2B	ensembl_havana
ENSG00000119866	23.194	3.09322	0.636019	4.86341	1.15382e-06	1.1112e-05	chr2	protein_coding	60678302	60780702	-	BCL11A	ensembl_havana
ENSG00000228252	21.7892	3.09138	0.500548	6.17598	6.57546e-10	1.1616e-08	chr3	pseudogene	129931666	129992649	+	COL6A4P2	havana
ENSG00000260655	26.807	3.09077	0.584614	5.28685	1.24439e-07	1.46698e-06	chr22	lincRNA	42318027	42319104	-	CTA-250D10.23	havana
ENSG00000218052	7.47233	3.08943	0.714319	4.325	1.5253e-05	0.000113278	chr15	pseudogene	85798600	85873565	-	ADAMTS7P4	ensembl_havana
ENSG00000253705	5.40492	3.08495	0.83553	3.69221	0.000222314	0.00122372	chr14	IG_V_pseudogene	106899044	106899493	-	IGHV3-41	havana
ENSG00000255733	9.35347	3.08273	0.73944	4.16901	3.05932e-05	0.00021161	chr12	antisense	68383225	68628466	+	IFNG-AS1	havana
ENSG00000180730	14.1375	3.08253	0.618239	4.98598	6.16484e-07	6.29235e-06	chr13	protein_coding	26618735	26625169	-	SHISA2	ensembl_havana
ENSG00000173391	181.228	3.08207	0.840414	3.66733	0.000245097	0.00133468	chr12	protein_coding	10310902	10324737	-	OLR1	ensembl_havana
ENSG00000171864	18.5788	3.07871	0.708789	4.34363	1.4015e-05	0.000105196	chr20	protein_coding	4702556	4709106	+	PRND	ensembl_havana
ENSG00000075213	37.5252	3.0777	0.383296	8.02956	9.782e-16	3.81754e-14	chr7	protein_coding	83585093	84122040	-	SEMA3A	ensembl_havana
ENSG00000253467	3.52278	3.07676	0.882012	3.48834	0.000486024	0.00243972	chr14	IG_V_pseudogene	106881270	106881468	-	IGHV7-40	havana
ENSG00000171812	114.154	3.07345	0.299808	10.2514	1.16644e-24	1.1608e-22	chr1	protein_coding	36560837	36590821	-	COL8A2	ensembl_havana
ENSG00000164418	34.0296	3.07152	0.501663	6.12268	9.2016e-10	1.57881e-08	chr6	protein_coding	101846664	102517958	+	GRIK2	ensembl_havana
ENSG00000147488	5.72858	3.06914	0.787305	3.89828	9.6877e-05	0.000589506	chr8	protein_coding	53023399	53373519	-	ST18	ensembl_havana
ENSG00000183508	828.534	3.06911	0.574233	5.34472	9.05576e-08	1.09126e-06	chr1	protein_coding	118148556	118170994	+	FAM46C	ensembl_havana
ENSG00000196684	209.687	3.05945	0.502028	6.09418	1.10002e-09	1.87529e-08	chr19	protein_coding	16244838	16269386	+	HSH2D	ensembl_havana
ENSG00000211959	2660.53	3.05452	0.882076	3.46287	0.000534443	0.00264772	chr14	IG_V_gene	106877619	106878126	-	IGHV4-39	havana
ENSG00000125084	3.43012	3.05002	0.882263	3.45704	0.000546153	0.00269622	chr12	protein_coding	49372398	49375459	+	WNT1	ensembl_havana
ENSG00000211598	7729.91	3.04592	0.875943	3.4773	0.000506485	0.00253126	chr2	IG_V_gene	89184913	89185669	+	IGKV4-1	havana
ENSG00000242766	6.28158	3.04526	0.743644	4.09505	4.22082e-05	0.000281828	chr2	IG_V_gene	90121477	90122133	+	IGKV1D-17	havana
ENSG00000184156	27.804	3.04364	0.426227	7.14089	9.27293e-13	2.49408e-11	chr8	protein_coding	133133108	133493200	-	KCNQ3	ensembl_havana
ENSG00000211677	1431.49	3.03855	0.846728	3.58858	0.000332489	0.00175263	chr22	IG_C_gene	23243156	23243617	+	IGLC2	havana
ENSG00000140379	61.4317	3.03825	0.504593	6.02118	1.73146e-09	2.8383e-08	chr15	protein_coding	80253231	80263788	-	BCL2A1	ensembl_havana
ENSG00000211979	1039.94	3.03661	0.883704	3.43622	0.000589882	0.00288881	chr14	IG_V_gene	107282792	107283280	-	IGHV7-81	havana
ENSG00000149256	25.7019	3.03558	0.462318	6.566	5.16842e-11	1.0781e-09	chr11	protein_coding	78363876	79151992	-	TENM4	ensembl_havana
ENSG00000102032	580.68	3.03348	0.162079	18.716	3.66548e-78	8.75462e-75	chrX	protein_coding	153200716	153210232	-	RENBP	ensembl_havana
ENSG00000122121	106.681	3.03254	0.313872	9.66171	4.38501e-22	3.50273e-20	chrX	protein_coding	128872950	128903514	+	XPNPEP2	ensembl_havana
ENSG00000138722	72.7801	3.02714	0.35454	8.53822	1.36302e-17	6.64376e-16	chr4	protein_coding	90800683	90875780	+	MMRN1	ensembl_havana
ENSG00000162849	79.4617	3.02708	0.313143	9.66677	4.17348e-22	3.36755e-20	chr1	protein_coding	245318287	245872733	+	KIF26B	ensembl_havana
ENSG00000236841	10.3347	3.02215	0.635931	4.75232	2.01097e-06	1.83952e-05	chr2	antisense	163016272	163029426	+	AC007750.5	havana
ENSG00000133134	11.9351	3.02166	0.636285	4.7489	2.04523e-06	1.86937e-05	chrX	protein_coding	102564274	102565974	-	BEX2	ensembl_havana
ENSG00000261925	5.97703	3.01964	0.789819	3.82321	0.000131728	0.000772451	chr16	lincRNA	31237281	31238481	+	RP11-388M20.9	havana
ENSG00000160505	5.5894	3.01214	0.792448	3.80106	0.000144076	0.000837456	chr19	protein_coding	56347944	56393220	+	NLRP4	ensembl_havana
ENSG00000173705	27.3348	3.00934	0.43226	6.96186	3.35812e-12	8.35472e-11	chr3	protein_coding	33191537	33260707	-	SUSD5	ensembl_havana
ENSG00000006747	22.2397	3.00849	0.480805	6.2572	3.91949e-10	7.16792e-09	chr7	protein_coding	12610203	12693228	+	SCIN	ensembl_havana
ENSG00000068366	1819.65	3.00647	0.602488	4.99009	6.035e-07	6.17038e-06	chrX	protein_coding	108867473	108976632	-	ACSL4	ensembl_havana
ENSG00000235531	102.88	2.9995	0.460362	6.51552	7.24387e-11	1.47496e-09	chr8	protein_coding	72740402	73030628	+	RP11-383H13.1	ensembl_havana
ENSG00000181577	5.46838	2.99891	0.792851	3.78244	0.000155301	0.000892927	chr6	protein_coding	43968317	43973695	+	C6orf223	ensembl_havana
ENSG00000100767	439.547	2.99743	0.229091	13.084	4.06463e-39	1.02189e-36	chr14	protein_coding	73704205	73741348	+	PAPLN	ensembl_havana
ENSG00000121440	57.4489	2.99595	0.366841	8.1669	3.16422e-16	1.31434e-14	chr3	protein_coding	73431584	73674091	-	PDZRN3	ensembl_havana
ENSG00000182771	7.05959	2.99542	0.724772	4.13292	3.58184e-05	0.000243728	chr10	protein_coding	87359312	88126250	-	GRID1	ensembl_havana
ENSG00000116701	624.565	2.99477	0.198859	15.0597	2.97995e-51	1.61757e-48	chr1	protein_coding	183524698	183560011	-	NCF2	ensembl_havana
ENSG00000136546	25.3111	2.99235	0.682156	4.3866	1.15137e-05	8.84503e-05	chr2	protein_coding	167260083	167350757	-	SCN7A	ensembl_havana
ENSG00000042493	828.389	2.99092	0.392548	7.61925	2.55157e-14	8.51141e-13	chr2	protein_coding	85621871	85645555	-	CAPG	ensembl_havana
ENSG00000166257	6.23459	2.98284	0.825821	3.61197	0.000303885	0.00161576	chr11	protein_coding	123499895	123525952	-	SCN3B	ensembl_havana
ENSG00000128438	20.4569	2.98283	0.578058	5.16008	2.4684e-07	2.74849e-06	chr17	pseudogene	16826229	16838153	-	TBC1D27	havana
ENSG00000251039	6.93738	2.98113	0.751167	3.96867	7.22745e-05	0.000454264	chr2	IG_V_gene	89890601	89891307	+	IGKV2D-40	ensembl_havana
ENSG00000122188	139.472	2.97917	0.53455	5.57323	2.50058e-08	3.31799e-07	chr1	protein_coding	203734304	203745361	+	LAX1	ensembl_havana
ENSG00000261786	3.71252	2.97766	0.859102	3.46602	0.000528234	0.00262185	chr3	lincRNA	44158791	44163857	+	RP4-555D20.2	havana
ENSG00000179593	36.2659	2.97667	0.623992	4.77036	1.83894e-06	1.69842e-05	chr17	protein_coding	7942335	7952452	+	ALOX15B	ensembl_havana
ENSG00000118849	268.093	2.97543	0.242075	12.2914	1.00783e-34	1.97304e-32	chr3	protein_coding	158414681	158450485	-	RARRES1	ensembl_havana
ENSG00000079257	211.723	2.97541	0.321613	9.25152	2.21327e-20	1.4975e-18	chr3	protein_coding	158363611	158390482	-	LXN	ensembl_havana
ENSG00000078098	289.345	2.96773	0.508968	5.83088	5.51369e-09	8.28232e-08	chr2	protein_coding	163027194	163101661	-	FAP	ensembl_havana
ENSG00000101057	230.667	2.9667	0.246274	12.0464	2.0272e-33	3.696e-31	chr20	protein_coding	42295754	42345136	+	MYBL2	ensembl_havana
ENSG00000211673	882.545	2.96255	0.859968	3.44495	0.000571158	0.00280805	chr22	IG_V_gene	23222886	23223576	+	IGLV3-1	havana
ENSG00000254046	4.37673	2.96134	0.822464	3.60057	0.000317523	0.00168228	chr14	IG_V_pseudogene	106631031	106631449	-	IGHV1-17	havana
ENSG00000110660	47.3516	2.95932	0.378486	7.81882	5.3319e-15	1.9295e-13	chr11	protein_coding	107661717	107799019	-	SLC35F2	ensembl_havana
ENSG00000168427	43.6387	2.94962	0.437662	6.73948	1.58952e-11	3.57478e-10	chr2	protein_coding	239047363	239061588	+	KLHL30	ensembl_havana
ENSG00000251003	47.5473	2.94948	0.401257	7.3506	1.97317e-13	5.8543e-12	chr8	processed_transcript	106792474	107072752	-	RP11-152P17.2	havana
ENSG00000132681	10.4438	2.94254	0.654906	4.49308	7.01999e-06	5.65415e-05	chr1	protein_coding	160121360	160156767	+	ATP1A4	ensembl_havana
ENSG00000215559	5.45167	2.94157	0.781697	3.76306	0.000167846	0.000953805	chr21	pseudogene	15281895	15352758	-	ANKRD20A11P	havana
ENSG00000271288	302.446	2.94012	0.883554	3.32761	0.000875955	0.00407029	chr15	IG_V_pseudogene	22466058	22466493	-	IGHV1OR15-3	havana
ENSG00000223648	151.733	2.93926	0.88362	3.32638	0.000879821	0.00408508	chr14	IG_V_gene	107113741	107114274	-	IGHV3-64	havana
ENSG00000211663	1330.57	2.93636	0.870091	3.37477	0.000738761	0.00350856	chr22	IG_V_gene	23063108	23063630	+	IGLV3-19	havana
ENSG00000164440	47.867	2.93465	0.388657	7.55074	4.32783e-14	1.39495e-12	chr6	protein_coding	139561198	139613276	-	TXLNB	ensembl_havana
ENSG00000163359	3100.43	2.93096	0.262487	11.1661	5.97231e-29	8.10469e-27	chr2	protein_coding	238232646	238323018	-	COL6A3	ensembl_havana
ENSG00000167748	4.36265	2.92513	0.828246	3.53172	0.000412861	0.00211878	chr19	protein_coding	51322404	51327043	-	KLK1	ensembl_havana
ENSG00000156414	11.6096	2.92387	0.666988	4.38369	1.16684e-05	8.9495e-05	chr14	protein_coding	104394799	104519004	+	TDRD9	ensembl_havana
ENSG00000211898	36.8408	2.92006	0.647639	4.50878	6.52028e-06	5.29515e-05	chr14	IG_C_gene	106303099	106312010	-	IGHD	havana
ENSG00000147852	182.666	2.91732	0.621485	4.69412	2.67754e-06	2.36591e-05	chr9	protein_coding	2621834	2660053	+	VLDLR	ensembl_havana
ENSG00000180438	3.58366	2.91505	0.863296	3.37665	0.00073374	0.00348888	chr3	protein_coding	13978756	14124311	+	TPRXL	havana
ENSG00000070808	23.0325	2.91186	0.501645	5.80462	6.45104e-09	9.57593e-08	chr5	protein_coding	149599054	149669854	-	CAMK2A	ensembl_havana
ENSG00000166428	68.1349	2.91181	0.446476	6.52176	6.94893e-11	1.42091e-09	chr14	protein_coding	105391153	105399574	+	PLD4	ensembl_havana
ENSG00000266706	3.56175	2.90925	0.862663	3.3724	0.000745158	0.00353276	chr14	miRNA	106323742	106323801	-	AL122127.5	ensembl
ENSG00000146374	27.1987	2.90855	0.434455	6.6947	2.16115e-11	4.72682e-10	chr6	protein_coding	127439749	127518910	+	RSPO3	ensembl_havana
ENSG00000111344	10.6726	2.90479	0.637245	4.55835	5.15572e-06	4.28758e-05	chr12	protein_coding	113536624	113574044	-	RASAL1	ensembl_havana
ENSG00000163393	38.819	2.8944	0.429015	6.74663	1.51323e-11	3.42253e-10	chr1	protein_coding	116519119	116612675	+	SLC22A15	ensembl_havana
ENSG00000124256	126.142	2.89391	0.588887	4.9142	8.91471e-07	8.77654e-06	chr20	protein_coding	56178902	56195632	-	ZBP1	ensembl_havana
ENSG00000138795	123.203	2.89311	0.310215	9.32615	1.09789e-20	7.60058e-19	chr4	protein_coding	108968701	109090112	-	LEF1	ensembl_havana
ENSG00000132000	28.023	2.88837	0.432198	6.68297	2.34146e-11	5.1025e-10	chr19	protein_coding	14042000	14064204	-	PODNL1	ensembl_havana
ENSG00000154277	33.4515	2.88688	0.398297	7.24807	4.22741e-13	1.19488e-11	chr4	protein_coding	41258430	41270472	+	UCHL1	ensembl_havana
ENSG00000168671	42.5214	2.88624	0.67672	4.26505	1.99856e-05	0.000144691	chr5	protein_coding	36035119	36071460	-	UGT3A2	ensembl_havana
ENSG00000180178	4.79306	2.88164	0.784662	3.67245	0.000240235	0.00131197	chr2	pseudogene	130748029	130808704	-	FAR2P1	havana
ENSG00000183473	6.19511	2.88014	0.760972	3.78483	0.000153817	0.000886524	chr22	protein_coding	37600278	37608362	-	SSTR3	ensembl_havana
ENSG00000188783	776.615	2.87701	0.352501	8.16169	3.30371e-16	1.36515e-14	chr1	protein_coding	203444956	203460480	+	PRELP	ensembl_havana
ENSG00000153789	4.14916	2.86858	0.829263	3.4592	0.00054179	0.00267856	chr16	protein_coding	85131965	85146114	-	FAM92B	ensembl
ENSG00000211648	651.929	2.86746	0.864947	3.31519	0.00091582	0.00423248	chr22	IG_V_gene	22712087	22712608	+	IGLV1-47	havana
ENSG00000213931	3.44796	2.86714	0.864005	3.31843	0.000905247	0.0041901	chr11	protein_coding	5289582	5526847	-	HBE1	ensembl_havana
ENSG00000211896	122476	2.86236	0.884653	3.23557	0.001214	0.0054217	chr14	IG_C_gene	106202680	106209408	-	IGHG1	havana
ENSG00000110900	32.8257	2.86212	0.466376	6.13694	8.41258e-10	1.45178e-08	chr12	protein_coding	31079362	31149534	+	TSPAN11	ensembl_havana
ENSG00000211935	1692.47	2.86129	0.882758	3.2413	0.00118984	0.00532675	chr14	IG_V_gene	106471246	106471723	-	IGHV1-3	havana
ENSG00000132704	77.141	2.85882	0.712674	4.0114	6.03594e-05	0.000387339	chr1	protein_coding	157715523	157746922	-	FCRL2	ensembl_havana
ENSG00000183831	10.919	2.85269	0.634912	4.49305	7.02092e-06	5.65415e-05	chr1	protein_coding	173578700	173639001	-	ANKRD45	ensembl_havana
ENSG00000138311	11.6528	2.85026	0.613426	4.64647	3.37668e-06	2.93374e-05	chr10	protein_coding	64133951	64431771	+	ZNF365	ensembl_havana
ENSG00000137265	145.328	2.85013	0.62441	4.56452	5.00635e-06	4.17817e-05	chr6	protein_coding	391739	411447	+	IRF4	ensembl_havana
ENSG00000135916	791.858	2.84873	0.195096	14.6017	2.73878e-48	1.18933e-45	chr2	protein_coding	231729354	231743963	+	ITM2C	ensembl_havana
ENSG00000203805	12.1037	2.84753	0.673304	4.22919	2.34538e-05	0.000166668	chr10	protein_coding	122216466	122349367	+	PPAPDC1A	ensembl_havana
ENSG00000240754	3.99215	2.84553	0.828382	3.43504	0.000592461	0.00290085	chr1	lincRNA	206288156	206306131	-	RP11-38J22.6	havana
ENSG00000158477	10.7619	2.84518	0.744736	3.82039	0.000133239	0.000780207	chr1	protein_coding	158223927	158228059	+	CD1A	ensembl_havana
ENSG00000116983	3.99393	2.8437	0.828437	3.43261	0.000597802	0.00292341	chr1	protein_coding	40144320	40157361	-	HPCAL4	ensembl_havana
ENSG00000170927	13.9917	2.84262	0.581732	4.88647	1.02658e-06	9.97508e-06	chr6	protein_coding	51480098	51952423	-	PKHD1	ensembl_havana
ENSG00000182111	9.93574	2.84152	0.674031	4.21571	2.48998e-05	0.000175689	chr7	protein_coding	57509883	57533252	+	ZNF716	ensembl_havana
ENSG00000182010	80.4283	2.84061	0.359935	7.89201	2.97354e-15	1.11317e-13	chr10	protein_coding	63942794	64028466	-	RTKN2	ensembl_havana
ENSG00000142235	9.97253	2.84045	0.62142	4.57089	4.85647e-06	4.06704e-05	chr19	protein_coding	48988528	49016446	-	LMTK3	ensembl_havana
ENSG00000158246	10.784	2.83681	0.635452	4.46423	8.03554e-06	6.40377e-05	chr1	protein_coding	27331511	27339327	-	FAM46B	ensembl_havana
ENSG00000105717	39.5154	2.83593	0.445084	6.37167	1.86977e-10	3.56689e-09	chr19	protein_coding	19672522	19729725	-	PBX4	ensembl_havana
ENSG00000137269	17.606	2.83414	0.546171	5.1891	2.11312e-07	2.37953e-06	chr6	protein_coding	53659295	53788919	+	LRRC1	ensembl_havana
ENSG00000248713	5.32362	2.83387	0.802242	3.53244	0.000411746	0.00211396	chr4	protein_coding	100557686	100575805	-	RP11-766F14.2	havana
ENSG00000168702	11.3616	2.83383	0.72447	3.91159	9.16899e-05	0.000561806	chr2	protein_coding	140988992	142889270	-	LRP1B	ensembl_havana
ENSG00000087245	1304.12	2.83214	0.376846	7.51536	5.67543e-14	1.79539e-12	chr16	protein_coding	55423612	55540603	+	MMP2	ensembl_havana
ENSG00000152128	9.82716	2.83042	0.642694	4.40398	1.0628e-05	8.20957e-05	chr2	protein_coding	135213330	135476570	-	TMEM163	ensembl_havana
ENSG00000083454	38.8639	2.82781	0.510892	5.53505	3.11135e-08	4.06584e-07	chr17	protein_coding	3575493	3599698	-	P2RX5	ensembl_havana
ENSG00000198523	58.4882	2.82238	0.603824	4.67417	2.95144e-06	2.59162e-05	chr6	protein_coding	118869461	118881893	+	PLN	ensembl_havana
ENSG00000134873	4.38358	2.82183	0.847003	3.33155	0.00086364	0.00401933	chr13	protein_coding	96085858	96232013	+	CLDN10	ensembl_havana
ENSG00000166592	53.003	2.82085	0.360965	7.81473	5.50791e-15	1.98717e-13	chr16	protein_coding	66955582	66959547	-	RRAD	ensembl_havana
ENSG00000263463	8.2999	2.82043	0.714843	3.94552	7.96276e-05	0.000495525	chr22	miRNA	42319226	42319301	-	MIR378I	ensembl
ENSG00000086991	46.9262	2.81566	0.425182	6.62224	3.53784e-11	7.59873e-10	chr11	protein_coding	89057524	89322779	-	NOX4	ensembl_havana
ENSG00000165685	10.7942	2.81439	0.813076	3.46141	0.000537352	0.00265937	chr12	protein_coding	10323141	10344400	+	TMEM52B	ensembl_havana
ENSG00000271781	10.3182	2.81314	0.688126	4.08812	4.3488e-05	0.000289322	chr5	antisense	675941	676731	+	CTD-2589H19.6	havana
ENSG00000139915	9.17904	2.80838	0.70659	3.97455	7.0513e-05	0.000444714	chr14	protein_coding	47308826	48144157	-	MDGA2	ensembl_havana
ENSG00000254750	20.1095	2.80483	0.52028	5.391	7.00678e-08	8.65305e-07	chr11	pseudogene	104934072	104942268	-	CASP1P2	havana
ENSG00000143297	264.064	2.79949	0.837456	3.34285	0.000829219	0.00388563	chr1	protein_coding	157483167	157522310	-	FCRL5	ensembl_havana
ENSG00000158639	11.0685	2.79706	0.682613	4.09757	4.17501e-05	0.000279316	chrX	protein_coding	55246788	55250541	+	PAGE5	ensembl_havana
ENSG00000095587	3.96577	2.79618	0.835452	3.34691	0.000817174	0.00383672	chr10	protein_coding	98124363	98273675	-	TLL2	ensembl_havana
ENSG00000171405	2.89049	2.79231	0.884803	3.15585	0.00160028	0.00690162	chrX	protein_coding	52841228	52847325	+	XAGE5	ensembl_havana
ENSG00000270172	9.70094	2.792	0.625977	4.46023	8.18734e-06	6.50953e-05	chr1	lincRNA	53708036	53710212	-	RP5-1024G6.8	havana
ENSG00000228168	35.1105	2.7855	0.487627	5.71237	1.11416e-08	1.58591e-07	chr3	pseudogene	39376470	39377430	+	HNRNPA1P21	havana
ENSG00000170231	4.41371	2.78224	0.850484	3.27135	0.00107034	0.00486099	chr5	protein_coding	159614374	159665742	+	FABP6	ensembl_havana
ENSG00000172578	548.989	2.77725	0.327665	8.47589	2.33289e-17	1.09899e-15	chr3	protein_coding	183205319	183273477	-	KLHL6	ensembl_havana
ENSG00000133083	56.5984	2.77657	0.362147	7.66697	1.76101e-14	5.95749e-13	chr13	protein_coding	36345478	36705443	-	DCLK1	ensembl_havana
ENSG00000186510	73.989	2.77619	0.714523	3.88538	0.000102169	0.000616995	chr1	protein_coding	16345370	16360545	+	CLCNKA	ensembl_havana
ENSG00000152049	235.555	2.77363	0.419354	6.61407	3.73898e-11	8.00914e-10	chr2	protein_coding	223916532	224063117	+	KCNE4	ensembl_havana
ENSG00000077522	14.4479	2.77172	0.647112	4.28321	1.8422e-05	0.000134595	chr1	protein_coding	236849754	236927931	+	ACTN2	ensembl_havana
ENSG00000253364	3.29372	2.76915	0.869113	3.18617	0.00144168	0.00630297	chr14	lincRNA	106110833	106115394	-	RP11-731F5.2	havana
ENSG00000249550	20.5627	2.76704	0.773602	3.57683	0.000347782	0.00182598	chr12	lincRNA	114117264	114211488	-	RP11-438N16.1	havana
ENSG00000137801	2988.94	2.76596	0.268076	10.3178	5.85213e-25	5.99881e-23	chr15	protein_coding	39873280	39891667	+	THBS1	ensembl_havana
ENSG00000117215	150.108	2.7645	0.687622	4.02038	5.81038e-05	0.00037436	chr1	protein_coding	20438432	20446050	-	PLA2G2D	ensembl_havana
ENSG00000176170	156.657	2.76084	0.314502	8.77844	1.65764e-18	8.85707e-17	chr17	protein_coding	74372665	74383941	+	SPHK1	ensembl_havana
ENSG00000117122	36.1311	2.7606	0.507318	5.44156	5.28147e-08	6.67775e-07	chr1	protein_coding	17300997	17307330	-	MFAP2	ensembl_havana
ENSG00000168685	1387.6	2.75934	0.448928	6.14651	7.92043e-10	1.37679e-08	chr5	protein_coding	35852797	35879705	+	IL7R	ensembl_havana
ENSG00000113763	7.68498	2.75576	0.70246	3.92301	8.74499e-05	0.000539146	chr5	protein_coding	176237478	176307897	+	UNC5A	ensembl_havana
ENSG00000136943	4.67749	2.7551	0.808999	3.40556	0.000660274	0.00318779	chr9	protein_coding	99794940	99801925	-	CTSV	ensembl_havana
ENSG00000103534	63.6329	2.746	0.765687	3.58632	0.000335374	0.00176589	chr16	protein_coding	19421818	19510435	+	TMC5	ensembl_havana
ENSG00000101197	4.39538	2.74505	0.794919	3.45324	0.000553891	0.00273047	chr20	protein_coding	61867235	61871859	+	BIRC7	ensembl_havana
ENSG00000134028	228.822	2.74228	0.372781	7.35627	1.89123e-13	5.62519e-12	chr8	protein_coding	24241798	24263526	+	ADAMDEC1	ensembl_havana
ENSG00000184937	3.16487	2.74226	0.869496	3.15386	0.00161129	0.00694281	chr11	protein_coding	32409321	32457176	-	WT1	ensembl_havana
ENSG00000256894	3.16487	2.74226	0.869496	3.15386	0.00161129	0.00694281	chr12	antisense	26278088	26279550	-	RP11-283G6.3	havana
ENSG00000103742	20.8841	2.73866	0.537217	5.09787	3.4349e-07	3.70379e-06	chr15	protein_coding	65673802	65715410	-	IGDCC4	ensembl_havana
ENSG00000163629	75.1759	2.73864	0.35657	7.68051	1.58458e-14	5.41809e-13	chr4	protein_coding	87515468	87736324	+	PTPN13	ensembl_havana
ENSG00000213088	118.53	2.73735	0.549052	4.9856	6.17705e-07	6.30212e-06	chr1	protein_coding	159173097	159176290	+	DARC	ensembl_havana
ENSG00000121807	174.984	2.7335	0.377571	7.23969	4.49714e-13	1.26216e-11	chr3	protein_coding	46395225	46402419	+	CCR2	ensembl_havana
ENSG00000137976	7.39583	2.72758	0.690988	3.94737	7.90147e-05	0.000492481	chr1	protein_coding	84864215	84880701	+	DNASE2B	ensembl_havana
ENSG00000135925	22.275	2.7256	0.580299	4.6969	2.64142e-06	2.33543e-05	chr2	protein_coding	219745085	219764303	+	WNT10A	ensembl_havana
ENSG00000158258	122.283	2.72058	0.401798	6.77102	1.27879e-11	2.92833e-10	chr3	protein_coding	139654027	140296239	+	CLSTN2	ensembl_havana
ENSG00000038427	1517.44	2.71984	0.446541	6.0909	1.12278e-09	1.90864e-08	chr5	protein_coding	82767284	82878122	+	VCAN	ensembl_havana
ENSG00000254245	5.2357	2.71808	0.750392	3.62221	0.000292099	0.00155865	chr5	protein_coding	140723601	140892546	+	PCDHGA3	ensembl_havana
ENSG00000198033	2.76263	2.71598	0.88493	3.06914	0.00214674	0.00887992	chr13	protein_coding	19747910	19755992	-	TUBA3C	ensembl_havana
ENSG00000157833	61.0764	2.71171	0.306404	8.85012	8.74244e-19	4.86724e-17	chr2	protein_coding	26395960	26412532	+	GAREML	ensembl_havana
ENSG00000162576	412.161	2.70598	0.361469	7.48606	7.09701e-14	2.21286e-12	chr1	protein_coding	1288069	1297157	-	MXRA8	ensembl_havana
ENSG00000169604	1184.99	2.70575	0.236949	11.4191	3.35599e-30	5.07307e-28	chr2	protein_coding	69240310	69476459	+	ANTXR1	ensembl_havana
ENSG00000139514	127.491	2.69677	0.361653	7.45679	8.86575e-14	2.73578e-12	chr13	protein_coding	30083547	30169825	-	SLC7A1	ensembl_havana
ENSG00000260135	5.92282	2.68908	0.726011	3.70391	0.000212303	0.00117731	chr16	lincRNA	55461470	55496209	-	RP11-212I21.2	havana
ENSG00000184058	10.8974	2.68405	0.696734	3.85233	0.000117001	0.000695655	chr22	protein_coding	19744226	19771116	+	TBX1	ensembl_havana
ENSG00000182013	7.67507	2.68112	0.677922	3.9549	7.65655e-05	0.000478214	chr19	protein_coding	46969748	46974820	-	PNMAL1	ensembl_havana
ENSG00000171246	2.74151	2.67931	0.884822	3.02808	0.00246114	0.00997826	chr17	protein_coding	78440948	78451643	-	NPTX1	ensembl_havana
ENSG00000168646	62.9558	2.6779	0.393128	6.81176	9.64097e-12	2.25308e-10	chr17	protein_coding	63524681	63557765	-	AXIN2	ensembl_havana
ENSG00000272016	31.1922	2.67732	0.416797	6.42355	1.33129e-10	2.59353e-09	chr5	lincRNA	10654332	10657928	+	RP11-215G15.5	havana
ENSG00000058866	44.3526	2.677	0.372143	7.19348	6.31614e-13	1.728e-11	chr3	protein_coding	185823457	186080026	-	DGKG	ensembl_havana
ENSG00000169495	17.6763	2.67131	0.517069	5.16626	2.38823e-07	2.66794e-06	chr8	protein_coding	38831683	38846181	+	HTRA4	ensembl_havana
ENSG00000198963	3.02996	2.66993	0.872381	3.06051	0.00220959	0.00910521	chr9	protein_coding	77112281	77308093	+	RORB	ensembl_havana
ENSG00000265612	3.61737	2.66987	0.8412	3.17388	0.00150415	0.00653779	chr14	miRNA	106323682	106323741	-	hsa-mir-4539	ensembl
ENSG00000197085	12.7061	2.66591	0.632173	4.21705	2.47519e-05	0.000174852	chr7	processed_transcript	34386124	34911194	-	NPSR1-AS1	ensembl_havana
ENSG00000102452	53.721	2.66482	0.542861	4.90885	9.16104e-07	9.00421e-06	chr13	protein_coding	101706130	102068843	-	NALCN	ensembl_havana
ENSG00000244620	3.03799	2.66374	0.872164	3.05418	0.0022568	0.00927254	chr14	lincRNA	106355942	106362435	+	AL122127.25	havana
ENSG00000084636	392.695	2.66356	0.187344	14.2175	7.13416e-46	2.79332e-43	chr1	protein_coding	32117848	32169920	-	COL16A1	ensembl_havana
ENSG00000110347	14.426	2.6581	0.759009	3.50207	0.000461665	0.00233462	chr11	processed_transcript	102733467	102745764	-	MMP12	ensembl_havana
ENSG00000173267	126.929	2.65474	0.432241	6.1418	8.159e-10	1.41517e-08	chr10	protein_coding	88718375	88723017	+	SNCG	ensembl_havana
ENSG00000182798	4.42959	2.65121	0.820066	3.23293	0.00122529	0.00546439	chrX	protein_coding	16185604	16189587	+	MAGEB17	ensembl_havana
ENSG00000146755	136.005	2.64782	0.534365	4.95508	7.23002e-07	7.2647e-06	chr7	protein_coding	72726535	72742085	-	TRIM50	ensembl_havana
ENSG00000104951	150.917	2.64666	0.403844	6.55366	5.61433e-11	1.164e-09	chr19	protein_coding	50392911	50432796	-	IL4I1	ensembl_havana
ENSG00000178053	31.0448	2.64654	0.410988	6.43946	1.19901e-10	2.36085e-09	chr3	protein_coding	158288952	158325041	+	MLF1	ensembl_havana
ENSG00000157470	29.9705	2.64538	0.525961	5.02961	4.91472e-07	5.13488e-06	chr15	protein_coding	59664892	59815748	+	FAM81A	ensembl_havana
ENSG00000215784	9.83415	2.64362	0.702778	3.76167	0.000168785	0.000957824	chr1	protein_coding	143896452	143913143	-	FAM72D	ensembl_havana
ENSG00000118194	15.4981	2.64302	0.513452	5.14754	2.63922e-07	2.91155e-06	chr1	protein_coding	201328136	201346890	-	TNNT2	ensembl_havana
ENSG00000180828	29.5818	2.642	0.527735	5.00631	5.54848e-07	5.71946e-06	chr8	protein_coding	65492814	65496181	+	BHLHE22	ensembl_havana
ENSG00000104321	18.4109	2.64185	0.643603	4.10478	4.047e-05	0.000271894	chr8	protein_coding	72932152	72987852	-	TRPA1	ensembl_havana
ENSG00000251442	36.1619	2.6369	0.448065	5.88509	3.97842e-09	6.11851e-08	chr4	lincRNA	79567057	79603853	+	LINC01094	havana
ENSG00000179934	37.0011	2.6342	0.562443	4.68349	2.82029e-06	2.48222e-05	chr3	protein_coding	39371197	39375171	+	CCR8	ensembl_havana
ENSG00000126583	2.63476	2.63375	0.884657	2.97714	0.00290947	0.0115069	chr19	protein_coding	54382444	54410906	+	PRKCG	ensembl_havana
ENSG00000157064	13.0091	2.62662	0.567306	4.62998	3.65702e-06	3.15664e-05	chr1	protein_coding	183217372	183387737	-	NMNAT2	ensembl_havana
ENSG00000017483	46.3914	2.62559	0.53244	4.93123	8.17122e-07	8.11237e-06	chrX	protein_coding	48316920	48328644	-	SLC38A5	ensembl_havana
ENSG00000198598	13.7187	2.62361	0.539636	4.86181	1.16317e-06	1.11885e-05	chr12	protein_coding	132312938	132336328	+	MMP17	ensembl_havana
ENSG00000163817	3.48069	2.62342	0.843017	3.11194	0.00185861	0.00784348	chr3	protein_coding	45796942	45838027	-	SLC6A20	ensembl_havana
ENSG00000142512	72.813	2.62089	0.36268	7.22646	4.95745e-13	1.37839e-11	chr19	protein_coding	51913275	51921057	-	SIGLEC10	ensembl_havana
ENSG00000105205	3.74163	2.6202	0.834435	3.14009	0.00168897	0.00721892	chr19	protein_coding	40221890	40228668	-	CLC	ensembl_havana
ENSG00000168903	7.84374	2.61873	0.668205	3.91906	8.88962e-05	0.000546793	chr5	protein_coding	180415845	180433727	+	BTNL3	ensembl_havana
ENSG00000164485	2.6418	2.61726	0.884475	2.95911	0.00308528	0.0120691	chr6	protein_coding	137464968	137494785	-	IL22RA2	ensembl_havana
ENSG00000145685	461.179	2.61644	0.268403	9.74819	1.87794e-22	1.53081e-20	chr5	protein_coding	77781038	78065844	-	LHFPL2	ensembl_havana
ENSG00000164176	201.073	2.61631	0.436575	5.99281	2.06243e-09	3.3396e-08	chr5	protein_coding	83236373	83680611	-	EDIL3	ensembl_havana
ENSG00000228215	2.91716	2.61595	0.87322	2.99575	0.00273768	0.0109033	chr1	lincRNA	191844625	191980390	+	RP11-541F9.2	havana
ENSG00000214402	16.4039	2.61252	0.56327	4.63812	3.51586e-06	3.0458e-05	chr9	protein_coding	139876356	139880862	+	LCNL1	ensembl_havana
ENSG00000177238	4.44545	2.61169	0.828385	3.15275	0.00161742	0.00696672	chr16	protein_coding	31225342	31236510	+	TRIM72	ensembl_havana
ENSG00000175264	87.6687	2.60889	0.347654	7.50427	6.17723e-14	1.93872e-12	chr11	protein_coding	45670427	45687172	-	CHST1	ensembl_havana
ENSG00000211943	900.837	2.60714	0.883875	2.94967	0.00318112	0.0123965	chr14	IG_V_gene	106610313	106610852	-	IGHV3-15	havana
ENSG00000168743	174.003	2.60603	0.241281	10.8008	3.41161e-27	4.05388e-25	chr4	protein_coding	106815932	106925184	+	NPNT	ensembl_havana
ENSG00000105376	10.52	2.60118	0.729832	3.56409	0.000365127	0.00190535	chr19	protein_coding	10400657	10407454	+	ICAM5	ensembl_havana
ENSG00000107242	24.5468	2.59994	0.463756	5.60626	2.06741e-08	2.8008e-07	chr9	protein_coding	71320575	71624092	+	PIP5K1B	ensembl_havana
ENSG00000122477	32.3993	2.5994	0.41592	6.24976	4.11074e-10	7.49663e-09	chr1	protein_coding	100614409	100643771	-	LRRC39	ensembl_havana
ENSG00000136235	4749.28	2.59732	0.196369	13.2267	6.15264e-40	1.61483e-37	chr7	protein_coding	23275586	23314727	+	GPNMB	ensembl_havana
ENSG00000196611	4.85211	2.59556	0.758722	3.42097	0.000623988	0.00303592	chr11	protein_coding	102660651	102668891	-	MMP1	ensembl_havana
ENSG00000026751	552.667	2.5951	0.52519	4.94127	7.76141e-07	7.74326e-06	chr1	protein_coding	160709037	160724611	+	SLAMF7	ensembl_havana
ENSG00000132464	46.6576	2.59082	0.450674	5.74877	8.98951e-09	1.30362e-07	chr4	protein_coding	71494461	71552533	+	ENAM	ensembl_havana
ENSG00000163145	31.0823	2.58224	0.411235	6.27923	3.40262e-10	6.29011e-09	chr4	protein_coding	15341442	15447790	+	C1QTNF7	ensembl_havana
ENSG00000134775	227.038	2.58205	0.425626	6.06646	1.30758e-09	2.19622e-08	chr18	protein_coding	33877677	34360018	+	FHOD3	ensembl_havana
ENSG00000261026	3.33874	2.57875	0.843801	3.05611	0.00224226	0.00922232	chr8	sense_overlapping	22536526	22541522	-	CTD-3247F14.2	havana
ENSG00000010310	48.546	2.57752	0.553568	4.65619	3.22121e-06	2.813e-05	chr19	protein_coding	46171502	46186982	+	GIPR	ensembl_havana
ENSG00000233117	35.0542	2.57644	0.439549	5.86155	4.58555e-09	6.97589e-08	chr10	lincRNA	4243333	4286104	-	LINC00702	havana
ENSG00000154175	329.793	2.57503	0.386132	6.66879	2.57929e-11	5.60034e-10	chr3	protein_coding	100468000	100712359	-	ABI3BP	ensembl_havana
ENSG00000146242	37.5156	2.57341	0.580597	4.43235	9.32113e-06	7.32322e-05	chr6	protein_coding	83072923	83080545	+	TPBG	ensembl_havana
ENSG00000198910	11.983	2.57245	0.567044	4.5366	5.71683e-06	4.70228e-05	chrX	protein_coding	153126969	153174677	-	L1CAM	ensembl_havana
ENSG00000120875	242.682	2.57112	0.322272	7.9781	1.48603e-15	5.66972e-14	chr8	protein_coding	29190581	29208185	-	DUSP4	ensembl_havana
ENSG00000176597	212.576	2.57046	0.295967	8.68495	3.78916e-18	1.95044e-16	chr3	protein_coding	182971032	183016292	+	B3GNT5	ensembl_havana
ENSG00000112782	49.2597	2.5693	0.33286	7.71886	1.17372e-14	4.08645e-13	chr6	protein_coding	45868045	46048132	-	CLIC5	ensembl_havana
ENSG00000115194	3.44647	2.56891	0.848609	3.0272	0.00246833	0.0100006	chr2	protein_coding	27476552	27498685	-	SLC30A3	ensembl_havana
ENSG00000111863	21.1384	2.56835	0.473726	5.42159	5.90703e-08	7.38657e-07	chr6	protein_coding	11712287	11807279	-	ADTRP	ensembl_havana
ENSG00000197093	127.075	2.56783	0.435336	5.89851	3.668e-09	5.67768e-08	chr7	protein_coding	99756867	99766373	-	GAL3ST4	ensembl_havana
ENSG00000267519	307.353	2.56402	0.490802	5.22414	1.74965e-07	1.99469e-06	chr19	lincRNA	13945330	13947173	-	MIR24-2	ensembl_havana
ENSG00000142675	20.8873	2.56342	0.659392	3.88755	0.00010126	0.000612432	chr1	protein_coding	26503894	26516377	+	CNKSR1	ensembl_havana
ENSG00000155265	14.5948	2.56217	0.551475	4.64604	3.38374e-06	2.93881e-05	chr10	protein_coding	99609996	99631337	+	GOLGA7B	ensembl_havana
ENSG00000225523	2.94532	2.56181	0.877209	2.92041	0.00349571	0.0134339	chr2	IG_V_gene	90060377	90060995	+	IGKV6D-21	havana
ENSG00000181085	9.95435	2.55936	0.656691	3.89735	9.72511e-05	0.000591429	chr8	protein_coding	144798429	144804628	+	MAPK15	ensembl_havana
ENSG00000168542	8090.57	2.55865	0.243767	10.4963	8.98257e-26	9.79633e-24	chr2	protein_coding	189839046	189877472	+	COL3A1	ensembl_havana
ENSG00000235370	4.16879	2.55816	0.822617	3.10979	0.00187222	0.00789201	chr15	pseudogene	84953014	84966399	-	DNM1P51	ensembl_havana
ENSG00000185905	88.3685	2.55771	0.39772	6.43093	1.26821e-10	2.48279e-09	chr16	protein_coding	29753784	29757327	-	C16orf54	ensembl_havana
ENSG00000103888	282.01	2.55727	0.336855	7.5916	3.15984e-14	1.0381e-12	chr15	protein_coding	81071684	81244117	+	KIAA1199	ensembl_havana
ENSG00000185101	265.344	2.55609	0.390912	6.53879	6.20167e-11	1.278e-09	chr11	protein_coding	417933	442011	-	ANO9	ensembl_havana
ENSG00000173068	73.1089	2.55281	0.396016	6.44622	1.14671e-10	2.26534e-09	chr9	protein_coding	16409501	16870841	-	BNC2	ensembl_havana
ENSG00000114529	7.8052	2.55065	0.78284	3.25821	0.00112118	0.00505633	chr3	protein_coding	111805182	111849851	+	C3orf52	ensembl_havana
ENSG00000232613	5.79843	2.54781	0.765265	3.32931	0.000870614	0.00404863	chr2	antisense	65257861	65264631	-	AC007386.4	havana
ENSG00000077585	212.389	2.54517	0.229181	11.1055	1.17971e-28	1.56534e-26	chr1	protein_coding	236305832	236385165	+	GPR137B	ensembl_havana
ENSG00000261761	2.50689	2.54501	0.883834	2.87951	0.00398296	0.0150263	chr4	lincRNA	37003438	37022330	+	RP11-103J17.2	havana
ENSG00000141682	38.0932	2.54381	0.449669	5.65706	1.53988e-08	2.13332e-07	chr18	protein_coding	57567180	57571538	+	PMAIP1	ensembl_havana
ENSG00000204385	7.76474	2.54305	0.783022	3.24774	0.00116325	0.00522023	chr6	protein_coding	31830969	31846823	-	SLC44A4	ensembl_havana
ENSG00000232175	2.78225	2.543	0.875623	2.90422	0.00368171	0.014038	chr1	pseudogene	233052981	233053764	+	RP4-659I19.1	havana
ENSG00000257221	9.10071	2.54052	0.660255	3.84778	0.000119192	0.000707802	chr12	antisense	109022463	109035094	+	RP11-689B22.2	havana
ENSG00000206190	82.6595	2.5361	0.26851	9.44509	3.55093e-21	2.58568e-19	chr15	protein_coding	25922420	26110317	-	ATP10A	ensembl_havana
ENSG00000224228	2.80337	2.53038	0.876752	2.88608	0.00390076	0.0147648	chr1	lincRNA	172745045	173033155	+	RP1-15D23.2	havana
ENSG00000249196	3.07741	2.52623	0.872592	2.89509	0.00379053	0.0144	chr12	antisense	129594174	129597839	+	RP11-669N7.2	havana
ENSG00000203817	3.04221	2.52397	0.872249	2.89363	0.00380817	0.0144602	chr1	protein_coding	149438750	149459549	-	FAM72C	havana
ENSG00000049192	29.7868	2.52262	0.404172	6.24145	4.33532e-10	7.88012e-09	chr5	protein_coding	64444563	64777747	-	ADAMTS6	ensembl_havana
ENSG00000181790	18.9504	2.52018	0.506996	4.97082	6.6672e-07	6.75547e-06	chr8	protein_coding	143530791	143626370	+	BAI1	ensembl_havana
ENSG00000231789	6.03417	2.5198	0.809674	3.11212	0.00185749	0.00784236	chr1	antisense	9732484	9747613	-	RP11-558F24.4	havana
ENSG00000105369	239.342	2.51905	0.857067	2.93915	0.00329108	0.0127749	chr19	protein_coding	42381190	42385439	+	CD79A	ensembl_havana
ENSG00000173040	25.9094	2.51714	0.431531	5.83306	5.44204e-09	8.19483e-08	chr4	protein_coding	5544499	5711275	-	EVC2	ensembl_havana
ENSG00000116132	139.716	2.51676	0.358236	7.02541	2.13433e-12	5.48723e-11	chr1	protein_coding	170631869	170708560	+	PRRX1	ensembl_havana
ENSG00000265933	2.889	2.51574	0.879018	2.86198	0.00420998	0.0157579	chr18	lincRNA	6919495	6929965	-	LINC00668	havana
ENSG00000105366	35.9406	2.5095	0.681719	3.68113	0.000232203	0.00127346	chr19	protein_coding	51954101	51961710	-	SIGLEC8	ensembl_havana
ENSG00000173947	2.80863	2.50751	0.878302	2.85495	0.00430438	0.0160609	chr1	protein_coding	111888910	111895635	+	PIFO	ensembl_havana
ENSG00000166527	3.47885	2.50636	0.840684	2.98133	0.00287	0.0113583	chr12	protein_coding	8662071	8674962	+	CLEC4D	ensembl_havana
ENSG00000235304	4.4502	2.50404	0.781771	3.20304	0.00135986	0.00598468	chrX	lincRNA	39164210	39186616	-	RP11-265P11.2	havana
ENSG00000234147	6.61878	2.50196	0.694508	3.6025	0.000315177	0.00167022	chr6	lincRNA	141167095	141174061	-	RP3-460G2.2	havana
ENSG00000170044	4.394	2.50161	0.853471	2.9311	0.00337761	0.013043	chr3	protein_coding	101818088	102198685	+	ZPLD1	ensembl_havana
ENSG00000103522	69.2794	2.50018	0.436553	5.7271	1.02161e-08	1.46635e-07	chr16	protein_coding	27413483	27462115	+	IL21R	ensembl_havana
ENSG00000213145	23.5975	2.50012	0.564577	4.4283	9.49783e-06	7.44735e-05	chr14	protein_coding	105952654	105955284	+	CRIP1	ensembl_havana
ENSG00000145936	43.4601	2.49789	0.399681	6.24972	4.11178e-10	7.49663e-09	chr5	protein_coding	169801675	169816681	-	KCNMB1	ensembl_havana
ENSG00000174938	6.93068	2.49709	0.759906	3.28605	0.00101603	0.0046364	chr16	protein_coding	29882480	29910868	-	SEZ6L2	ensembl_havana
ENSG00000262636	7.39987	2.49688	0.761667	3.27818	0.00104478	0.00475579	chr16	pseudogene	11474716	11474975	-	CTD-3088G3.4	havana
ENSG00000074047	48.9771	2.49547	0.411133	6.06974	1.28117e-09	2.15488e-08	chr2	protein_coding	121493199	121750229	+	GLI2	ensembl_havana
ENSG00000136541	33.6502	2.49075	0.504615	4.93594	7.97654e-07	7.94792e-06	chr2	protein_coding	158175137	158184225	-	ERMN	ensembl_havana
ENSG00000178623	50.8937	2.49058	0.43354	5.74476	9.20527e-09	1.33086e-07	chr2	protein_coding	241544848	241570676	+	GPR35	ensembl_havana
ENSG00000111371	458.388	2.49041	0.507822	4.90411	9.38503e-07	9.20921e-06	chr12	protein_coding	46576846	46663800	-	SLC38A1	ensembl_havana
ENSG00000270110	4.83848	2.48977	0.826112	3.01384	0.00257967	0.010383	chr1	antisense	228483612	228490699	-	RP5-1139B12.4	havana
ENSG00000120594	779.636	2.48785	0.284895	8.73249	2.49129e-18	1.31062e-16	chr10	protein_coding	20105168	20578785	+	PLXDC2	ensembl_havana
ENSG00000101680	11.2706	2.48592	0.671892	3.69988	0.000215697	0.00119197	chr18	protein_coding	6941743	7117813	-	LAMA1	ensembl_havana
ENSG00000254098	2.52097	2.48583	0.882452	2.81696	0.00484799	0.0177455	chr2	IG_V_pseudogene	89495584	89496317	-	IGKV2-26	havana
ENSG00000117322	19.1788	2.48563	0.72813	3.41372	0.000640824	0.00310581	chr1	protein_coding	207627575	207663240	+	CR2	ensembl_havana
ENSG00000167767	4.41402	2.48252	0.787945	3.15062	0.00162924	0.00700593	chr12	protein_coding	52562780	52585784	-	KRT80	ensembl_havana
ENSG00000119514	20.012	2.48145	0.541786	4.58013	4.64679e-06	3.90651e-05	chr9	protein_coding	101569981	101612363	+	GALNT12	ensembl_havana
ENSG00000109674	37.8088	2.48125	0.66713	3.71929	0.00019978	0.00111537	chr4	protein_coding	178230990	178284097	+	NEIL3	ensembl_havana
ENSG00000229056	7.97398	2.47996	0.743455	3.33572	0.000850792	0.00397114	chr2	antisense	197124748	197128928	+	AC020571.3	havana
ENSG00000168421	148.475	2.47892	0.421205	5.88529	3.97346e-09	6.11483e-08	chr4	protein_coding	40192673	40248587	+	RHOH	ensembl_havana
ENSG00000104427	61.0178	2.47714	0.340535	7.27428	3.48276e-13	9.9739e-12	chr8	protein_coding	79578282	79632000	+	ZC2HC1A	ensembl_havana
ENSG00000241666	4.88205	2.47596	0.79397	3.11846	0.001818	0.0076988	chr1	antisense	167596622	167599911	-	RP3-455J7.4	havana
ENSG00000259583	14.8346	2.47576	0.64049	3.86542	0.000110897	0.000662827	chr15	antisense	101433945	101459488	-	RP11-66B24.4	havana
ENSG00000112837	7.16603	2.47448	0.756138	3.27253	0.00106591	0.00484456	chr6	protein_coding	85397069	85474237	-	TBX18	ensembl_havana
ENSG00000119508	239.017	2.47397	0.334751	7.3905	1.46279e-13	4.38912e-12	chr9	protein_coding	102584137	102629173	+	NR4A3	ensembl_havana
ENSG00000211968	13.3141	2.4718	0.811891	3.0445	0.00233064	0.00953169	chr14	IG_V_gene	107078373	107078869	-	IGHV1-58	havana
ENSG00000140511	206.847	2.4703	0.326333	7.56987	3.73591e-14	1.2173e-12	chr15	protein_coding	89420519	89438857	-	HAPLN3	ensembl_havana
ENSG00000088882	78.3976	2.4681	0.326809	7.55212	4.28236e-14	1.38216e-12	chr20	protein_coding	2774715	2781283	-	CPXM1	ensembl_havana
ENSG00000261116	2.71335	2.46551	0.880626	2.79972	0.00511468	0.0185893	chr6	sense_overlapping	54807965	54809897	+	RP3-523K23.2	havana
ENSG00000257859	2.76113	2.46321	0.879865	2.79953	0.0051177	0.0185958	chr12	lincRNA	106097981	106137840	+	CASC18	havana
ENSG00000177570	45.0881	2.45893	0.419315	5.86416	4.51405e-09	6.87587e-08	chr8	protein_coding	119201698	119634234	-	SAMD12	ensembl_havana
ENSG00000184292	11.2857	2.45593	0.615238	3.99183	6.55652e-05	0.000416368	chr1	protein_coding	59041099	59043166	-	TACSTD2	ensembl_havana
ENSG00000253274	3.70399	2.4542	0.869328	2.8231	0.00475612	0.0174547	chr14	IG_V_pseudogene	107136620	107137059	-	IGHV1-67	havana
ENSG00000115165	425.735	2.45274	0.419406	5.84812	4.97152e-09	7.52471e-08	chr2	protein_coding	158271131	158345473	-	CYTIP	ensembl_havana
ENSG00000106366	3987.86	2.45121	0.34855	7.03257	2.02759e-12	5.24101e-11	chr7	protein_coding	100770370	100782547	+	SERPINE1	ensembl_havana
ENSG00000205089	5.68151	2.45069	0.741705	3.30413	0.000952706	0.00437922	chr5	protein_coding	132083137	132089856	+	CCNI2	ensembl_havana
ENSG00000088340	282.538	2.45012	0.493554	4.96423	6.89732e-07	6.9538e-06	chr20	pseudogene	34146507	34195484	-	FER1L4	havana
ENSG00000204165	18.2384	2.45	0.487648	5.02412	5.05755e-07	5.26109e-06	chrX	protein_coding	70323739	70326638	-	CXorf65	ensembl_havana
ENSG00000165887	2.37903	2.44903	0.88227	2.77583	0.00550618	0.0197521	chr10	protein_coding	99332198	99343641	+	ANKRD2	ensembl_havana
ENSG00000183434	6.90018	2.44872	0.739102	3.3131	0.000922664	0.00425903	chrX	protein_coding	132350697	132352376	-	TFDP3	ensembl_havana
ENSG00000027644	3.07695	2.44833	0.850264	2.8795	0.00398306	0.0150263	chr1	protein_coding	156809855	156828810	-	INSRR	ensembl_havana
ENSG00000269918	16.2039	2.44826	0.597105	4.10022	4.12755e-05	0.000276296	chr8	sense_intronic	10962201	10964214	-	AF131215.9	havana
ENSG00000121904	15.5944	2.44811	0.651955	3.75502	0.000173326	0.000980974	chr1	protein_coding	33979609	34631443	-	CSMD2	ensembl_havana
ENSG00000224137	14.9335	2.44806	0.575846	4.25123	2.12598e-05	0.000152804	chr2	lincRNA	208527099	208531748	+	AC079767.4	havana
ENSG00000244953	2.67373	2.44787	0.879409	2.78354	0.00537691	0.019364	chr11	lincRNA	43965337	43968756	-	RP11-613D13.8	havana
ENSG00000130477	6.48242	2.44758	0.734971	3.33017	0.00086793	0.00403772	chr19	protein_coding	17712137	17799401	-	UNC13A	ensembl_havana
ENSG00000133878	9.73882	2.44646	0.672455	3.6381	0.000274656	0.00147446	chr8	protein_coding	33448856	33457624	-	DUSP26	ensembl_havana
ENSG00000186047	6.74336	2.44643	0.726082	3.36935	0.000753444	0.00356836	chr13	protein_coding	51285144	51418075	-	DLEU7	ensembl_havana
ENSG00000150594	26.2527	2.44623	0.597126	4.09667	4.19127e-05	0.000280239	chr10	protein_coding	112836790	112840658	+	ADRA2A	ensembl_havana
ENSG00000197705	4.7896	2.44612	0.823953	2.96876	0.00299006	0.0117584	chr18	protein_coding	30252634	30353025	-	KLHL14	ensembl_havana
ENSG00000082293	4.57727	2.44554	0.806471	3.0324	0.00242616	0.00985821	chr6	protein_coding	70576463	70919679	+	COL19A1	ensembl_havana
ENSG00000196189	217.096	2.44533	0.379093	6.45048	1.11496e-10	2.21545e-09	chr1	protein_coding	156117157	156147543	+	SEMA4A	ensembl_havana
ENSG00000129195	14.3561	2.4432	0.541941	4.50824	6.53664e-06	5.30663e-05	chr17	protein_coding	6347735	6354789	+	FAM64A	ensembl_havana
ENSG00000160161	14.962	2.44243	0.614853	3.97237	7.11597e-05	0.000447751	chr19	protein_coding	19649057	19657468	+	CILP2	ensembl_havana
ENSG00000065618	5.61946	2.44206	0.813559	3.0017	0.00268473	0.0107299	chr10	protein_coding	105791044	105845760	-	COL17A1	ensembl_havana
ENSG00000265688	17.9647	2.44161	0.547135	4.46254	8.09925e-06	6.44593e-05	chr17	antisense	79885705	79888629	+	MAFG-AS1	havana
ENSG00000162998	447.726	2.44095	0.322704	7.56407	3.90663e-14	1.26602e-12	chr2	protein_coding	183698002	183731890	-	FRZB	ensembl_havana
ENSG00000211793	6.57573	2.43781	0.781244	3.12042	0.00180591	0.00765302	chr14	TR_V_gene	22409313	22409848	+	TRAV9-2	havana
ENSG00000128342	78.4227	2.43692	0.295168	8.25605	1.50573e-16	6.50321e-15	chr22	protein_coding	30636436	30642840	-	LIF	ensembl_havana
ENSG00000186197	10.1276	2.43561	0.700709	3.47592	0.0005091	0.0025422	chr1	protein_coding	236511562	236648214	+	EDARADD	ensembl_havana
ENSG00000183484	140.285	2.43479	0.368396	6.60918	3.86446e-11	8.2631e-10	chr14	protein_coding	105515728	105531782	-	GPR132	ensembl_havana
ENSG00000130037	18.7583	2.43264	0.560981	4.3364	1.44835e-05	0.000108338	chr12	protein_coding	5153085	5155949	+	KCNA5	ensembl_havana
ENSG00000049089	128.32	2.43107	0.363108	6.69516	2.15433e-11	4.71622e-10	chr1	protein_coding	40766159	40783488	-	COL9A2	ensembl_havana
ENSG00000211668	1007.04	2.42975	0.881754	2.75559	0.00585863	0.0208266	chr22	IG_V_gene	23134980	23135496	+	IGLV2-11	havana
ENSG00000186810	91.728	2.42935	0.369255	6.57904	4.73489e-11	9.95493e-10	chrX	protein_coding	70835766	70838367	-	CXCR3	ensembl_havana
ENSG00000179859	26.7624	2.42865	0.537687	4.51685	6.27678e-06	5.12003e-05	chr17	antisense	7816642	7819271	-	AC025335.1	ensembl_havana
ENSG00000010932	71.524	2.42839	0.533099	4.55523	5.23274e-06	4.34708e-05	chr1	protein_coding	171217638	171255117	+	FMO1	ensembl_havana
ENSG00000183625	5.69342	2.42671	0.766552	3.16574	0.00154688	0.00670036	chr3	protein_coding	46205096	46308197	+	CCR3	ensembl_havana
ENSG00000162493	50.0855	2.42095	0.722963	3.34866	0.000812045	0.00381538	chr1	protein_coding	13909960	13944452	+	PDPN	ensembl_havana
ENSG00000214425	51.5857	2.41955	0.334619	7.23075	4.8035e-13	1.33873e-11	chr17	pseudogene	43578685	43627701	-	LRRC37A4P	ensembl_havana
ENSG00000260359	14.2147	2.41607	0.60228	4.01154	6.03249e-05	0.000387312	chr15	lincRNA	95024040	95027181	+	RP11-4F5.2	havana
ENSG00000154646	3.46233	2.41307	0.867588	2.78135	0.00541328	0.0194744	chr21	protein_coding	19641433	19858197	-	TMPRSS15	ensembl_havana
ENSG00000171310	459.878	2.41076	0.219489	10.9835	4.58783e-28	5.85966e-26	chr12	protein_coding	104849073	105155792	+	CHST11	ensembl_havana
ENSG00000153253	5.02354	2.40852	0.778378	3.09427	0.00197295	0.00826409	chr2	protein_coding	165944032	166060577	-	SCN3A	ensembl_havana
ENSG00000092969	139.284	2.40823	0.367572	6.55172	5.68768e-11	1.17818e-09	chr1	protein_coding	218519577	218617961	+	TGFB2	ensembl_havana
ENSG00000267795	2.8076	2.4074	0.875622	2.74936	0.00597119	0.0211722	chr16	protein_coding	4838398	4846492	+	SMIM22	havana
ENSG00000226091	12.9524	2.4062	0.599492	4.01373	5.97672e-05	0.000383937	chr12	lincRNA	8448582	8549399	-	LINC00937	havana
ENSG00000115523	97.3866	2.40612	0.446329	5.3909	7.01048e-08	8.65314e-07	chr2	protein_coding	85912298	85925977	+	GNLY	ensembl_havana
ENSG00000111424	156.095	2.40581	0.26211	9.17866	4.36503e-20	2.84848e-18	chr12	protein_coding	48235320	48336831	-	VDR	ensembl_havana
ENSG00000237697	16.6631	2.40479	0.516558	4.65541	3.23343e-06	2.8216e-05	chr3	lincRNA	8613468	8615561	+	LINC00312	havana
ENSG00000258125	2.52554	2.40479	0.879809	2.7333	0.00627028	0.0220396	chr12	lincRNA	92073908	92074650	+	RP11-1041F24.1	havana
ENSG00000140545	571.987	2.40464	0.309844	7.76083	8.43777e-15	2.99003e-13	chr15	protein_coding	89441916	89456642	-	MFGE8	ensembl_havana
ENSG00000211664	8.46197	2.40147	0.861836	2.78646	0.00532864	0.0192047	chr22	IG_V_gene	23077095	23077584	+	IGLV2-18	havana
ENSG00000165996	9.3568	2.39645	0.654217	3.66309	0.000249195	0.00135483	chr10	protein_coding	17631958	17659376	-	PTPLA	ensembl_havana
ENSG00000205846	2.51948	2.39607	0.879582	2.7241	0.00644775	0.0225572	chr12	protein_coding	8608522	8630926	+	CLEC6A	ensembl_havana
ENSG00000249425	2.51948	2.39607	0.879582	2.7241	0.00644775	0.0225572	chr4	lincRNA	161460406	161507969	+	RP11-502M1.2	havana
ENSG00000120949	20.4166	2.39356	0.518589	4.61553	3.92091e-06	3.36497e-05	chr1	protein_coding	12123434	12204264	+	TNFRSF8	ensembl_havana
ENSG00000147257	417.084	2.39345	0.262342	9.12339	7.28081e-20	4.57618e-18	chrX	protein_coding	132669773	133119922	-	GPC3	ensembl_havana
ENSG00000213111	28.8715	2.39306	0.486955	4.91435	8.90779e-07	8.77335e-06	chr6	pseudogene	136355169	136356293	-	COX5BP2	havana
ENSG00000171033	17.4499	2.39198	0.594168	4.02576	5.67905e-05	0.000367186	chr8	protein_coding	79428374	79517502	+	PKIA	ensembl_havana
ENSG00000164107	37.2181	2.39098	0.522658	4.57465	4.77022e-06	4.00042e-05	chr4	protein_coding	174446120	174451380	-	HAND2	ensembl_havana
ENSG00000130427	2.93402	2.38969	0.853686	2.79927	0.00512188	0.0186055	chr7	protein_coding	100318423	100321323	+	EPO	ensembl_havana
ENSG00000145920	20.39	2.38948	0.648093	3.68694	0.000226971	0.00124678	chr5	protein_coding	175223313	175311023	+	CPLX2	ensembl_havana
ENSG00000215399	2.94988	2.38947	0.854022	2.7979	0.00514364	0.0186731	chr13	pseudogene	102454228	102454838	+	HMGB3P7	havana
ENSG00000259834	131.435	2.38878	0.418837	5.70335	1.17478e-08	1.66125e-07	chr1	lincRNA	111196182	111199662	-	RP11-284N8.3	havana
ENSG00000235579	6.34212	2.38855	0.715217	3.33961	0.000838962	0.0039259	chr2	pseudogene	202027207	202027403	-	AC007283.4	havana
ENSG00000140937	429.599	2.38708	0.506019	4.71738	2.38904e-06	2.13948e-05	chr16	protein_coding	64977656	65160015	-	CDH11	ensembl_havana
ENSG00000230010	3.22392	2.38341	0.848525	2.80888	0.00497135	0.0181248	chr20	lincRNA	18303196	18339944	-	RP4-568F9.6	havana
ENSG00000198626	41.6192	2.38156	0.705012	3.37804	0.000730053	0.00347412	chr1	protein_coding	237205505	237997288	+	RYR2	ensembl_havana
ENSG00000177455	60.3248	2.37886	0.679983	3.49842	0.000468029	0.00236165	chr16	protein_coding	28943260	28950667	+	CD19	ensembl_havana
ENSG00000164532	4.97848	2.37621	0.756567	3.14078	0.001685	0.00720456	chr7	protein_coding	35242042	35293758	-	TBX20	ensembl_havana
ENSG00000102096	662.523	2.3737	0.390831	6.07347	1.25174e-09	2.10985e-08	chrX	protein_coding	48770459	48776301	-	PIM2	ensembl_havana
ENSG00000240405	2.39311	2.37327	0.879618	2.69807	0.00697419	0.0241163	chr3	lincRNA	70048728	70064469	+	RP11-460N16.1	havana
ENSG00000163568	64.5185	2.37204	0.64859	3.65723	0.000254959	0.00138333	chr1	protein_coding	159032274	159116886	-	AIM2	ensembl_havana
ENSG00000118523	3654.17	2.37144	0.327944	7.23123	4.78642e-13	1.33706e-11	chr6	protein_coding	132269316	132272513	-	CTGF	ensembl_havana
ENSG00000145911	37.5127	2.37087	0.396987	5.97217	2.34125e-09	3.76049e-08	chr5	protein_coding	177540444	177553088	+	N4BP3	ensembl_havana
ENSG00000272379	14.9224	2.36958	0.522757	4.53284	5.81953e-06	4.77641e-05	chr6	lincRNA	13290250	13290722	-	RP1-257A7.5	havana
ENSG00000258227	30.6776	2.36747	0.564926	4.19077	2.78012e-05	0.000193983	chr7	protein_coding	141627157	141646807	-	CLEC5A	ensembl_havana
ENSG00000042980	349.621	2.36659	0.242663	9.75255	1.79895e-22	1.47144e-20	chr8	protein_coding	24151553	24216531	+	ADAM28	ensembl_havana
ENSG00000166405	24.0654	2.36622	0.513016	4.61238	3.98093e-06	3.41525e-05	chr11	protein_coding	8127597	8190602	-	RIC3	ensembl_havana
ENSG00000236404	2.223	2.36558	0.880701	2.68602	0.00723087	0.0248958	chr9	antisense	2422702	2641395	-	RP11-125B21.2	ensembl_havana
ENSG00000143494	65.5284	2.36499	0.414029	5.71214	1.11564e-08	1.58607e-07	chr1	protein_coding	213123862	213165379	+	VASH2	ensembl_havana
ENSG00000158485	32.2305	2.36339	0.625847	3.77631	0.000159168	0.000912739	chr1	protein_coding	158297741	158301321	-	CD1B	ensembl_havana
ENSG00000181215	3.63344	2.36083	0.834986	2.82739	0.00469295	0.017267	chr4	protein_coding	5958845	5991545	-	C4orf50	ensembl_havana
ENSG00000211651	539.743	2.36028	0.884163	2.66951	0.00759618	0.0259515	chr22	IG_V_gene	22735135	22735715	+	IGLV1-44	havana
ENSG00000138061	890.939	2.35943	0.248051	9.51188	1.87242e-21	1.41075e-19	chr2	protein_coding	38294116	38337044	-	CYP1B1	ensembl_havana
ENSG00000169962	26.5711	2.35881	0.445047	5.30014	1.15714e-07	1.37361e-06	chr1	protein_coding	1266694	1270686	+	TAS1R3	ensembl_havana
ENSG00000154237	231.826	2.35722	0.255289	9.23356	2.61786e-20	1.76127e-18	chr15	protein_coding	101459420	101610317	+	LRRK1	ensembl_havana
ENSG00000134640	240.023	2.35659	0.356892	6.60308	4.0269e-11	8.57205e-10	chr11	protein_coding	92702886	92718232	+	MTNR1B	ensembl_havana
ENSG00000096088	2.45762	2.35595	0.878288	2.68244	0.00730877	0.0250953	chr6	protein_coding	41704449	41721847	-	PGC	ensembl_havana
ENSG00000170837	4.63078	2.35567	0.807165	2.91846	0.0035177	0.0135032	chr3	protein_coding	71803201	71805647	+	GPR27	ensembl_havana
ENSG00000011201	76.8976	2.35565	0.383219	6.14702	7.89531e-10	1.37443e-08	chrX	protein_coding	8496915	8700227	-	KAL1	ensembl_havana
ENSG00000237412	2.54764	2.35511	0.881764	2.67091	0.00756453	0.0258559	chr2	protein_coding	233385173	233390422	+	PRSS56	havana
ENSG00000117650	140.041	2.35477	0.527432	4.46459	8.02212e-06	6.39521e-05	chr1	protein_coding	211836114	211848960	-	NEK2	ensembl_havana
ENSG00000139329	2903.82	2.34973	0.516196	4.552	5.31374e-06	4.41131e-05	chr12	protein_coding	91496406	91505608	-	LUM	ensembl_havana
ENSG00000168280	28.5218	2.34814	0.444935	5.27748	1.30971e-07	1.53489e-06	chr2	protein_coding	149632819	149883273	+	KIF5C	ensembl_havana
ENSG00000182168	60.7697	2.34765	0.363868	6.45192	1.10443e-10	2.19635e-09	chr4	protein_coding	96083655	96470357	-	UNC5C	ensembl_havana
ENSG00000127074	9.41393	2.34694	0.76412	3.07142	0.00213042	0.00882313	chr1	protein_coding	192605275	192629390	+	RGS13	ensembl_havana
ENSG00000253490	8.29391	2.34449	0.657631	3.56505	0.000363791	0.0018996	chr8	lincRNA	29605825	29656008	+	AC145110.1	havana
ENSG00000011426	279.634	2.34416	0.334851	7.00061	2.54856e-12	6.44806e-11	chr7	protein_coding	36429415	36493400	+	ANLN	ensembl_havana
ENSG00000254174	55.6053	2.34147	0.879317	2.66282	0.00774879	0.0264012	chr14	IG_V_pseudogene	106579014	106579303	-	IGHV1-12	havana
ENSG00000144730	23.4095	2.34043	0.525633	4.4526	8.48375e-06	6.71614e-05	chr3	protein_coding	57124010	57204334	-	IL17RD	ensembl_havana
ENSG00000169071	71.0845	2.34032	0.360226	6.49681	8.2043e-11	1.6592e-09	chr9	protein_coding	94325373	94712444	-	ROR2	ensembl_havana
ENSG00000070019	116.368	2.34023	0.474331	4.93375	8.06645e-07	8.03081e-06	chr12	protein_coding	14765576	14849519	-	GUCY2C	ensembl_havana
ENSG00000229124	24.44	2.34015	0.468445	4.99557	5.86621e-07	6.00809e-06	chr10	antisense	17256238	17271984	-	VIM-AS1	havana
ENSG00000085662	641.943	2.33975	0.248416	9.41867	4.56822e-21	3.2963e-19	chr7	protein_coding	134127102	134144036	-	AKR1B1	ensembl_havana
ENSG00000133328	5.84834	2.33436	0.721902	3.23362	0.00122233	0.00545479	chr11	protein_coding	63320242	63330855	-	HRASLS2	ensembl_havana
ENSG00000005102	25.3164	2.32952	0.554512	4.20103	2.65698e-05	0.000186481	chr17	protein_coding	41717756	41739322	-	MEOX1	ensembl_havana
ENSG00000175352	15.4744	2.32911	0.498923	4.66828	3.03727e-06	2.66405e-05	chr11	protein_coding	9002123	9025596	-	NRIP3	ensembl_havana
ENSG00000153093	9.21224	2.32905	0.784261	2.96974	0.0029805	0.0117295	chr2	protein_coding	111490150	111875799	+	ACOXL	ensembl_havana
ENSG00000258484	4.74209	2.32866	0.750406	3.10321	0.00191435	0.00804403	chr15	protein_coding	69110560	69239150	+	SPESP1	ensembl_havana
ENSG00000224189	18.7401	2.32824	0.674573	3.45143	0.000557614	0.00274769	chr2	antisense	177037923	177053686	-	HOXD-AS1	havana
ENSG00000259261	3.65554	2.32752	0.840782	2.76828	0.00563533	0.0201488	chr15	IG_V_gene	22472918	22473353	-	IGHV4OR15-8	havana
ENSG00000124772	132.744	2.32377	0.305348	7.61025	2.73557e-14	9.08711e-13	chr6	protein_coding	36708552	36807778	-	CPNE5	ensembl_havana
ENSG00000140563	32.1486	2.32337	0.434325	5.34939	8.82531e-08	1.06771e-06	chr15	protein_coding	94774767	95023632	+	MCTP2	ensembl_havana
ENSG00000150347	492.265	2.32323	0.156889	14.8081	1.29827e-49	6.46e-47	chr10	protein_coding	63661059	63856703	+	ARID5B	ensembl_havana
ENSG00000137843	2.39162	2.32285	0.881106	2.63628	0.00838193	0.0281957	chr15	protein_coding	40509629	40569688	+	PAK6	ensembl_havana
ENSG00000139304	2.39162	2.32285	0.881106	2.63628	0.00838193	0.0281957	chr12	protein_coding	80799774	81072802	+	PTPRQ	ensembl_havana
ENSG00000240694	30.7796	2.32241	0.448707	5.17577	2.26967e-07	2.5486e-06	chr8	protein_coding	26362202	26371608	-	PNMA2	ensembl_havana
ENSG00000261888	21.221	2.32035	0.506595	4.58029	4.64325e-06	3.90491e-05	chr17	lincRNA	81061205	81063860	+	AC144831.1	havana
ENSG00000211747	40.6891	2.31989	0.500926	4.63121	3.63532e-06	3.14112e-05	chr7	TR_V_gene	142334163	142334913	+	TRBV20-1	havana
ENSG00000185046	7.30821	2.31649	0.718651	3.22339	0.00126685	0.00563139	chr12	protein_coding	99120235	100378432	-	ANKS1B	ensembl_havana
ENSG00000124493	2.55468	2.31614	0.883156	2.62257	0.00872704	0.0291969	chr6	protein_coding	33989628	34123399	-	GRM4	ensembl_havana
ENSG00000149948	2.37655	2.31581	0.881724	2.62646	0.00862774	0.0289122	chr12	protein_coding	66217911	66360075	+	HMGA2	ensembl_havana
ENSG00000100625	13.6439	2.31572	0.815652	2.8391	0.00452412	0.0167603	chr14	protein_coding	61176246	61191066	-	SIX4	ensembl_havana
ENSG00000259236	2.40391	2.3147	0.8817	2.62527	0.00865809	0.0289915	chr15	pseudogene	102311961	102322192	-	CTD-2611K5.5	havana
ENSG00000244124	10.9058	2.31228	0.603249	3.83305	0.000126566	0.000745293	chr3	antisense	141637094	141637863	-	ATP1B3-AS1	havana
ENSG00000256616	5.26035	2.31216	0.773669	2.98857	0.0028029	0.0111287	chr18	pseudogene	12073231	12076653	-	RP11-815J4.6	ensembl_havana
ENSG00000121316	165.554	2.31208	0.343877	6.72356	1.77331e-11	3.93989e-10	chr12	protein_coding	14656595	14721283	-	PLBD1	ensembl_havana
ENSG00000237438	5.30838	2.31153	0.726454	3.18193	0.00146298	0.00638324	chr22	lincRNA	17517460	17541715	+	CECR7	havana
ENSG00000162892	43.9009	2.30985	0.481738	4.79483	1.62815e-06	1.52258e-05	chr1	protein_coding	207070788	207077484	+	IL24	ensembl_havana
ENSG00000004468	296.933	2.3063	0.466476	4.9441	7.64952e-07	7.6508e-06	chr4	protein_coding	15779898	15854853	+	CD38	ensembl_havana
ENSG00000023171	74.3857	2.30342	0.379897	6.06327	1.33383e-09	2.23402e-08	chr11	protein_coding	123396344	123498482	+	GRAMD1B	ensembl_havana
ENSG00000130821	59.2253	2.30296	0.334778	6.87907	6.02456e-12	1.45491e-10	chrX	protein_coding	152953554	152962048	+	SLC6A8	ensembl_havana
ENSG00000203804	13.3718	2.30287	0.548867	4.19567	2.72067e-05	0.000190502	chr1	protein_coding	150533480	150533969	-	ADAMTSL4-AS1	ensembl_havana
ENSG00000112218	4.4056	2.29983	0.840573	2.73602	0.00621869	0.0218873	chr6	protein_coding	97242002	97285353	-	GPR63	ensembl_havana
ENSG00000083720	77.2879	2.29728	0.406607	5.64987	1.6057e-08	2.21041e-07	chr5	protein_coding	41730167	41870621	-	OXCT1	ensembl_havana
ENSG00000267121	143.935	2.29552	0.464397	4.943	7.69295e-07	7.6878e-06	chr17	antisense	43268298	43299589	-	CTD-2020K17.1	havana
ENSG00000233334	3.98928	2.29519	0.865037	2.65328	0.00797127	0.0270588	chr10	antisense	126392194	126402786	+	FAM53B-AS1	havana
ENSG00000169884	23.8911	2.29457	0.495022	4.63528	3.56453e-06	3.08572e-05	chr12	protein_coding	49359123	49365546	-	WNT10B	ensembl_havana
ENSG00000095917	8.10633	2.29284	0.784746	2.92176	0.0034806	0.0133877	chr16	protein_coding	1306060	1308532	+	TPSD1	ensembl_havana
ENSG00000187912	17.5287	2.29216	0.661731	3.46389	0.000532425	0.00263826	chr19	protein_coding	14693896	14721969	+	CLEC17A	ensembl_havana
ENSG00000185567	165.729	2.29039	0.616331	3.71616	0.000202272	0.00112744	chr14	protein_coding	105403581	105444694	-	AHNAK2	ensembl_havana
ENSG00000078081	91.3254	2.29036	0.534981	4.2812	1.8589e-05	0.000135607	chr3	protein_coding	182840001	182881627	-	LAMP3	ensembl_havana
ENSG00000082175	42.4476	2.29009	0.567928	4.03236	5.52205e-05	0.000358295	chr11	protein_coding	100900355	101001255	-	PGR	ensembl_havana
ENSG00000162670	3.51538	2.28956	0.839858	2.72612	0.00640829	0.022452	chr1	protein_coding	190066792	190446759	-	BRINP3	ensembl_havana
ENSG00000211745	5.80253	2.28911	0.804126	2.84671	0.00441737	0.0164235	chr7	TR_V_gene	142045252	142045816	+	TRBV4-2	havana
ENSG00000106624	3106.41	2.28908	0.301776	7.58538	3.31515e-14	1.08613e-12	chr7	protein_coding	44143960	44154161	+	AEBP1	ensembl_havana
ENSG00000211797	8.03821	2.28758	0.755994	3.02592	0.00247879	0.0100328	chr14	TR_V_gene	22465778	22466407	+	TRAV17	havana
ENSG00000108821	7817.43	2.28605	0.355373	6.43283	1.25253e-10	2.4541e-09	chr17	protein_coding	48260650	48278993	-	COL1A1	ensembl_havana
ENSG00000236170	2.10922	2.28605	0.87859	2.60195	0.00926941	0.0307444	chr14	IG_D_gene	106385361	106385377	-	IGHD1-1	havana
ENSG00000120280	68.0737	2.28555	0.393353	5.81043	6.23126e-09	9.27852e-08	chrX	protein_coding	30576941	30595961	-	CXorf21	ensembl_havana
ENSG00000012779	381.403	2.28536	0.247716	9.22571	2.81689e-20	1.87929e-18	chr10	protein_coding	45869661	45941561	+	ALOX5	ensembl_havana
ENSG00000183690	6.50335	2.28419	0.740219	3.08582	0.00202989	0.00847584	chrX	protein_coding	44007128	44202918	-	EFHC2	ensembl_havana
ENSG00000153898	95.313	2.28406	0.36859	6.19674	5.76433e-10	1.02437e-08	chr1	protein_coding	85391268	85462796	-	MCOLN2	ensembl_havana
ENSG00000020633	226.769	2.2827	0.299753	7.61527	2.63139e-14	8.76544e-13	chr1	protein_coding	25226002	25291612	-	RUNX3	ensembl_havana
ENSG00000109265	57.4603	2.28068	0.385245	5.9201	3.21754e-09	5.03408e-08	chr4	protein_coding	57036361	57194791	+	KIAA1211	ensembl_havana
ENSG00000162711	216.294	2.27887	0.329138	6.92374	4.39875e-12	1.07643e-10	chr1	protein_coding	247579458	247612410	+	NLRP3	ensembl_havana
ENSG00000070190	171.707	2.27879	0.428361	5.3198	1.03884e-07	1.24182e-06	chr4	protein_coding	100737990	100791311	+	DAPP1	ensembl_havana
ENSG00000251138	15.5344	2.27829	0.623833	3.65208	0.000260125	0.00140689	chr12	lincRNA	74526946	74796315	-	RP11-81H3.2	havana
ENSG00000261218	3.93314	2.27328	0.842507	2.69824	0.00697078	0.024108	chr16	lincRNA	81771853	81801311	+	RP11-960L18.1	havana
ENSG00000101210	435.095	2.27276	0.867844	2.61885	0.00882264	0.0294548	chr20	protein_coding	62119366	62130505	-	EEF1A2	ensembl_havana
ENSG00000175592	19.9072	2.27137	0.490929	4.62669	3.71558e-06	3.20487e-05	chr11	protein_coding	65659520	65668044	-	FOSL1	ensembl_havana
ENSG00000229852	21.3965	2.2712	0.453256	5.01085	5.41894e-07	5.59558e-06	chr6	antisense	73972938	74011124	+	RP11-398K22.12	havana
ENSG00000206432	31.0806	2.27115	0.580148	3.91477	9.04899e-05	0.000555594	chr18	protein_coding	5882071	5895954	-	TMEM200C	ensembl_havana
ENSG00000134198	28.7065	2.2699	0.435682	5.20999	1.88849e-07	2.14376e-06	chr1	protein_coding	115590632	115632121	-	TSPAN2	ensembl_havana
ENSG00000228495	4.03568	2.26837	0.818434	2.77159	0.00557827	0.0199753	chr6	lincRNA	132453055	132490514	+	LINC01013	havana
ENSG00000206129	3.19252	2.26811	0.874132	2.5947	0.00946745	0.0312796	chr18	lincRNA	53670844	53858493	-	CTD-2008L17.2	ensembl_havana
ENSG00000172548	5.79024	2.26587	0.748981	3.02527	0.00248407	0.010049	chr5	protein_coding	156887027	156901725	+	NIPAL4	ensembl_havana
ENSG00000170153	46.8847	2.26524	0.403118	5.61929	1.91746e-08	2.61247e-07	chr4	protein_coding	141780961	142134031	-	RNF150	ensembl_havana
ENSG00000125337	7.39684	2.26494	0.801929	2.82437	0.00473743	0.0174048	chr6	protein_coding	168396921	168445769	+	KIF25	ensembl_havana
ENSG00000145284	39.4559	2.26268	0.41578	5.44202	5.26811e-08	6.66438e-07	chr4	protein_coding	83550692	83720010	-	SCD5	ensembl_havana
ENSG00000144815	222.125	2.26238	0.229504	9.85769	6.34928e-23	5.35852e-21	chr3	protein_coding	101498046	101547073	+	NXPE3	ensembl_havana
ENSG00000225783	261.071	2.26189	0.478901	4.72309	2.32291e-06	2.08887e-05	chr22	lincRNA	27042392	27072438	+	MIAT	havana
ENSG00000118473	68.1985	2.26187	0.33391	6.77388	1.2537e-11	2.8764e-10	chr1	protein_coding	66999066	67213982	+	SGIP1	ensembl_havana
ENSG00000106819	645.367	2.25892	0.3212	7.03274	2.02521e-12	5.24054e-11	chr9	protein_coding	95218487	95244788	-	ASPN	ensembl_havana
ENSG00000018236	2.67829	2.25889	0.859727	2.62746	0.00860258	0.0288452	chr12	protein_coding	41086244	41466220	+	CNTN1	ensembl_havana
ENSG00000272761	441.675	2.25711	0.537609	4.19842	2.68787e-05	0.000188427	chr3	lincRNA	112315641	112320749	-	RP11-572C15.6	havana
ENSG00000205784	17.4345	2.25599	0.501985	4.49414	6.98532e-06	5.63259e-05	chr19	protein_coding	4890449	4902879	-	ARRDC5	ensembl_havana
ENSG00000114631	11.4259	2.25444	0.602143	3.74402	0.000181098	0.00101965	chr3	protein_coding	127348024	127391652	+	PODXL2	ensembl_havana
ENSG00000114405	11.902	2.25407	0.579682	3.88846	0.000100882	0.000610456	chr3	protein_coding	62304648	62321888	+	C3orf14	ensembl_havana
ENSG00000112619	9.32014	2.25292	0.659005	3.41867	0.000629287	0.00305734	chr6	protein_coding	42664340	42690312	-	PRPH2	ensembl_havana
ENSG00000174946	100.08	2.25206	0.508848	4.4258	9.60871e-06	7.52688e-05	chr3	protein_coding	150915619	150920988	-	GPR171	ensembl_havana
ENSG00000113209	9.18143	2.24977	0.607433	3.70374	0.000212445	0.00117782	chr5	protein_coding	140514800	140517703	+	PCDHB5	ensembl_havana
ENSG00000082014	249.043	2.24904	0.276983	8.11978	4.67047e-16	1.89067e-14	chr7	protein_coding	150935850	150974982	-	SMARCD3	ensembl_havana
ENSG00000181649	42.2637	2.24764	0.422148	5.32429	1.01349e-07	1.21273e-06	chr11	protein_coding	2949503	2950685	-	PHLDA2	ensembl_havana
ENSG00000065911	196.653	2.24741	0.226325	9.92999	3.08297e-23	2.6972e-21	chr2	protein_coding	74425689	74444692	+	MTHFD2	ensembl_havana
ENSG00000074370	772.111	2.24523	0.284593	7.88925	3.03996e-15	1.13448e-13	chr17	protein_coding	3827169	3867736	-	ATP2A3	ensembl_havana
ENSG00000123836	1206.64	2.244	0.138117	16.247	2.34481e-59	1.86678e-56	chr1	protein_coding	207222801	207254369	+	PFKFB2	ensembl_havana
ENSG00000261153	2.26375	2.24353	0.882544	2.54211	0.0110184	0.0354955	chr16	pseudogene	33611245	33613234	+	RP11-104C4.2	havana
ENSG00000169116	221.171	2.24331	0.255068	8.79497	1.4309e-18	7.67992e-17	chr4	protein_coding	75858305	75975325	+	PARM1	ensembl_havana
ENSG00000189058	48.0273	2.24286	0.581753	3.85535	0.000115564	0.000687969	chr3	protein_coding	195295573	195311076	-	APOD	ensembl_havana
ENSG00000173239	3.07873	2.24262	0.8736	2.5671	0.0102553	0.0334204	chr10	protein_coding	90562487	90580303	+	LIPM	ensembl_havana
ENSG00000013725	313.92	2.23972	0.404376	5.53871	3.04706e-08	3.99649e-07	chr11	protein_coding	60739115	60787849	+	CD6	ensembl_havana
ENSG00000198223	223.536	2.2396	0.295698	7.57395	3.62034e-14	1.18126e-12	chrX	protein_coding	1387693	1429274	+	CSF2RA	ensembl_havana
ENSG00000188153	32.7444	2.23937	0.492829	4.5439	5.52227e-06	4.55907e-05	chrX	protein_coding	107683074	107940775	+	COL4A5	ensembl_havana
ENSG00000112149	324.022	2.23856	0.314374	7.12068	1.07394e-12	2.87556e-11	chr6	protein_coding	14117872	14137149	+	CD83	ensembl_havana
ENSG00000164066	76.8079	2.23811	0.378562	5.91215	3.37673e-09	5.26323e-08	chr4	protein_coding	128544426	128647892	+	INTU	ensembl_havana
ENSG00000268438	2.66421	2.23714	0.862024	2.59521	0.00945327	0.0312458	chr19	pseudogene	22009315	22010081	+	CTD-2607J13.1	havana
ENSG00000261490	44.4166	2.23492	0.340635	6.56104	5.34334e-11	1.11265e-09	chr4	sense_overlapping	10069713	10074643	-	RP11-448G15.3	havana
ENSG00000125355	22.1637	2.2333	0.546143	4.08922	4.32821e-05	0.000288274	chrX	protein_coding	119392505	119445411	-	TMEM255A	ensembl_havana
ENSG00000115112	24.1078	2.23327	0.435897	5.12339	3.00091e-07	3.27549e-06	chr2	protein_coding	121974163	122042783	-	TFCP2L1	ensembl_havana
ENSG00000178776	4.02862	2.23286	0.867809	2.57298	0.0100827	0.0329478	chr5	protein_coding	147260289	147286101	-	C5orf46	ensembl_havana
ENSG00000105851	223.089	2.23247	0.21018	10.6217	2.36217e-26	2.63636e-24	chr7	protein_coding	106505723	106547590	+	PIK3CG	ensembl_havana
ENSG00000225670	3.79467	2.23161	0.843727	2.64494	0.00817059	0.0276216	chr1	antisense	159165775	159177763	-	CTA-134P22.2	ensembl_havana
ENSG00000254615	5.59683	2.23041	0.705621	3.16091	0.00157275	0.00679758	chr8	lincRNA	107282372	107285127	+	RP11-395G23.3	havana
ENSG00000239218	3.53448	2.23016	0.830858	2.68417	0.007271	0.0249979	chr8	pseudogene	38291865	38293182	-	RPS20P22	havana
ENSG00000154553	584.825	2.2297	0.313252	7.11793	1.09562e-12	2.92704e-11	chr4	protein_coding	186422851	186456766	-	PDLIM3	ensembl_havana
ENSG00000162004	21.9962	2.22957	0.440826	5.05771	4.24325e-07	4.49029e-06	chr16	protein_coding	772582	776954	-	CCDC78	ensembl_havana
ENSG00000168386	517.95	2.22918	0.351918	6.33438	2.38296e-10	4.48499e-09	chr3	protein_coding	99548985	99833357	-	FILIP1L	ensembl_havana
ENSG00000160791	300.255	2.22859	0.297339	7.49512	6.62383e-14	2.07344e-12	chr3	protein_coding	46411633	46417697	+	CCR5	ensembl_havana
ENSG00000196549	11.9609	2.22687	0.667069	3.33829	0.000842966	0.00394107	chr3	protein_coding	154741913	154901497	+	MME	ensembl_havana
ENSG00000106511	19.3742	2.22685	0.535025	4.16214	3.1528e-05	0.000217697	chr7	protein_coding	15650837	15726437	-	MEOX2	ensembl_havana
ENSG00000102962	53.3753	2.22663	0.640001	3.4791	0.000503108	0.00251649	chr16	protein_coding	57392684	57400102	+	CCL22	ensembl_havana
ENSG00000175857	28.1119	2.22367	0.529916	4.19627	2.71348e-05	0.000190055	chr5	protein_coding	57787262	57792917	+	GAPT	ensembl_havana
ENSG00000112214	3.37845	2.22335	0.822013	2.70476	0.00683531	0.023722	chr6	protein_coding	97010424	97064512	+	FHL5	ensembl_havana
ENSG00000185499	20.5422	2.2229	0.512562	4.33685	1.44542e-05	0.000108153	chr1	protein_coding	155158300	155162707	-	MUC1	ensembl_havana
ENSG00000162894	244.517	2.21843	0.508996	4.35845	1.30989e-05	9.91616e-05	chr1	protein_coding	207077731	207096592	-	FAIM3	ensembl_havana
ENSG00000143228	110.384	2.21575	0.543718	4.07519	4.59775e-05	0.000303686	chr1	protein_coding	163236366	163325554	+	NUF2	ensembl_havana
ENSG00000165480	34.0279	2.21485	0.383527	5.77496	7.69713e-09	1.12906e-07	chr13	protein_coding	21727734	21750741	-	SKA3	ensembl_havana
ENSG00000237513	17.7584	2.2144	0.599483	3.69386	0.000220879	0.00121656	chr7	lincRNA	104581510	104602781	+	RP11-325F22.2	havana
ENSG00000183914	69.6341	2.21433	0.418121	5.2959	1.1843e-07	1.40168e-06	chr17	protein_coding	7620672	7737062	+	DNAH2	ensembl_havana
ENSG00000113448	169.324	2.21362	0.285563	7.75179	9.06094e-15	3.20135e-13	chr5	protein_coding	58264865	59817947	-	PDE4D	ensembl_havana
ENSG00000035720	18.2751	2.21359	0.816983	2.70947	0.00673908	0.023422	chr4	protein_coding	68424446	68473055	+	STAP1	ensembl_havana
ENSG00000147168	690.946	2.21348	0.4146	5.33883	9.35469e-08	1.12275e-06	chrX	protein_coding	70327254	70331958	-	IL2RG	ensembl_havana
ENSG00000099953	168.728	2.21252	0.241759	9.15175	5.6017e-20	3.59654e-18	chr22	protein_coding	24110413	24126503	+	MMP11	ensembl_havana
ENSG00000136999	23.4225	2.21152	0.524722	4.21466	2.5016e-05	0.000176456	chr8	protein_coding	120428546	120436593	+	NOV	ensembl_havana
ENSG00000180096	60.0127	2.21095	0.409525	5.39882	6.70794e-08	8.32706e-07	chr16	protein_coding	30389454	30407312	-	2020-09-01	ensembl_havana
ENSG00000138316	39.3637	2.21077	0.371622	5.94898	2.69818e-09	4.29336e-08	chr10	protein_coding	72432559	72522197	+	ADAMTS14	ensembl_havana
ENSG00000130475	99.6225	2.20949	0.454603	4.86025	1.17235e-06	1.12723e-05	chr19	protein_coding	17858527	17899377	+	FCHO1	ensembl_havana
ENSG00000166250	23.0249	2.20896	0.550762	4.01074	6.05282e-05	0.000388096	chr11	protein_coding	122943035	123065989	-	CLMP	ensembl_havana
ENSG00000271857	8.07169	2.20876	0.631917	3.49534	0.000473463	0.00238368	chr6	antisense	45388816	45389742	-	RP1-244F24.1	havana
ENSG00000152784	24.8909	2.20822	0.476477	4.63447	3.57853e-06	3.0956e-05	chr4	protein_coding	81105033	81125483	+	PRDM8	ensembl_havana
ENSG00000126603	173.025	2.20555	0.279225	7.89883	2.8153e-15	1.05558e-13	chr16	protein_coding	4364762	4389598	+	GLIS2	ensembl_havana
ENSG00000132965	149.585	2.20467	0.311017	7.08858	1.35494e-12	3.57585e-11	chr13	protein_coding	31309645	31338556	+	ALOX5AP	ensembl_havana
ENSG00000231964	7.7941	2.2045	0.635036	3.47146	0.000517641	0.00257703	chr10	antisense	45940018	45948569	-	RP11-67C2.2	havana
ENSG00000196371	75.5514	2.20191	0.381616	5.76995	7.92946e-09	1.15833e-07	chr11	protein_coding	94277017	94283063	+	FUT4	ensembl_havana
ENSG00000234184	4.77405	2.20035	0.81984	2.68388	0.00727729	0.0250159	chr1	lincRNA	81001440	81112473	+	RP5-887A10.1	havana
ENSG00000196859	2.94186	2.19898	0.875625	2.51132	0.0120281	0.0381968	chr17	protein_coding	39114669	39123144	-	KRT39	ensembl_havana
ENSG00000138180	49.3207	2.19804	0.453963	4.84189	1.28608e-06	1.22524e-05	chr10	protein_coding	95256389	95288849	+	CEP55	ensembl_havana
ENSG00000159723	7.59486	2.19773	0.788263	2.78807	0.00530233	0.0191272	chr16	protein_coding	67516474	67517716	-	AGRP	ensembl_havana
ENSG00000243290	500.08	2.19671	0.878289	2.50112	0.01238	0.0391167	chr2	IG_V_gene	89339721	89340242	-	IGKV1-12	havana
ENSG00000176320	4.22362	2.19633	0.841727	2.60932	0.00907229	0.0301955	chr1	lincRNA	158167712	158173667	-	RP11-404O13.5	havana
ENSG00000155011	44.8879	2.19593	0.495099	4.43534	9.19277e-06	7.22712e-05	chr4	protein_coding	107842959	108204963	-	DKK2	ensembl_havana
ENSG00000163534	57.0085	2.19575	0.787286	2.78901	0.00528695	0.019089	chr1	protein_coding	157764193	157789895	-	FCRL1	ensembl_havana
ENSG00000111674	93.6351	2.19526	0.314518	6.97978	2.95645e-12	7.43282e-11	chr12	protein_coding	7022909	7032861	+	ENO2	ensembl_havana
ENSG00000180846	4.86217	2.19458	0.829229	2.64653	0.00813217	0.0275228	chr19	antisense	1952530	1954585	-	CSNK1G2-AS1	ensembl_havana
ENSG00000215346	1.97431	2.19427	0.875646	2.50589	0.0122144	0.0386708	chr8	protein_coding	10983980	10987745	-	AF131215.5	ensembl
ENSG00000175040	130.181	2.19423	0.27268	8.04692	8.49068e-16	3.34585e-14	chr3	protein_coding	142838173	142841800	+	CHST2	ensembl_havana
ENSG00000268802	30.5233	2.19378	0.460354	4.76542	1.88463e-06	1.73659e-05	chr19	lincRNA	54862991	54864894	-	CTD-2587H19.1	havana
ENSG00000166963	83.6991	2.19365	0.482557	4.54588	5.47055e-06	4.52419e-05	chr15	protein_coding	43803156	43823818	+	MAP1A	ensembl_havana
ENSG00000238121	67.3944	2.1934	0.370403	5.92166	3.18709e-09	4.99478e-08	chr13	lincRNA	30914407	30951282	-	LINC00426	havana
ENSG00000229200	10.5982	2.18822	0.715072	3.06014	0.0022123	0.00911482	chr7	TR_V_gene	142099455	142099977	-	TRBV7-8	havana
ENSG00000267123	4.61098	2.18632	0.812734	2.69008	0.00714341	0.0246344	chr17	lincRNA	76613471	76628139	-	CTD-2357A8.3	havana
ENSG00000224367	2.23461	2.18625	0.884211	2.47254	0.0134155	0.0417698	chr18	pseudogene	56663966	56736570	+	OACYLP	havana
ENSG00000116031	9.72857	2.18606	0.635617	3.43928	0.000583266	0.00286052	chr2	protein_coding	71057347	71062952	-	CD207	ensembl_havana
ENSG00000124813	91.7459	2.18403	0.354406	6.16251	7.16001e-10	1.25835e-08	chr6	protein_coding	45295894	45632086	+	RUNX2	ensembl_havana
ENSG00000197385	6.15811	2.18298	0.74122	2.94511	0.00322836	0.0125621	chr3	protein_coding	32023263	32033120	+	ZNF860	ensembl_havana
ENSG00000162739	190.9	2.18298	0.560159	3.89706	9.73675e-05	0.000591888	chr1	protein_coding	160454820	160493052	-	SLAMF6	ensembl_havana
ENSG00000103196	560.261	2.18199	0.351288	6.2114	5.25134e-10	9.42321e-09	chr16	protein_coding	84853590	84954374	+	CRISPLD2	ensembl_havana
ENSG00000131196	165.829	2.18155	0.334285	6.526	6.75479e-11	1.38482e-09	chr18	protein_coding	77155856	77289325	+	NFATC1	ensembl_havana
ENSG00000140443	143.452	2.18103	0.255531	8.53531	1.39779e-17	6.79936e-16	chr15	protein_coding	99192200	99507759	+	IGF1R	ensembl_havana
ENSG00000113361	76.7345	2.18085	0.323802	6.73514	1.63774e-11	3.66939e-10	chr5	protein_coding	31193857	31329253	+	CDH6	ensembl_havana
ENSG00000267178	2.39584	2.18079	0.880984	2.47541	0.0133084	0.0415034	chr19	pseudogene	19698900	19699224	-	PHF5CP	havana
ENSG00000131389	652.913	2.17934	0.241434	9.02665	1.77008e-19	1.0649e-17	chr3	protein_coding	14444076	14530857	+	SLC6A6	ensembl_havana
ENSG00000181751	35.8315	2.17909	0.388497	5.60904	2.0345e-08	2.75934e-07	chr5	protein_coding	102594403	102614361	+	C5orf30	ensembl_havana
ENSG00000185518	24.0006	2.17771	0.679524	3.20476	0.00135177	0.00595456	chr15	protein_coding	91643180	91844539	+	SV2B	ensembl_havana
ENSG00000126752	53.3493	2.17711	0.562325	3.87162	0.000108112	0.000647806	chrX	protein_coding	48114752	48126879	+	SSX1	ensembl_havana
ENSG00000126353	106.081	2.17659	0.319188	6.81916	9.15764e-12	2.14432e-10	chr17	protein_coding	38710021	38721724	-	CCR7	ensembl_havana
ENSG00000255400	2.8184	2.17639	0.857453	2.53821	0.0111422	0.0358555	chr11	lincRNA	12108438	12110988	+	RP13-631K18.5	havana
ENSG00000198286	217.477	2.17461	0.388666	5.59506	2.20547e-08	2.9663e-07	chr7	protein_coding	2945775	3083579	-	CARD11	ensembl_havana
ENSG00000157965	1.96023	2.1745	0.874708	2.48597	0.0129199	0.0404697	chrX	pseudogene	52651985	52662998	+	SSX8	ensembl_havana
ENSG00000158560	13.9555	2.17224	0.52239	4.15827	3.2067e-05	0.000221227	chr7	protein_coding	95401866	95739634	+	DYNC1I1	ensembl_havana
ENSG00000121753	13.5883	2.17143	0.64162	3.3843	0.000713594	0.00340325	chr1	protein_coding	32192718	32230494	-	BAI2	ensembl_havana
ENSG00000170624	62.3015	2.17117	0.364345	5.9591	2.53625e-09	4.04648e-08	chr5	protein_coding	155297354	156194799	+	SGCD	ensembl_havana
ENSG00000135454	24.8912	2.16845	0.694519	3.12224	0.00179482	0.00761276	chr12	protein_coding	58017193	58027138	-	B4GALNT1	ensembl_havana
ENSG00000168078	60.2008	2.16797	0.507634	4.27074	1.94826e-05	0.000141436	chr8	protein_coding	27667137	27695612	-	PBK	ensembl_havana
ENSG00000177990	2.56549	2.16702	0.864773	2.50588	0.0122146	0.0386708	chr12	protein_coding	63952693	64062719	-	DPY19L2	ensembl_havana
ENSG00000211804	2.65816	2.16524	0.868932	2.49184	0.0127083	0.0399531	chr14	TR_V_gene	22564309	22564896	+	TRDV1	havana
ENSG00000163545	153.882	2.16519	0.319464	6.77756	1.22221e-11	2.80684e-10	chr1	protein_coding	205271187	205290883	-	NUAK2	ensembl_havana
ENSG00000168461	646.063	2.16342	0.153779	14.0684	5.9422e-45	2.21755e-42	chr18	protein_coding	9708162	9862548	+	RAB31	ensembl_havana
ENSG00000124766	370.925	2.1633	0.359794	6.0126	1.82573e-09	2.98056e-08	chr6	protein_coding	21593972	21598847	+	SOX4	ensembl_havana
ENSG00000168490	13.5897	2.1626	0.515202	4.19759	2.69775e-05	0.000189009	chr8	protein_coding	22077222	22089854	-	PHYHIP	ensembl_havana
ENSG00000086967	2.12082	2.16182	0.883861	2.44588	0.01445	0.0443889	chr19	protein_coding	50936160	50969578	+	MYBPC2	ensembl_havana
ENSG00000211796	4.59836	2.16167	0.79351	2.72418	0.00644607	0.0225572	chr14	TR_V_gene	22458735	22459177	+	TRAV16	havana
ENSG00000272349	4.59836	2.16167	0.79351	2.72418	0.00644607	0.0225572	chr13	lincRNA	102369198	102369728	-	RP11-397O8.7	havana
ENSG00000138944	10.3819	2.16085	0.661155	3.2683	0.00108196	0.00490632	chr22	protein_coding	44639547	44708731	-	KIAA1644	ensembl_havana
ENSG00000177272	71.0214	2.15972	0.439032	4.91928	8.68641e-07	8.58718e-06	chr1	protein_coding	111214310	111217655	-	KCNA3	ensembl_havana
ENSG00000122870	103.884	2.15965	0.410824	5.25686	1.46537e-07	1.70063e-06	chr10	protein_coding	60272900	60591195	+	BICC1	ensembl_havana
ENSG00000196562	599.997	2.15905	0.247361	8.72835	2.58409e-18	1.35645e-16	chr20	protein_coding	46285092	46415360	-	SULF2	ensembl_havana
ENSG00000111341	1456.39	2.15832	0.482816	4.47026	7.81235e-06	6.24256e-05	chr12	protein_coding	15034115	15038860	-	MGP	ensembl_havana
ENSG00000108823	78.2997	2.15802	0.36695	5.88096	4.07891e-09	6.26903e-08	chr17	protein_coding	48241575	48253292	+	SGCA	ensembl_havana
ENSG00000230838	9.23618	2.15792	0.719542	2.99902	0.00270848	0.0108122	chr2	lincRNA	216582766	216584147	+	AC093850.2	havana
ENSG00000259863	14.3542	2.15772	0.612594	3.52227	0.000427869	0.00218645	chr2	lincRNA	109743783	109745386	-	SH3RF3-AS1	havana
ENSG00000178199	159.561	2.15702	0.379459	5.68446	1.31226e-08	1.83717e-07	chr6	protein_coding	149768794	149806197	-	ZC3H12D	ensembl_havana
ENSG00000124212	426.18	2.15591	0.455288	4.73525	2.1878e-06	1.9823e-05	chr20	protein_coding	48120411	48184683	-	PTGIS	ensembl_havana
ENSG00000183780	2.56629	2.15505	0.867156	2.4852	0.012948	0.0405468	chr1	protein_coding	234040679	234460262	+	SLC35F3	ensembl_havana
ENSG00000233098	20.4324	2.15342	0.492643	4.37116	1.23587e-05	9.40346e-05	chr17	antisense	20771746	20905589	+	RP11-344E13.3	havana
ENSG00000236366	2.19484	2.15303	0.870084	2.4745	0.0133421	0.0415846	chr6	lincRNA	142847592	142959026	-	RP11-440G9.1	havana
ENSG00000100985	609.512	2.15239	0.554391	3.88245	0.000103409	0.000623366	chr20	protein_coding	44637547	44645200	+	MMP9	ensembl_havana
ENSG00000104783	73.9868	2.15107	0.556462	3.86561	0.00011081	0.000662476	chr19	protein_coding	44270685	44285409	-	KCNN4	ensembl_havana
ENSG00000206557	6.67294	2.15081	0.799681	2.68958	0.00715415	0.0246636	chr3	protein_coding	32859510	32939318	+	TRIM71	ensembl_havana
ENSG00000184254	85.3282	2.15068	0.512677	4.195	2.72873e-05	0.000190899	chr15	protein_coding	101417919	101456831	+	ALDH1A3	ensembl_havana
ENSG00000263680	2.52931	2.15037	0.866677	2.48117	0.0130953	0.0409383	chr17	lincRNA	70422080	70424993	+	RP11-57A1.1	havana
ENSG00000145147	170.119	2.1496	0.41019	5.2405	1.60145e-07	1.84155e-06	chr4	protein_coding	20254883	20622184	+	SLIT2	ensembl_havana
ENSG00000184489	543.115	2.14852	0.418308	5.13621	2.80333e-07	3.07696e-06	chr8	protein_coding	142402093	142441620	+	PTP4A3	ensembl_havana
ENSG00000079931	474.705	2.1478	0.522785	4.10837	3.98456e-05	0.000268228	chr6	protein_coding	132617194	132722684	-	MOXD1	ensembl_havana
ENSG00000104723	130.438	2.1472	0.30793	6.97303	3.10179e-12	7.77367e-11	chr8	protein_coding	15274724	15624158	+	TUSC3	ensembl_havana
ENSG00000167483	60.3551	2.1462	0.716108	2.99703	0.00272623	0.0108685	chr19	protein_coding	17634110	17664648	+	FAM129C	ensembl_havana
ENSG00000076344	50.3953	2.14507	0.371577	5.77287	7.79307e-09	1.1412e-07	chr16	protein_coding	318300	325980	-	RGS11	ensembl_havana
ENSG00000273445	6.54109	2.14488	0.702064	3.05511	0.00224977	0.00925133	chr2	antisense	87777014	87777553	-	RP11-1399P15.1	havana
ENSG00000155926	949.953	2.14477	0.326204	6.57493	4.86771e-11	1.01983e-09	chr8	protein_coding	134048973	134115298	-	SLA	ensembl_havana
ENSG00000156738	264.246	2.14316	0.814913	2.62992	0.0085404	0.0286769	chr11	protein_coding	60223225	60238233	+	MS4A1	ensembl_havana
ENSG00000078589	71.2812	2.14268	0.688413	3.11249	0.00185514	0.00783384	chrX	protein_coding	78200829	78217451	+	P2RY10	ensembl_havana
ENSG00000139626	243.098	2.14193	0.358912	5.96783	2.40429e-09	3.85138e-08	chr12	protein_coding	53585102	53601091	-	ITGB7	ensembl_havana
ENSG00000160683	1.95319	2.14106	0.872798	2.4531	0.0141631	0.0436875	chr11	protein_coding	118754475	118768508	+	CXCR5	ensembl_havana
ENSG00000179603	1.95319	2.14106	0.872798	2.4531	0.0141631	0.0436875	chr7	protein_coding	126078652	126893348	-	GRM8	ensembl_havana
ENSG00000181408	1.95319	2.14106	0.872798	2.4531	0.0141631	0.0436875	chr17	protein_coding	80332153	80333462	+	UTS2R	ensembl_havana
ENSG00000197301	1.95319	2.14106	0.872798	2.4531	0.0141631	0.0436875	chr12	protein_coding	66245120	66275947	-	RP11-366L20.2	havana
ENSG00000135253	30.9185	2.14078	0.397848	5.38091	7.41121e-08	9.09606e-07	chr7	processed_transcript	128502505	128550773	-	KCP	ensembl_havana
ENSG00000183876	21.5324	2.14055	0.695911	3.07589	0.00209875	0.00870857	chr5	protein_coding	149675906	149718870	-	ARSI	ensembl_havana
ENSG00000110448	209.127	2.13793	0.326003	6.55801	5.45296e-11	1.13251e-09	chr11	protein_coding	60869867	60895324	+	CD5	ensembl_havana
ENSG00000112655	155.538	2.13781	0.217085	9.84782	7.00482e-23	5.89096e-21	chr6	protein_coding	43044006	43129457	+	PTK7	ensembl_havana
ENSG00000108852	8.99363	2.13699	0.62881	3.39846	0.000677663	0.00326119	chr17	protein_coding	41952725	41987068	-	MPP2	ensembl_havana
ENSG00000244720	3.91861	2.13498	0.837565	2.54904	0.0108021	0.0349212	chr3	pseudogene	111352519	111353936	+	RP11-402J7.2	havana
ENSG00000165125	5.23957	2.13486	0.790395	2.70101	0.00691294	0.0239461	chr7	protein_coding	142568956	142583507	-	TRPV6	ensembl_havana
ENSG00000182240	143.45	2.13155	0.222368	9.58569	9.18395e-22	7.21545e-20	chr21	protein_coding	42539728	42654445	+	BACE2	ensembl_havana
ENSG00000065989	162.304	2.13054	0.23043	9.24592	2.33236e-20	1.57362e-18	chr19	protein_coding	10527449	10580305	+	PDE4A	ensembl_havana
ENSG00000135842	401.662	2.13048	0.206589	10.3127	6.17548e-25	6.30321e-23	chr1	protein_coding	184759858	184943682	-	FAM129A	ensembl_havana
ENSG00000106571	52.3379	2.12974	0.341567	6.23521	4.51183e-10	8.16987e-09	chr7	protein_coding	42000548	42277469	-	GLI3	ensembl_havana
ENSG00000143502	697.241	2.12939	0.414577	5.13628	2.80226e-07	3.07696e-06	chr1	protein_coding	223394161	223537544	-	SUSD4	ensembl_havana
ENSG00000067225	2182.17	2.12919	0.231901	9.18148	4.25191e-20	2.78227e-18	chr15	protein_coding	72491370	72524164	-	PKM	ensembl_havana
ENSG00000107742	790.22	2.12872	0.346046	6.15155	7.67293e-10	1.33962e-08	chr10	protein_coding	73818793	73848790	-	SPOCK2	ensembl_havana
ENSG00000251194	10.8633	2.12849	0.591325	3.59953	0.000318798	0.00168761	chr11	sense_intronic	35234097	35235554	+	RP1-68D18.2	havana
ENSG00000225796	6.7304	2.12781	0.716085	2.97145	0.00296393	0.0116797	chr2	pseudogene	202078021	202079383	-	MTND4P23	havana
ENSG00000134627	31.5892	2.12771	0.392583	5.41978	5.96712e-08	7.45391e-07	chr11	protein_coding	94277006	94354587	+	PIWIL4	ensembl_havana
ENSG00000110318	18.7668	2.12686	0.544859	3.90351	9.48069e-05	0.000578974	chr11	protein_coding	101785746	101871789	+	KIAA1377	ensembl_havana
ENSG00000205038	8.72529	2.12685	0.793883	2.67904	0.00738334	0.0253331	chr8	protein_coding	110374706	110542559	+	PKHD1L1	ensembl_havana
ENSG00000091986	1799.17	2.12645	0.516979	4.11323	3.90167e-05	0.000263316	chr3	protein_coding	112323407	112368377	-	CCDC80	ensembl_havana
ENSG00000211734	14.1896	2.12515	0.608498	3.49245	0.000478619	0.0024066	chr7	TR_V_gene	142020496	142021363	+	TRBV5-1	havana
ENSG00000140285	104.142	2.12483	0.327841	6.4813	9.09356e-11	1.82667e-09	chr15	protein_coding	49715293	49780972	+	FGF7	ensembl_havana
ENSG00000132639	8.49267	2.12265	0.652444	3.25339	0.00114039	0.00513211	chr20	protein_coding	10199478	10288066	+	SNAP25	ensembl_havana
ENSG00000164691	217.981	2.12204	0.443933	4.7801	1.75208e-06	1.62638e-05	chr6	protein_coding	159455500	159466184	-	TAGAP	ensembl_havana
ENSG00000252105	2.79287	2.1214	0.878018	2.41612	0.0156867	0.04757	chr1	snRNA	149286177	149286322	-	RNU1-143P	ensembl
ENSG00000033170	126.396	2.12	0.233517	9.07857	1.10011e-19	6.77189e-18	chr14	protein_coding	65877310	66210839	+	FUT8	ensembl_havana
ENSG00000092445	56.7232	2.12	0.349568	6.06462	1.32266e-09	2.21999e-08	chr15	protein_coding	41849873	41871536	+	TYRO3	ensembl_havana
ENSG00000164692	6082.03	2.11927	0.373825	5.66913	1.43521e-08	1.99992e-07	chr7	protein_coding	94023873	94060544	+	COL1A2	ensembl_havana
ENSG00000129990	6.10642	2.11811	0.83909	2.52429	0.0115932	0.0370573	chr19	protein_coding	55682567	55691809	-	SYT5	ensembl_havana
ENSG00000156711	193.798	2.11759	0.360343	5.8766	4.18784e-09	6.41992e-08	chr6	protein_coding	36095586	36107842	+	MAPK13	ensembl_havana
ENSG00000189056	172.337	2.11407	0.32157	6.57422	4.89098e-11	1.02381e-09	chr7	protein_coding	103112231	103629963	-	RELN	ensembl_havana
ENSG00000133246	42.5636	2.11138	0.385539	5.47644	4.33956e-08	5.55445e-07	chr19	protein_coding	8554940	8567996	-	PRAM1	ensembl_havana
ENSG00000145362	111.054	2.11037	0.310291	6.80128	1.03691e-11	2.40677e-10	chr4	protein_coding	113739265	114304896	+	ANK2	ensembl_havana
ENSG00000264198	470.945	2.11034	0.409429	5.15434	2.54526e-07	2.82093e-06	chr17	lincRNA	37913974	37920089	-	RP11-94L15.2	havana
ENSG00000226476	2.11476	2.10948	0.884585	2.38471	0.0170925	0.0509405	chr1	lincRNA	61005921	61106163	-	RP11-776H12.1	havana
ENSG00000236946	6.49142	2.10859	0.838888	2.51355	0.0119523	0.0380069	chr12	pseudogene	68429547	68430633	+	HNRNPA1P70	havana
ENSG00000124557	2.69936	2.10622	0.860498	2.44767	0.0143783	0.0442029	chr6	protein_coding	26501449	26510650	+	BTN1A1	ensembl_havana
ENSG00000162738	26.7864	2.10491	0.404074	5.20922	1.89641e-07	2.15071e-06	chr1	protein_coding	160370376	160398468	+	VANGL2	ensembl_havana
ENSG00000180447	69.2288	2.10443	0.367115	5.73234	9.90554e-09	1.42606e-07	chr9	protein_coding	89559279	89562104	-	GAS1	ensembl_havana
ENSG00000227619	2.27501	2.10379	0.882384	2.38421	0.0171157	0.0510032	chr9	antisense	132337688	132346835	+	RP11-492E3.2	havana
ENSG00000205021	7.25446	2.10298	0.710548	2.95966	0.0030798	0.0120584	chr17	protein_coding	34623842	34625731	-	CCL3L1	ensembl_havana
ENSG00000234511	23.2528	2.10084	0.592533	3.54552	0.000391841	0.00202482	chr5	protein_coding	169659451	169679579	+	C5orf58	ensembl_havana
ENSG00000271856	20.0087	2.10054	0.555358	3.78232	0.000155376	0.00089314	chr3	lincRNA	107844668	107857457	+	RP11-861A13.4	havana
ENSG00000271680	5.87398	2.09946	0.713706	2.94163	0.00326485	0.0126814	chr1	pseudogene	207079273	207079738	+	RP11-564A8.8	havana
ENSG00000215808	16.2203	2.09823	0.549247	3.82019	0.000133351	0.000780628	chr1	lincRNA	238643684	238649323	-	LINC01139	havana
ENSG00000186265	37.3193	2.09795	0.529603	3.96136	7.45247e-05	0.000466688	chr3	protein_coding	112182815	112218408	-	BTLA	ensembl_havana
ENSG00000130176	66.9099	2.09775	0.614148	3.4157	0.00063618	0.00308644	chr19	protein_coding	11649532	11661138	+	CNN1	ensembl_havana
ENSG00000260996	6.80402	2.09699	0.71518	2.93212	0.00336655	0.0130129	chr9	sense_overlapping	140188320	140190173	-	RP13-122B23.8	havana
ENSG00000137747	10.9916	2.0967	0.589968	3.55392	0.00037954	0.00196978	chr11	protein_coding	117771358	117800174	-	TMPRSS13	ensembl_havana
ENSG00000211752	12.7746	2.09598	0.642081	3.26436	0.00109713	0.00496567	chr7	TR_V_gene	142423173	142423688	+	TRBV27	havana
ENSG00000226652	3.10686	2.09589	0.82913	2.52782	0.0114775	0.0367463	chr3	pseudogene	186478893	186479564	+	PSMD10P2	havana
ENSG00000205277	5.63724	2.09514	0.734559	2.85224	0.0043412	0.0161751	chr7	protein_coding	100612904	100662230	+	MUC12	ensembl_havana
ENSG00000230709	1.8394	2.09452	0.871642	2.40296	0.0162631	0.0489637	chr17	lincRNA	16879313	16884667	-	AC104024.1	havana
ENSG00000251664	1.8394	2.09452	0.871642	2.40296	0.0162631	0.0489637	chr5	protein_coding	140255058	140391929	+	PCDHA12	ensembl_havana
ENSG00000254395	1.8394	2.09452	0.871642	2.40296	0.0162631	0.0489637	chr14	IG_V_pseudogene	107062111	107062561	-	IGHV4-55	havana
ENSG00000186074	69.8729	2.09337	0.476116	4.39675	1.09882e-05	8.47138e-05	chr17	protein_coding	72690452	72709117	-	CD300LF	ensembl_havana
ENSG00000204277	3.07349	2.09318	0.853257	2.45316	0.0141607	0.0436875	chr17	lincRNA	76257430	76274573	-	RP11-219G17.4	ensembl_havana
ENSG00000141384	32.0116	2.09158	0.436465	4.79209	1.65056e-06	1.54069e-05	chr18	protein_coding	23805900	23971649	+	TAF4B	ensembl_havana
ENSG00000127152	132.893	2.08985	0.479843	4.35528	1.32895e-05	0.000100478	chr14	protein_coding	99635624	99737861	-	BCL11B	ensembl_havana
ENSG00000147246	1.84644	2.08886	0.87116	2.39779	0.0164944	0.0495102	chrX	protein_coding	113818551	114144624	+	HTR2C	ensembl_havana
ENSG00000167332	1.84644	2.08886	0.87116	2.39779	0.0164944	0.0495102	chr11	protein_coding	4701401	4719084	-	OR51E2	ensembl_havana
ENSG00000169330	12.448	2.08767	0.659779	3.16419	0.00155513	0.00672991	chr15	protein_coding	79724858	79764632	+	KIAA1024	ensembl_havana
ENSG00000174371	105.076	2.08733	0.470979	4.4319	9.34074e-06	7.3338e-05	chr1	protein_coding	242011269	242058450	+	EXO1	ensembl_havana
ENSG00000113302	6.51003	2.08679	0.715475	2.91665	0.00353809	0.0135711	chr5	protein_coding	158741791	158757895	-	IL12B	ensembl_havana
ENSG00000136010	106.287	2.08664	0.373134	5.59221	2.24199e-08	3.00999e-07	chr12	protein_coding	105413568	105478355	-	ALDH1L2	ensembl_havana
ENSG00000162873	3.53121	2.08583	0.791287	2.636	0.00838895	0.028208	chr1	protein_coding	205305220	205326218	-	KLHDC8A	ensembl_havana
ENSG00000163739	28.7555	2.08539	0.444347	4.69317	2.69007e-06	2.3761e-05	chr4	protein_coding	74735110	74736959	+	CXCL1	ensembl_havana
ENSG00000196368	1.83236	2.08395	0.871038	2.39249	0.0167343	0.0501105	chrX	protein_coding	51232863	51239448	-	NUDT11	ensembl_havana
ENSG00000253957	1.83236	2.08395	0.871038	2.39249	0.0167343	0.0501105	chr14	IG_V_pseudogene	106714360	106714821	-	IGHV3-22	havana
ENSG00000163563	167.645	2.0834	0.246118	8.46504	2.56075e-17	1.19455e-15	chr1	protein_coding	158801107	158819296	+	MNDA	ensembl_havana
ENSG00000173846	258.38	2.08227	0.202946	10.2602	1.06487e-24	1.06862e-22	chr1	protein_coding	45265897	45271662	+	PLK3	ensembl_havana
ENSG00000100095	3.13178	2.08165	0.854904	2.43495	0.0148939	0.0455534	chr22	protein_coding	26565440	26779562	+	SEZ6L	ensembl_havana
ENSG00000090382	3770.46	2.07997	0.41456	5.01729	5.24053e-07	5.42308e-06	chr12	protein_coding	69742121	69748014	+	LYZ	ensembl_havana
ENSG00000255760	5.87608	2.07944	0.734385	2.83154	0.0046324	0.0170768	chr12	lincRNA	32030013	32040137	-	RP11-428G5.5	havana
ENSG00000182310	34.2525	2.07817	0.437185	4.75352	1.99908e-06	1.83075e-05	chr19	processed_transcript	52196593	52215640	+	SPACA6P	havana
ENSG00000259954	3.5604	2.07679	0.827329	2.51024	0.0120651	0.0383092	chr16	antisense	27458990	27464714	-	IL21R-AS1	havana
ENSG00000077943	74.3527	2.07482	0.320252	6.4787	9.25147e-11	1.85527e-09	chr10	protein_coding	15555948	15762124	-	ITGA8	ensembl_havana
ENSG00000224014	1.99295	2.07442	0.884616	2.345	0.019027	0.0556165	chr1	pseudogene	247338558	247338827	+	RP11-488L18.6	havana
ENSG00000176678	19.8448	2.07192	0.594909	3.48276	0.000496273	0.00248594	chr16	protein_coding	86609974	86615303	+	FOXL1	ensembl_havana
ENSG00000215504	2.86098	2.0719	0.840382	2.46543	0.013685	0.0424759	chr11	protein_coding	85563600	85565986	-	AP000974.1	ensembl
ENSG00000267583	2.86098	2.0719	0.840382	2.46543	0.013685	0.0424759	chr18	lincRNA	33023833	33047052	-	RP11-322E11.5	havana
ENSG00000114805	11.0248	2.07129	0.578106	3.58289	0.000339808	0.00178577	chr3	protein_coding	155093369	155462856	-	PLCH1	ensembl_havana
ENSG00000131981	820.431	2.06963	0.294037	7.03865	1.94107e-12	5.03371e-11	chr14	protein_coding	55590828	55612126	+	LGALS3	ensembl_havana
ENSG00000070388	1.9992	2.06933	0.884579	2.33934	0.019318	0.0563225	chr19	protein_coding	639879	643703	+	FGF22	ensembl_havana
ENSG00000232517	1.9992	2.06933	0.884579	2.33934	0.019318	0.0563225	chr5	pseudogene	54104038	54168379	-	AC112198.1	havana
ENSG00000182389	18.2361	2.069	0.594307	3.48136	0.000498872	0.00249635	chr2	protein_coding	152689290	152955593	-	CACNB4	ensembl_havana
ENSG00000163519	67.1635	2.06796	0.475381	4.35011	1.36072e-05	0.000102554	chr3	protein_coding	108541545	108573852	+	TRAT1	ensembl_havana
ENSG00000159753	161.365	2.06454	0.41184	5.01297	5.3596e-07	5.5391e-06	chr16	protein_coding	67678822	67691472	+	RLTPR	ensembl_havana
ENSG00000197497	13.0505	2.06438	0.573495	3.59965	0.00031865	0.0016875	chr19	protein_coding	53662466	53696639	-	ZNF665	ensembl_havana
ENSG00000258181	3.37622	2.06363	0.814517	2.53356	0.011291	0.0362466	chr12	lincRNA	47641907	47651322	+	RP11-493L12.4	havana
ENSG00000137941	59.2011	2.06339	0.305504	6.75405	1.43771e-11	3.27409e-10	chr1	protein_coding	84330711	84464833	-	TTLL7	ensembl_havana
ENSG00000077782	333.939	2.06237	0.239512	8.61072	7.26015e-18	3.64289e-16	chr8	protein_coding	38268656	38326352	-	FGFR1	ensembl_havana
ENSG00000012124	121.723	2.06236	0.52945	3.89529	9.80818e-05	0.000595926	chr19	protein_coding	35810164	35838258	+	CD22	ensembl_havana
ENSG00000122224	98.7018	2.06145	0.478892	4.30463	1.67264e-05	0.000123072	chr1	protein_coding	160765864	160798051	+	LY9	ensembl_havana
ENSG00000188822	15.9163	2.0605	0.671145	3.07012	0.00213973	0.00885402	chr1	protein_coding	24197016	24285549	-	CNR2	ensembl_havana
ENSG00000129270	28.4844	2.05877	0.451463	4.56022	5.11013e-06	4.25707e-05	chr17	protein_coding	34083268	34122711	-	MMP28	ensembl_havana
ENSG00000054219	126.774	2.05856	0.427038	4.82055	1.43163e-06	1.34937e-05	chr2	protein_coding	160628362	160761260	-	LY75	ensembl_havana
ENSG00000103089	3.58575	2.05758	0.876535	2.34741	0.0189046	0.0553534	chr16	protein_coding	74746853	74808729	-	FA2H	ensembl_havana
ENSG00000133742	4.65319	2.05749	0.755637	2.72285	0.00647214	0.0226193	chr8	protein_coding	86239837	86291243	-	CA1	ensembl_havana
ENSG00000109944	27.3855	2.05745	0.415693	4.94944	7.44271e-07	7.45497e-06	chr11	protein_coding	122753391	122830506	+	C11orf63	ensembl_havana
ENSG00000247982	119.51	2.05677	0.412847	4.98192	6.29564e-07	6.40942e-06	chr15	lincRNA	57592563	57599959	+	LINC00926	havana
ENSG00000142765	219.861	2.05646	0.424747	4.8416	1.28798e-06	1.22625e-05	chr1	protein_coding	27668513	27680421	+	SYTL1	ensembl_havana
ENSG00000134594	12.1347	2.05569	0.53996	3.80712	0.000140592	0.000819	chrX	protein_coding	129305623	129318844	+	RAB33A	ensembl_havana
ENSG00000160856	129.096	2.05547	0.684398	3.00333	0.00267044	0.01068	chr1	protein_coding	157644111	157670647	-	FCRL3	ensembl_havana
ENSG00000185668	5.74531	2.05397	0.717935	2.86094	0.00422381	0.0158047	chr1	protein_coding	38509523	38512450	-	POU3F1	ensembl_havana
ENSG00000125910	58.924	2.05327	0.454394	4.51871	6.22189e-06	5.07873e-05	chr19	protein_coding	3172344	3180329	+	S1PR4	ensembl_havana
ENSG00000074211	2.39618	2.05312	0.871544	2.35573	0.0184866	0.054376	chr4	protein_coding	6322305	6565327	-	PPP2R2C	ensembl_havana
ENSG00000107485	52.6116	2.05156	0.340733	6.02103	1.73314e-09	2.83911e-08	chr10	protein_coding	8095567	8117161	+	GATA3	ensembl_havana
ENSG00000133392	763.098	2.05113	0.347431	5.90371	3.55426e-09	5.51233e-08	chr16	protein_coding	15797029	15950890	-	MYH11	ensembl_havana
ENSG00000198758	66.8225	2.04929	0.492887	4.15774	3.21417e-05	0.000221551	chr1	protein_coding	110292702	110306649	-	EPS8L3	ensembl_havana
ENSG00000164949	605.336	2.04925	0.345967	5.92326	3.15626e-09	4.95623e-08	chr8	protein_coding	95261481	95274578	-	GEM	ensembl_havana
ENSG00000115353	6.70816	2.04918	0.720192	2.84532	0.00443666	0.0164845	chr2	protein_coding	75273590	75426826	-	TACR1	ensembl_havana
ENSG00000088836	8.66611	2.04808	0.610131	3.35679	0.00078854	0.00371689	chr20	protein_coding	3208063	3219836	-	SLC4A11	ensembl_havana
ENSG00000058085	17.8338	2.04618	0.702745	2.91169	0.00359475	0.0137613	chr1	protein_coding	183155373	183214035	+	LAMC2	ensembl_havana
ENSG00000117399	167.293	2.04615	0.317813	6.43822	1.20882e-10	2.37822e-09	chr1	protein_coding	43824626	43828874	+	CDC20	ensembl_havana
ENSG00000113263	344.319	2.04545	0.446481	4.58127	4.62167e-06	3.88949e-05	chr5	protein_coding	156569944	156682201	+	ITK	ensembl_havana
ENSG00000161249	10.0288	2.04523	0.630176	3.24549	0.00117249	0.00525595	chr19	protein_coding	35988122	36004560	-	DMKN	ensembl_havana
ENSG00000067057	195.558	2.04512	0.346271	5.90613	3.50239e-09	5.43895e-08	chr10	protein_coding	3108525	3179904	+	PFKP	ensembl_havana
ENSG00000115252	126.542	2.04506	0.387669	5.27529	1.32544e-07	1.55257e-06	chr2	protein_coding	183004763	183387919	-	PDE1A	ensembl_havana
ENSG00000239961	8.23731	2.04408	0.7394	2.76451	0.00570082	0.0203586	chr19	protein_coding	54844456	54850421	-	LILRA4	ensembl_havana
ENSG00000055118	3.36918	2.04348	0.819657	2.4931	0.0126634	0.0398542	chr7	protein_coding	150642049	150675403	-	KCNH2	ensembl_havana
ENSG00000103490	107.933	2.04305	0.264868	7.71345	1.22465e-14	4.2452e-13	chr16	protein_coding	31212806	31214771	-	PYCARD	ensembl_havana
ENSG00000101265	527.295	2.04068	0.241881	8.43671	3.26398e-17	1.49629e-15	chr20	protein_coding	4760669	4804291	-	RASSF2	ensembl_havana
ENSG00000105639	565.79	2.04066	0.385137	5.29854	1.16735e-07	1.38435e-06	chr19	protein_coding	17935589	17958880	-	JAK3	ensembl_havana
ENSG00000171649	31.6231	2.04017	0.374785	5.44356	5.22255e-08	6.61726e-07	chr19	protein_coding	58089824	58105145	+	ZIK1	ensembl_havana
ENSG00000079263	136.728	2.03934	0.426054	4.78657	1.69654e-06	1.58035e-05	chr2	protein_coding	231067826	231223762	+	SP140	ensembl_havana
ENSG00000197467	34.1709	2.03888	0.43824	4.65243	3.28046e-06	2.86055e-05	chr10	protein_coding	71561644	71724031	+	COL13A1	ensembl_havana
ENSG00000113088	94.7002	2.03791	0.470999	4.32678	1.51303e-05	0.000112494	chr5	protein_coding	54320081	54330398	+	GZMK	ensembl_havana
ENSG00000143217	5.43194	2.03586	0.737849	2.75919	0.00579452	0.02065	chr1	protein_coding	161040785	161059389	-	PVRL4	ensembl_havana
ENSG00000156127	67.3038	2.0349	0.4338	4.69087	2.72048e-06	2.4003e-05	chr14	protein_coding	75988768	76013358	+	BATF	ensembl_havana
ENSG00000130635	1393.32	2.03474	0.297485	6.83983	7.92873e-12	1.87867e-10	chr9	protein_coding	137533620	137736686	+	COL5A1	ensembl_havana
ENSG00000026025	3243.65	2.03337	0.195096	10.4224	1.9593e-25	2.0891e-23	chr10	protein_coding	17270258	17279592	+	VIM	ensembl_havana
ENSG00000227678	2.712	2.0328	0.836111	2.43126	0.0150464	0.0459433	chr6	antisense	130454555	130465515	-	RP11-73O6.3	havana
ENSG00000183960	5.07153	2.03234	0.76838	2.64497	0.00816984	0.0276216	chr3	protein_coding	19189946	19577138	+	KCNH8	ensembl_havana
ENSG00000174944	27.0764	2.03224	0.590207	3.44327	0.000574729	0.00282359	chr3	protein_coding	150929905	150996255	-	P2RY14	ensembl_havana
ENSG00000205809	3.52619	2.03146	0.834126	2.43544	0.0148737	0.0454974	chr12	protein_coding	10579453	10594899	-	KLRC2	ensembl_havana
ENSG00000241657	10.3163	2.03144	0.590837	3.43823	0.000585529	0.00286926	chr7	lincRNA	142197570	142198069	-	TRBV11-2	havana
ENSG00000007237	348.79	2.03113	0.183994	11.0391	2.47478e-28	3.22993e-26	chr17	protein_coding	9813926	10101868	-	GAS7	ensembl_havana
ENSG00000228594	23.1843	2.0309	0.451366	4.49945	6.8128e-06	5.5065e-05	chr1	protein_coding	1533392	1535476	-	C1orf233	havana
ENSG00000091490	728.556	2.03016	0.202626	10.0193	1.25449e-23	1.16133e-21	chr4	protein_coding	25749055	25865382	-	SEL1L3	ensembl_havana
ENSG00000186310	16.7218	2.02999	0.501027	4.05166	5.08556e-05	0.000333051	chrX	protein_coding	92925929	92928567	-	NAP1L3	ensembl_havana
ENSG00000196550	11.7578	2.02959	0.803228	2.52679	0.0115109	0.0368337	chr1	protein_coding	206136916	206155151	+	FAM72A	ensembl_havana
ENSG00000174576	2.28061	2.02804	0.869478	2.33248	0.0196757	0.0572458	chr11	protein_coding	66188475	66194178	+	NPAS4	ensembl_havana
ENSG00000011083	3.96081	2.02728	0.771086	2.62913	0.00856045	0.02872	chr5	protein_coding	149569520	149602351	+	SLC6A7	ensembl_havana
ENSG00000173890	127.984	2.02665	0.303382	6.68018	2.38645e-11	5.19581e-10	chr3	protein_coding	169755717	169803191	+	GPR160	ensembl_havana
ENSG00000006606	2.44368	2.02649	0.875567	2.31449	0.0206408	0.0596185	chr7	protein_coding	75398851	75419214	-	CCL26	ensembl_havana
ENSG00000116106	105.397	2.02463	0.266118	7.60802	2.78334e-14	9.22017e-13	chr2	protein_coding	222282747	222438922	-	EPHA4	ensembl_havana
ENSG00000155980	3.96785	2.02293	0.773429	2.61553	0.00890894	0.0297056	chr12	protein_coding	57943781	57980415	+	KIF5A	ensembl_havana
ENSG00000203326	43.6464	2.0229	0.425135	4.75825	1.95278e-06	1.79179e-05	chr19	protein_coding	53868946	53895470	+	ZNF525	ensembl_havana
ENSG00000196358	25.4447	2.02227	0.431768	4.6837	2.81741e-06	2.48123e-05	chr9	protein_coding	135037334	135119921	+	NTNG2	ensembl_havana
ENSG00000113083	133.78	2.02077	0.219539	9.20463	3.42838e-20	2.26197e-18	chr5	protein_coding	121398890	121413980	-	LOX	ensembl_havana
ENSG00000250376	4.82329	2.02055	0.787746	2.56498	0.0103182	0.0335839	chr4	pseudogene	69650336	69653192	+	CTD-2005D20.1	havana
ENSG00000011422	193.104	2.02016	0.277017	7.29255	3.0415e-13	8.79457e-12	chr19	protein_coding	44150247	44174699	-	PLAUR	ensembl_havana
ENSG00000166578	13.3684	2.01994	0.513125	3.93656	8.26594e-05	0.000512257	chr12	protein_coding	113633246	113658899	-	IQCD	ensembl_havana
ENSG00000196376	5.03734	2.01961	0.780918	2.5862	0.00970399	0.0319331	chr6	protein_coding	118228689	118638839	+	SLC35F1	ensembl_havana
ENSG00000151651	258.308	2.01866	0.29902	6.75091	1.46922e-11	3.33881e-10	chr10	protein_coding	135075907	135090372	-	ADAM8	ensembl_havana
ENSG00000117724	388.657	2.01804	0.544555	3.70586	0.000210679	0.00116965	chr1	protein_coding	214776538	214837931	+	CENPF	ensembl_havana
ENSG00000168143	2.57051	2.01783	0.866332	2.32916	0.0198505	0.0576494	chr6	protein_coding	54711569	54806820	+	FAM83B	ensembl_havana
ENSG00000078399	2.14011	2.01711	0.883596	2.28285	0.0224395	0.0638714	chr7	protein_coding	27202054	27210117	-	HOXA9	ensembl_havana
ENSG00000166105	5.34809	2.01687	0.734534	2.74578	0.00603677	0.0213692	chr11	protein_coding	134144139	134189458	+	GLB1L3	ensembl_havana
ENSG00000121933	79.5108	2.01622	0.282161	7.14564	8.95763e-13	2.41745e-11	chr1	protein_coding	112025970	112106584	-	ADORA3	ensembl_havana
ENSG00000255624	5.43411	2.01599	0.740923	2.72092	0.00651013	0.0227388	chr10	pseudogene	124639246	124658230	+	RP11-564D11.3	ensembl_havana
ENSG00000165178	25.0818	2.01595	0.434876	4.6357	3.55738e-06	3.08066e-05	chr7	pseudogene	74572445	74587848	-	NCF1C	ensembl_havana
ENSG00000184261	3.24097	2.01543	0.851411	2.36716	0.017925	0.0529985	chr2	protein_coding	47743720	47798078	-	KCNK12	ensembl_havana
ENSG00000230747	6.16713	2.01524	0.746358	2.70009	0.00693202	0.0239983	chr2	antisense	96973001	96987469	-	AC021188.4	havana
ENSG00000197587	2.27357	2.0144	0.870708	2.31352	0.020694	0.0597505	chr1	protein_coding	46972668	46979898	+	DMBX1	ensembl_havana
ENSG00000150782	224.1	2.01338	0.405535	4.96475	6.87894e-07	6.9382e-06	chr11	protein_coding	112013974	112034840	-	IL18	ensembl_havana
ENSG00000182183	22.0998	2.01335	0.436075	4.61698	3.89369e-06	3.34401e-05	chr1	protein_coding	53099016	53135355	+	FAM159A	ensembl_havana
ENSG00000168071	554.07	2.01331	0.367037	5.4853	4.12767e-08	5.30885e-07	chr11	protein_coding	64107695	64125006	+	CCDC88B	ensembl_havana
ENSG00000122644	193.203	2.01325	0.292529	6.88221	5.89322e-12	1.42752e-10	chr7	protein_coding	12726481	12730559	+	ARL4A	ensembl_havana
ENSG00000156269	1.81828	2.01198	0.865987	2.32334	0.0201607	0.0583943	chr4	protein_coding	80146848	80247204	-	NAA11	ensembl_havana
ENSG00000163751	54.3584	2.01175	0.474519	4.23957	2.23952e-05	0.000159907	chr3	protein_coding	148583043	148614983	+	CPA3	ensembl_havana
ENSG00000123146	761.902	2.01054	0.24806	8.10507	5.27153e-16	2.13038e-14	chr19	protein_coding	14491313	14519537	+	CD97	ensembl_havana
ENSG00000168314	2.14715	2.00972	0.883812	2.27392	0.0229706	0.0651194	chr3	protein_coding	39508689	39570970	+	MOBP	ensembl_havana
ENSG00000132321	4.31447	2.00905	0.814286	2.46726	0.0136152	0.0422979	chr2	protein_coding	237232794	237416185	-	IQCA1	ensembl_havana
ENSG00000188282	21.4785	2.00902	0.764499	2.62789	0.00859164	0.0288125	chr2	protein_coding	218899683	218955304	+	RUFY4	ensembl_havana
ENSG00000174099	276.681	2.00868	0.314704	6.38278	1.73903e-10	3.33355e-09	chr12	protein_coding	65672423	65882024	+	MSRB3	ensembl_havana
ENSG00000011028	608.309	2.00857	0.173554	11.5731	5.63938e-31	9.03966e-29	chr17	protein_coding	60704762	60770958	+	MRC2	ensembl_havana
ENSG00000231196	5.70356	2.00557	0.844274	2.3755	0.0175252	0.0520159	chr1	lincRNA	147762996	147767966	-	RP11-495P10.8	havana
ENSG00000175793	46.5893	2.00515	0.453674	4.41981	9.8786e-06	7.70027e-05	chr1	protein_coding	27189633	27190947	+	SFN	ensembl_havana
ENSG00000111664	8.53357	2.00466	0.610448	3.28392	0.00102375	0.00466628	chr12	protein_coding	6949118	6956557	+	GNB3	ensembl_havana
ENSG00000100298	25.8859	2.00202	0.50843	3.93766	8.22809e-05	0.000510308	chr22	protein_coding	39493229	39500072	+	APOBEC3H	ensembl_havana
ENSG00000198542	749.76	2.00041	0.520673	3.84198	0.000122048	0.000722067	chr13	protein_coding	102104966	102375456	+	ITGBL1	ensembl_havana
ENSG00000013810	258.42	1.99976	0.324947	6.15411	7.5501e-10	1.31914e-08	chr4	protein_coding	1723227	1746898	+	TACC3	ensembl_havana
ENSG00000160211	500.297	1.9994	0.186455	10.7232	7.91856e-27	9.13657e-25	chrX	protein_coding	153759606	153775787	-	G6PD	ensembl_havana
ENSG00000177679	9.43386	1.99936	0.627721	3.18511	0.00144701	0.00632395	chr7	protein_coding	75831216	75916605	+	SRRM3	ensembl_havana
ENSG00000237596	81.7358	1.99836	0.382336	5.22671	1.7255e-07	1.96997e-06	chr6	antisense	136415853	136546733	-	RP13-143G15.4	havana
ENSG00000197471	351.083	1.99827	0.414486	4.82107	1.42788e-06	1.34743e-05	chr16	protein_coding	29674300	29682187	+	SPN	ensembl_havana
ENSG00000150054	119.639	1.99799	0.251982	7.9291	2.20734e-15	8.34179e-14	chr10	protein_coding	28339922	28623415	-	MPP7	ensembl_havana
ENSG00000121966	2377.75	1.99602	0.396984	5.02796	4.95713e-07	5.17239e-06	chr2	protein_coding	136871919	136875735	-	CXCR4	ensembl_havana
ENSG00000173511	232.116	1.99577	0.304276	6.55906	5.41468e-11	1.12637e-09	chr11	protein_coding	64002010	64006259	+	VEGFB	ensembl_havana
ENSG00000176014	387.153	1.99316	0.209518	9.51307	1.8512e-21	1.39918e-19	chr18	protein_coding	12307668	12344319	+	TUBB6	ensembl_havana
ENSG00000141150	13.7991	1.99307	0.61963	3.21655	0.0012974	0.00574686	chr17	protein_coding	34058668	34070540	+	RASL10B	ensembl_havana
ENSG00000183010	38.4686	1.9925	0.454049	4.38829	1.14246e-05	8.7823e-05	chr17	protein_coding	79890260	79900288	-	PYCR1	ensembl_havana
ENSG00000158481	102.812	1.99228	0.491871	4.05042	5.11259e-05	0.000334546	chr1	protein_coding	158259576	158263420	+	CD1C	ensembl_havana
ENSG00000103489	82.4267	1.99089	0.337301	5.90241	3.58219e-09	5.55205e-08	chr16	protein_coding	17195626	17564738	-	XYLT1	ensembl_havana
ENSG00000151612	72.8892	1.99051	0.273236	7.28497	3.21739e-13	9.25832e-12	chr4	protein_coding	146678779	146859787	-	ZNF827	ensembl_havana
ENSG00000023892	346.489	1.99021	0.332182	5.99134	2.08118e-09	3.36539e-08	chr6	protein_coding	35265595	35289548	+	DEF6	ensembl_havana
ENSG00000177791	6.04527	1.98942	0.703634	2.82736	0.00469342	0.017267	chr10	protein_coding	75391412	75401515	-	MYOZ1	ensembl_havana
ENSG00000170561	1.71154	1.98863	0.866325	2.29547	0.021706	0.0621912	chr5	protein_coding	2745959	2752969	-	IRX2	ensembl_havana
ENSG00000250708	1.71154	1.98863	0.866325	2.29547	0.021706	0.0621912	chr4	lincRNA	174818403	174850676	+	RP11-161D15.1	havana
ENSG00000251196	4.23747	1.98758	0.816308	2.43484	0.0148984	0.0455549	chr5	pseudogene	10652323	10656037	-	RP11-54F2.1	havana
ENSG00000107147	8.51593	1.98735	0.624716	3.18121	0.00146659	0.00639666	chr9	protein_coding	138594031	138684992	+	KCNT1	ensembl_havana
ENSG00000143847	16.4286	1.98629	0.473846	4.19184	2.76696e-05	0.000193347	chr1	protein_coding	202995626	203047868	+	PPFIA4	ensembl_havana
ENSG00000165359	152.12	1.98624	0.293005	6.77888	1.21114e-11	2.78679e-10	chrX	protein_coding	134654584	134716435	+	DDX26B	ensembl_havana
ENSG00000090104	4249.48	1.98605	0.48045	4.13372	3.56936e-05	0.000243018	chr1	protein_coding	192544857	192549161	+	RGS1	ensembl_havana
ENSG00000122176	501.852	1.98346	0.3086	6.42729	1.29901e-10	2.53684e-09	chr1	protein_coding	203309756	203320617	-	FMOD	ensembl_havana
ENSG00000189377	5.23252	1.98307	0.735078	2.69777	0.00698062	0.0241351	chr19	protein_coding	42932440	42947200	-	CXCL17	ensembl_havana
ENSG00000178882	23.4812	1.98291	0.546569	3.62793	0.000285708	0.00152796	chr12	protein_coding	124457788	124800570	+	FAM101A	ensembl_havana
ENSG00000081320	738.1	1.98278	0.326524	6.07239	1.26019e-09	2.12259e-08	chr2	protein_coding	196998290	197041227	-	STK17B	ensembl_havana
ENSG00000151388	129.531	1.98255	0.260842	7.60055	2.94867e-14	9.72735e-13	chr5	protein_coding	33523640	33892297	-	ADAMTS12	ensembl_havana
ENSG00000171303	9.90154	1.98213	0.719712	2.75406	0.00588608	0.0209077	chr2	protein_coding	26915619	26956288	+	KCNK3	ensembl_havana
ENSG00000169851	61.4035	1.98138	0.408251	4.85333	1.21405e-06	1.16218e-05	chr4	protein_coding	30722037	31148422	+	PCDH7	ensembl_havana
ENSG00000145428	10.2154	1.98031	0.583708	3.39264	0.000692226	0.00331857	chr4	protein_coding	154631277	154681387	-	RNF175	ensembl_havana
ENSG00000116824	347.457	1.97903	0.279142	7.08969	1.34408e-12	3.55505e-11	chr1	protein_coding	117297007	117311850	+	CD2	ensembl_havana
ENSG00000203632	6.01653	1.97817	0.716419	2.76119	0.00575909	0.0205421	chr3	pseudogene	186650337	186652182	+	AC007690.1	ensembl
ENSG00000117013	19.1641	1.9779	0.614779	3.21725	0.00129427	0.00573408	chr1	protein_coding	41249684	41306124	+	KCNQ4	ensembl_havana
ENSG00000072858	88.5209	1.97765	0.33564	5.89218	3.81138e-09	5.88816e-08	chr3	protein_coding	113251143	113348425	+	SIDT1	ensembl_havana
ENSG00000066382	27.1963	1.97531	0.610701	3.23449	0.00121859	0.00544016	chr11	protein_coding	30406040	30608419	-	MPPED2	ensembl_havana
ENSG00000196154	382.101	1.97452	0.342811	5.75978	8.42221e-09	1.22507e-07	chr1	protein_coding	153516089	153522612	-	S100A4	ensembl_havana
ENSG00000255101	1.71858	1.97402	0.865015	2.28207	0.0224855	0.063987	chr8	antisense	42560726	42577089	-	RP11-412B14.1	havana
ENSG00000196924	4879.8	1.97382	0.107595	18.3449	3.62718e-75	7.8756e-72	chrX	protein_coding	153576892	153603006	-	FLNA	ensembl_havana
ENSG00000259683	6.29813	1.97223	0.750913	2.62644	0.00862836	0.0289122	chr15	pseudogene	84944427	84950601	+	RP11-182J1.14	havana
ENSG00000100079	55.5164	1.97119	0.35721	5.51831	3.42281e-08	4.44055e-07	chr22	protein_coding	37966255	37978623	-	LGALS2	ensembl_havana
ENSG00000136193	299.077	1.97113	0.242364	8.13292	4.19066e-16	1.70802e-14	chr7	protein_coding	29959719	30029905	-	SCRN1	ensembl_havana
ENSG00000164304	1.86607	1.97	0.884931	2.22617	0.0260029	0.072266	chr6	protein_coding	7326889	7389976	-	CAGE1	ensembl_havana
ENSG00000187791	1.86607	1.97	0.884931	2.22617	0.0260029	0.072266	chr9	pseudogene	34889061	34895775	-	FAM205CP	ensembl_havana
ENSG00000164114	31.7727	1.96995	0.371881	5.29725	1.17562e-07	1.39347e-06	chr4	protein_coding	156263810	156298122	-	MAP9	ensembl_havana
ENSG00000108797	103.141	1.96954	0.24098	8.17301	3.00786e-16	1.2557e-14	chr17	protein_coding	40834631	40851832	+	CNTNAP1	ensembl_havana
ENSG00000123485	111.449	1.96916	0.337841	5.82866	5.58747e-09	8.38261e-08	chr2	protein_coding	234742062	234763212	-	HJURP	ensembl_havana
ENSG00000118495	152.079	1.96889	0.220639	8.92355	4.51578e-19	2.58645e-17	chr6	protein_coding	144261437	144385735	-	PLAGL1	ensembl_havana
ENSG00000109625	4.79646	1.96788	0.761777	2.58327	0.00978678	0.0321435	chr4	protein_coding	8594387	8621488	+	CPZ	ensembl_havana
ENSG00000142945	76.9359	1.96594	0.433119	4.53903	5.65143e-06	4.65765e-05	chr1	protein_coding	45205490	45233439	+	KIF2C	ensembl_havana
ENSG00000196664	141.225	1.96556	0.331404	5.93101	3.01085e-09	4.73438e-08	chrX	protein_coding	12885202	12908499	+	TLR7	ensembl_havana
ENSG00000160284	40.526	1.96493	0.591034	3.32457	0.000885556	0.00411011	chr21	protein_coding	47581062	47604390	-	SPATC1L	ensembl_havana
ENSG00000121743	1.87213	1.96464	0.884899	2.22019	0.0264061	0.0731395	chr13	protein_coding	20712394	20735188	-	GJA3	ensembl_havana
ENSG00000153246	85.867	1.96428	0.350291	5.60757	2.05191e-08	2.78138e-07	chr2	protein_coding	160788519	160919121	-	PLA2R1	ensembl_havana
ENSG00000226846	2.56023	1.96346	0.881503	2.2274	0.0259203	0.0720784	chr13	lincRNA	71589273	71742549	+	LINC00348	havana
ENSG00000270164	28.4551	1.96257	0.510243	3.84634	0.000119893	0.000710731	chr19	lincRNA	42041545	42043266	+	AC006129.4	havana
ENSG00000215458	77.3165	1.9623	0.263744	7.44017	1.00558e-13	3.08705e-12	chr21	antisense	45225639	45232448	-	AP001053.11	ensembl_havana
ENSG00000186818	311.572	1.96192	0.27651	7.0953	1.29071e-12	3.42145e-11	chr19	protein_coding	55155340	55181810	+	LILRB4	ensembl_havana
ENSG00000115828	52.4929	1.96173	0.507158	3.86808	0.000109696	0.000656308	chr2	protein_coding	37571717	37600465	+	QPCT	ensembl_havana
ENSG00000091592	780.706	1.96146	0.238687	8.2177	2.07448e-16	8.78493e-15	chr17	protein_coding	5402747	5522744	-	NLRP1	ensembl_havana
ENSG00000072840	137.818	1.96143	0.411859	4.76239	1.91317e-06	1.7595e-05	chr4	protein_coding	5712924	5830772	+	EVC	ensembl_havana
ENSG00000188015	6.46181	1.96075	0.70262	2.79062	0.00526067	0.0190228	chr1	protein_coding	153519805	153521848	-	S100A3	ensembl_havana
ENSG00000120658	13.4916	1.96055	0.646215	3.03389	0.00241419	0.00981957	chr13	protein_coding	43787654	44361044	-	ENOX1	ensembl_havana
ENSG00000206538	102.613	1.96013	0.376854	5.20131	1.97893e-07	2.23897e-06	chr3	protein_coding	86987119	87040269	-	VGLL3	ensembl_havana
ENSG00000110811	84.3456	1.95993	0.323208	6.06399	1.32782e-09	2.22708e-08	chr12	polymorphic_pseudogene	6937572	6949018	+	LEPREL2	ensembl_havana
ENSG00000133805	235.2	1.95984	0.242937	8.06725	7.18984e-16	2.87642e-14	chr11	protein_coding	10329860	10529126	+	AMPD3	ensembl_havana
ENSG00000204789	20.4008	1.95866	0.500397	3.91421	9.07009e-05	0.000556746	chr6	pseudogene	27325604	27339304	-	ZNF204P	ensembl_havana
ENSG00000254944	3.12752	1.95849	0.817541	2.39559	0.0165938	0.0497399	chr11	pseudogene	122831035	122831794	+	ATP5F1P5	havana
ENSG00000241158	9.97435	1.95816	0.60776	3.22193	0.00127331	0.00565694	chr3	antisense	64547014	64573878	+	ADAMTS9-AS1	havana
ENSG00000167208	130.852	1.95811	0.324442	6.03531	1.58658e-09	2.61518e-08	chr16	protein_coding	50700211	50715264	-	SNX20	ensembl_havana
ENSG00000253522	31.7086	1.95787	0.477936	4.09651	4.19432e-05	0.000280293	chr5	lincRNA	159895275	159914433	+	MIR146A	ensembl_havana
ENSG00000129116	1284.79	1.95763	0.204456	9.57482	1.02039e-21	7.9644e-20	chr4	protein_coding	169418217	169849608	+	PALLD	ensembl_havana
ENSG00000254281	6.04179	1.95683	0.720477	2.71602	0.0066072	0.0230307	chr8	lincRNA	103991013	104012412	+	KB-1507C5.4	havana
ENSG00000160654	112.306	1.95604	0.404081	4.84072	1.29373e-06	1.23105e-05	chr11	protein_coding	118215059	118225876	+	CD3G	ensembl_havana
ENSG00000241678	2.84409	1.95589	0.836931	2.33699	0.01944	0.056632	chr11	pseudogene	6707122	6707600	-	RP11-732A19.1	havana
ENSG00000241679	3.11424	1.95562	0.818962	2.38792	0.016944	0.0506053	chr3	lincRNA	142842204	142850735	+	RP11-80H8.4	havana
ENSG00000160183	210.94	1.95561	0.845523	2.3129	0.0207282	0.0598275	chr21	protein_coding	43791999	43816955	-	TMPRSS3	ensembl_havana
ENSG00000185760	11.116	1.95499	0.745755	2.62149	0.0087547	0.0292648	chr6	protein_coding	73331520	73908574	+	KCNQ5	ensembl_havana
ENSG00000153930	3.61729	1.95418	0.859498	2.27363	0.0229881	0.0651534	chr17	protein_coding	54188319	54589020	+	ANKFN1	ensembl_havana
ENSG00000180340	24.7995	1.95391	0.430691	4.53669	5.71429e-06	4.70228e-05	chr17	protein_coding	42634925	42636907	+	FZD2	ensembl_havana
ENSG00000165025	484.843	1.95371	0.22086	8.84593	9.07731e-19	5.03022e-17	chr9	protein_coding	93564069	93660831	+	SYK	ensembl_havana
ENSG00000211787	8.50491	1.95354	0.714628	2.73364	0.00626377	0.0220204	chr14	TR_V_gene	22320735	22321183	+	TRAV8-3	havana
ENSG00000110492	486.204	1.95317	0.579833	3.36851	0.000755758	0.00357791	chr11	protein_coding	46402306	46405375	+	MDK	ensembl_havana
ENSG00000128596	24.3172	1.95316	0.492711	3.96411	7.36688e-05	0.000461691	chr7	protein_coding	128430811	128462186	+	CCDC136	ensembl_havana
ENSG00000144868	10.9864	1.95303	0.602775	3.24007	0.00119502	0.00534892	chr3	protein_coding	132757235	133116636	+	TMEM108	ensembl_havana
ENSG00000249125	1.85725	1.95293	0.884912	2.20692	0.0273194	0.0750859	chr4	lincRNA	124411423	124443261	+	RP11-381N20.2	havana
ENSG00000187997	2.02736	1.95247	0.884152	2.20829	0.0272238	0.0748877	chr17	protein_coding	76142434	76162258	+	C17orf99	ensembl_havana
ENSG00000108932	39.286	1.95221	0.490972	3.97621	7.00231e-05	0.000441858	chr17	protein_coding	66263167	66287408	-	SLC16A6	ensembl_havana
ENSG00000119714	76.9501	1.95159	0.324029	6.02289	1.71326e-09	2.81041e-08	chr14	protein_coding	91698876	91720269	-	GPR68	ensembl_havana
ENSG00000229164	636.561	1.95154	0.372246	5.24262	1.58313e-07	1.82312e-06	chr14	TR_C_gene	23016447	23021097	+	TRAC	havana
ENSG00000172985	238.3	1.95133	0.323207	6.03739	1.56624e-09	2.58343e-08	chr2	protein_coding	109745804	110262207	+	SH3RF3	ensembl_havana
ENSG00000198879	324.164	1.95085	0.217105	8.98575	2.56985e-19	1.51552e-17	chr10	protein_coding	7200586	7453450	-	SFMBT2	ensembl_havana
ENSG00000168961	619.345	1.95079	0.229259	8.50912	1.7526e-17	8.40546e-16	chr17	protein_coding	25956824	25976586	+	LGALS9	ensembl_havana
ENSG00000163536	91.2599	1.94987	0.617027	3.1601	0.00157714	0.00681412	chr3	protein_coding	167453031	167543356	+	SERPINI1	ensembl_havana
ENSG00000172243	426.278	1.94569	0.161707	12.0321	2.40809e-33	4.35718e-31	chr12	protein_coding	10269376	10282857	-	CLEC7A	ensembl_havana
ENSG00000170921	188.752	1.94549	0.258227	7.53403	4.91968e-14	1.57298e-12	chr17	protein_coding	61086917	61505060	+	TANC2	ensembl_havana
ENSG00000152766	39.9774	1.9449	0.646341	3.00909	0.00262032	0.01052	chr10	protein_coding	90581889	90611575	-	ANKRD22	ensembl_havana
ENSG00000128045	13.1635	1.9448	0.566648	3.4321	0.000598919	0.00292767	chr4	protein_coding	53728457	53733000	+	RASL11B	ensembl_havana
ENSG00000259828	2.15453	1.94413	0.872454	2.22834	0.0258576	0.0719374	chr6	lincRNA	141768148	141772143	+	RP11-63E9.1	havana
ENSG00000156970	114.618	1.94263	0.417795	4.64972	3.32393e-06	2.89423e-05	chr15	protein_coding	40453224	40513337	+	BUB1B	ensembl_havana
ENSG00000162069	2.41448	1.94243	0.868061	2.23766	0.0252433	0.070417	chr16	protein_coding	3077683	3086927	-	CCDC64B	ensembl_havana
ENSG00000143476	222	1.94227	0.517377	3.75408	0.000173978	0.000984432	chr1	protein_coding	212208919	212280742	+	DTL	ensembl_havana
ENSG00000223274	2.70725	1.9421	0.884419	2.1959	0.028099	0.076822	chrX	rRNA	1419149	1419268	-	RNA5SP498	ensembl
ENSG00000154760	150.622	1.9412	0.439306	4.41878	9.92584e-06	7.72966e-05	chr17	protein_coding	33762115	33775856	-	SLFN13	ensembl_havana
ENSG00000232810	10.3394	1.94053	0.590183	3.28801	0.00100899	0.00460692	chr6	protein_coding	31543344	31546113	+	TNF	ensembl_havana
ENSG00000123329	317.557	1.94034	0.327862	5.91816	3.2556e-09	5.0888e-08	chr12	protein_coding	57866038	57882597	-	ARHGAP9	ensembl_havana
ENSG00000182580	32.443	1.94027	0.388664	4.99215	5.97113e-07	6.11031e-06	chr3	protein_coding	184279572	184300197	+	EPHB3	ensembl_havana
ENSG00000143466	176.375	1.94005	0.430411	4.50743	6.56176e-06	5.3216e-05	chr1	protein_coding	206643791	206670223	+	IKBKE	ensembl_havana
ENSG00000246100	11.8803	1.93986	0.61222	3.16857	0.0015319	0.00664268	chr11	lincRNA	115624966	115631345	-	LINC00900	havana
ENSG00000140835	7.97774	1.93963	0.62329	3.11192	0.00185874	0.00784348	chr16	protein_coding	71559136	71572649	+	CHST4	ensembl_havana
ENSG00000181847	292.714	1.93896	0.538074	3.60351	0.000313948	0.00166519	chr3	protein_coding	113995760	114029135	+	TIGIT	ensembl_havana
ENSG00000109610	245.45	1.93802	0.390339	4.96495	6.87174e-07	6.93387e-06	chr4	protein_coding	24791534	24802464	+	SOD3	ensembl_havana
ENSG00000225329	2.14571	1.93791	0.873013	2.21979	0.0264329	0.0731695	chr7	lincRNA	104558007	104567077	-	RP11-325F22.5	havana
ENSG00000161381	254.633	1.93678	0.414788	4.66934	3.02171e-06	2.65138e-05	chr17	protein_coding	37219556	37310647	-	PLXDC1	ensembl_havana
ENSG00000160307	23.7125	1.93654	0.550721	3.51637	0.000437494	0.00222795	chr21	protein_coding	48018875	48025121	-	S100B	ensembl_havana
ENSG00000250654	7.86776	1.93635	0.648052	2.98796	0.0028085	0.0111481	chr12	pseudogene	54470622	54475687	-	RP11-834C11.7	havana
ENSG00000188958	7.72764	1.93624	0.673669	2.87417	0.00405092	0.0152222	chr3	protein_coding	190984957	191048325	-	UTS2B	ensembl_havana
ENSG00000187479	157.344	1.93608	0.385345	5.02429	5.05294e-07	5.25858e-06	chr11	protein_coding	43946892	43965888	+	C11orf96	ensembl_havana
ENSG00000167552	549.552	1.93587	0.27737	6.97937	2.96506e-12	7.44663e-11	chr12	protein_coding	49578579	49583107	-	TUBA1A	ensembl_havana
ENSG00000121075	2.82677	1.93585	0.861319	2.24754	0.0246054	0.0689354	chr17	protein_coding	59529765	59562471	+	TBX4	ensembl_havana
ENSG00000268041	4.62581	1.93568	0.847106	2.28505	0.0223098	0.0636069	chr19	pseudogene	42412671	42414249	-	CTD-2575K13.6	havana
ENSG00000065357	495.237	1.93518	0.288504	6.70764	1.97796e-11	4.3621e-10	chr12	protein_coding	56321103	56347811	+	DGKA	ensembl_havana
ENSG00000169896	593.191	1.93482	0.306813	6.30619	2.85993e-10	5.33645e-09	chr16	protein_coding	31271311	31344213	+	ITGAM	ensembl_havana
ENSG00000214894	8.40368	1.93479	0.605223	3.19682	0.00138952	0.0061051	chr6	processed_transcript	30766431	30798436	-	LINC00243	havana
ENSG00000134061	85.8049	1.93394	0.47143	4.10227	4.09108e-05	0.000274239	chr5	protein_coding	66478103	66492627	-	CD180	ensembl_havana
ENSG00000244234	3.97391	1.93369	0.806386	2.39797	0.016486	0.0495102	chr5	pseudogene	177612720	177614300	-	GMCL1P1	ensembl_havana
ENSG00000152969	35.5968	1.93245	0.558191	3.46198	0.000536208	0.00265481	chr4	protein_coding	6027926	6202318	-	JAKMIP1	ensembl_havana
ENSG00000022556	21.7736	1.93214	0.537306	3.59597	0.000323189	0.00170926	chr19	protein_coding	55464498	55512510	+	NLRP2	ensembl_havana
ENSG00000171016	26.9761	1.93148	0.438762	4.40212	1.07201e-05	8.27531e-05	chr15	protein_coding	55831088	55881145	-	PYGO1	ensembl_havana
ENSG00000186340	2319.49	1.93108	0.281058	6.87076	6.38593e-12	1.53751e-10	chr6	protein_coding	169615875	169654139	-	THBS2	ensembl_havana
ENSG00000227844	62.0277	1.93099	0.287994	6.70497	2.01442e-11	4.42617e-10	chr6	antisense	136364990	136393965	-	RP13-143G15.3	havana
ENSG00000186891	56.1348	1.93059	0.331659	5.82102	5.84887e-09	8.7473e-08	chr1	protein_coding	1138888	1142071	-	TNFRSF18	ensembl_havana
ENSG00000211767	6.98385	1.93032	0.765406	2.52195	0.0116706	0.0372599	chr7	TR_J_gene	142494531	142494579	+	TRBJ2-3	havana
ENSG00000007312	112.955	1.93001	0.336893	5.72887	1.01103e-08	1.45291e-07	chr17	protein_coding	62006100	62009714	-	CD79B	ensembl_havana
ENSG00000151789	12.009	1.92949	0.613457	3.14528	0.0016593	0.00711246	chr3	protein_coding	21459915	22414812	-	ZNF385D	ensembl_havana
ENSG00000269051	7.14281	1.92933	0.680841	2.83375	0.0046005	0.0169932	chr19	lincRNA	53700364	53714268	+	CTD-2245F17.3	havana
ENSG00000124203	94.3103	1.92907	0.555023	3.47565	0.000509619	0.00254426	chr20	protein_coding	57766075	57834168	+	ZNF831	ensembl_havana
ENSG00000135903	1.88541	1.92858	0.884626	2.1801	0.0292499	0.0793508	chr2	protein_coding	223064607	223163715	-	PAX3	ensembl_havana
ENSG00000117394	50.8351	1.92795	0.537061	3.58982	0.000330906	0.00174544	chr1	protein_coding	43391052	43424530	-	SLC2A1	ensembl_havana
ENSG00000169248	93.7554	1.9279	0.472624	4.07915	4.52001e-05	0.000299295	chr4	protein_coding	76954835	76962568	-	CXCL11	ensembl_havana
ENSG00000152495	96.857	1.92728	0.45213	4.26266	2.02006e-05	0.000146071	chr5	protein_coding	110559351	110830584	+	CAMK4	ensembl_havana
ENSG00000018280	82.7524	1.92675	0.403289	4.77758	1.77416e-06	1.6456e-05	chr2	protein_coding	219246752	219261617	+	SLC11A1	ensembl_havana
ENSG00000145908	43.4981	1.92614	0.339419	5.67483	1.3883e-08	1.9368e-07	chr5	protein_coding	150273954	150284545	-	ZNF300	ensembl_havana
ENSG00000211782	4.78838	1.92609	0.739351	2.60511	0.00918448	0.0304966	chr14	TR_V_gene	22265459	22266058	+	TRAV8-1	havana
ENSG00000111404	27.4141	1.92541	0.416043	4.62791	3.69366e-06	3.18712e-05	chr12	protein_coding	18233803	18473041	-	RERGL	ensembl_havana
ENSG00000176788	190.73	1.92529	0.539289	3.57006	0.000356897	0.00186646	chr5	protein_coding	17065707	17276943	+	BASP1	ensembl_havana
ENSG00000114446	103.955	1.92485	0.250644	7.67962	1.5956e-14	5.44418e-13	chr3	protein_coding	107879659	107941417	-	IFT57	ensembl_havana
ENSG00000257242	21.0294	1.92449	0.60427	3.18481	0.00144847	0.00632917	chr12	protein_coding	92378756	92536690	-	C12orf79	havana
ENSG00000227082	7.81086	1.9238	0.655921	2.93297	0.00335732	0.0129856	chr1	lincRNA	121138614	121204983	+	AL592494.5	havana
ENSG00000143194	110.065	1.92333	0.605846	3.17463	0.0015003	0.00652342	chr1	protein_coding	166958346	166991451	+	MAEL	ensembl_havana
ENSG00000211724	2.01224	1.92303	0.884538	2.17405	0.0297012	0.0802923	chr7	TR_V_gene	142161931	142162407	-	TRBV6-6	havana
ENSG00000230107	2.01224	1.92303	0.884538	2.17405	0.0297012	0.0802923	chr22	lincRNA	42834029	42842201	+	CTA-126B4.7	havana
ENSG00000213020	69.5004	1.92192	0.298176	6.4456	1.15146e-10	2.27284e-09	chr19	protein_coding	53206066	53238326	-	ZNF611	ensembl_havana
ENSG00000144290	8.15385	1.92153	0.622386	3.08735	0.00201947	0.00844416	chr2	protein_coding	162280843	162841792	+	SLC4A10	ensembl_havana
ENSG00000256943	2.0052	1.92146	0.884531	2.17229	0.0298335	0.080559	chr12	antisense	132851977	132854915	+	RP13-895J2.2	ensembl_havana
ENSG00000174740	9.8151	1.92095	0.56926	3.37446	0.000739613	0.00351191	chrX	protein_coding	90689594	90693583	+	PABPC5	ensembl_havana
ENSG00000188158	58.6137	1.92036	0.33388	5.75165	8.83758e-09	1.28236e-07	chrX	protein_coding	17393543	17754114	+	NHS	ensembl_havana
ENSG00000069188	9.71119	1.92035	0.641806	2.9921	0.00277065	0.0110144	chr17	protein_coding	71330523	71640228	-	SDK2	ensembl_havana
ENSG00000211710	8.9644	1.9195	0.695633	2.75935	0.0057916	0.0206427	chr7	TR_V_gene	142013007	142013489	+	TRBV4-1	havana
ENSG00000186081	3.40714	1.91822	0.849518	2.25801	0.023945	0.0673848	chr12	protein_coding	52908359	52914471	-	KRT5	ensembl_havana
ENSG00000227621	16.9336	1.91801	0.582206	3.29439	0.000986368	0.00451657	chr1	pseudogene	224044281	224045089	-	PHBP11	havana
ENSG00000143816	9.88443	1.91746	0.730938	2.62329	0.00870853	0.0291391	chr1	protein_coding	228106357	228135599	-	WNT9A	ensembl_havana
ENSG00000154319	9.66799	1.91694	0.697018	2.7502	0.00595584	0.0211334	chr8	protein_coding	11278972	11332224	-	FAM167A	ensembl_havana
ENSG00000065675	66.892	1.91567	0.417278	4.59088	4.41387e-06	3.74099e-05	chr10	protein_coding	6469105	6622263	-	PRKCQ	ensembl_havana
ENSG00000185532	90.3769	1.91438	0.370597	5.16566	2.39593e-07	2.67529e-06	chr10	protein_coding	52750945	54058110	+	PRKG1	ensembl_havana
ENSG00000106236	7.07838	1.91378	0.837841	2.28418	0.0223607	0.0637231	chr7	protein_coding	98246609	98259180	+	NPTX2	ensembl_havana
ENSG00000166803	99.8453	1.9122	0.341126	5.60557	2.07569e-08	2.80724e-07	chr15	protein_coding	64657193	64679886	-	KIAA0101	ensembl_havana
ENSG00000233415	2.40928	1.91142	0.882584	2.16571	0.0303331	0.0815407	chr20	lincRNA	38660227	38672531	+	RP11-101E14.3	havana
ENSG00000219438	25.8684	1.91053	0.551785	3.46245	0.000535287	0.0026508	chr22	protein_coding	48885272	49246724	+	FAM19A5	ensembl_havana
ENSG00000161911	8.65327	1.91018	0.664773	2.87343	0.00406042	0.0152555	chr6	protein_coding	41117080	41122075	-	TREML1	ensembl_havana
ENSG00000166707	15.7706	1.91017	0.5078	3.76165	0.000168794	0.000957824	chrX	protein_coding	103356822	103360533	+	ZCCHC18	ensembl_havana
ENSG00000140403	111.872	1.91004	0.236109	8.08965	5.98374e-16	2.40599e-14	chr15	protein_coding	78556428	78574538	+	DNAJA4	ensembl_havana
ENSG00000211970	709.051	1.90993	0.871863	2.19063	0.0284785	0.0776897	chr14	IG_V_gene	107095126	107095662	-	IGHV4-61	havana
ENSG00000135835	59.379	1.9091	0.301654	6.32877	2.47127e-10	4.6439e-09	chr1	protein_coding	180882290	180920750	+	KIAA1614	ensembl_havana
ENSG00000129673	5.77389	1.90868	0.720361	2.64962	0.00805835	0.0273176	chr17	protein_coding	74449433	74466199	+	AANAT	ensembl_havana
ENSG00000081853	6.72011	1.90752	0.676347	2.82033	0.0047974	0.0175792	chr5	protein_coding	140718539	140892546	+	PCDHGA2	ensembl_havana
ENSG00000141040	16.0273	1.90723	0.475102	4.01435	5.96101e-05	0.000383134	chr17	protein_coding	16454701	16472520	-	ZNF287	ensembl_havana
ENSG00000117091	234.162	1.90673	0.413997	4.60567	4.11145e-06	3.51838e-05	chr1	protein_coding	160648536	160681641	-	CD48	ensembl_havana
ENSG00000177602	27.2972	1.90655	0.472205	4.03755	5.40135e-05	0.000351706	chr17	protein_coding	3627211	3630067	+	GSG2	ensembl_havana
ENSG00000255310	34.1628	1.90524	0.410252	4.64407	3.41618e-06	2.96482e-05	chr8	sense_intronic	10965298	10967236	-	AF131215.2	havana
ENSG00000185811	444.437	1.90484	0.344296	5.53256	3.15585e-08	4.11882e-07	chr7	protein_coding	50343720	50472799	+	IKZF1	ensembl_havana
ENSG00000223756	26.6517	1.90472	0.486822	3.91256	9.13234e-05	0.000559848	chr11	pseudogene	3402191	3430208	+	TSSC2	havana
ENSG00000250208	8.96878	1.9046	0.62753	3.03507	0.00240476	0.0097929	chr12	processed_transcript	130634894	130646801	-	FZD10-AS1	havana
ENSG00000054803	2.40224	1.90414	0.882792	2.15695	0.0310097	0.0830403	chr20	protein_coding	54572496	54580528	-	CBLN4	ensembl_havana
ENSG00000198400	11.0429	1.90374	0.604324	3.1502	0.00163157	0.00701378	chr1	protein_coding	156785432	156851642	+	NTRK1	ensembl_havana
ENSG00000065833	330.961	1.90287	0.270821	7.02629	2.12093e-12	5.46454e-11	chr6	protein_coding	83920108	84140797	-	ME1	ensembl_havana
ENSG00000006740	46.0194	1.90198	0.331756	5.73307	9.86288e-09	1.42078e-07	chr17	protein_coding	12692856	12894960	+	ARHGAP44	ensembl_havana
ENSG00000259674	10.9449	1.90172	0.550478	3.45466	0.000550978	0.00271892	chr15	pseudogene	59699162	59700353	-	RP11-356M20.1	havana
ENSG00000226067	5.76946	1.90118	0.75486	2.51859	0.0117826	0.0375371	chr1	lincRNA	149284645	149286975	+	LINC00869	havana
ENSG00000188610	11.0264	1.90091	0.650306	2.9231	0.00346568	0.0133399	chr1	protein_coding	120837756	120855681	+	FAM72B	ensembl_havana
ENSG00000163191	757.147	1.89825	0.261933	7.2471	4.25797e-13	1.20068e-11	chr1	protein_coding	152004982	152020383	-	S100A11	ensembl_havana
ENSG00000105997	11.4927	1.89815	0.554642	3.4223	0.000620936	0.00302354	chr7	protein_coding	27145803	27192200	-	HOXA3	ensembl_havana
ENSG00000270069	30.2244	1.89772	0.399046	4.75565	1.97811e-06	1.81363e-05	chrX	lincRNA	45604639	45629677	-	RP6-99M1.2	havana
ENSG00000157445	12.5912	1.8975	0.622032	3.05049	0.0022847	0.00936786	chr3	protein_coding	54156574	55108584	+	CACNA2D3	ensembl_havana
ENSG00000090376	216.222	1.8975	0.186877	10.1537	3.18963e-24	3.07182e-22	chr12	protein_coding	66582659	66648402	+	IRAK3	ensembl_havana
ENSG00000070669	128.238	1.89701	0.224561	8.44764	2.97246e-17	1.37319e-15	chr7	protein_coding	97481430	97501854	-	ASNS	ensembl_havana
ENSG00000254126	4.08018	1.89692	0.847385	2.23856	0.0251846	0.0702697	chr2	pseudogene	107103824	107123396	+	CD8BP	ensembl_havana
ENSG00000258628	3.93791	1.89688	0.812732	2.33395	0.0195983	0.0570487	chr15	pseudogene	20433873	20482756	-	RP11-492D6.3	havana
ENSG00000112486	6.44468	1.89687	0.758182	2.50186	0.0123543	0.0390509	chr6	protein_coding	167525295	167553184	+	CCR6	ensembl_havana
ENSG00000151617	148.658	1.89538	0.209491	9.04756	1.46193e-19	8.86211e-18	chr4	protein_coding	148402069	148466106	+	EDNRA	ensembl_havana
ENSG00000182175	23.8306	1.89523	0.441328	4.29438	1.7518e-05	0.000128502	chr15	protein_coding	93586636	93632433	-	RGMA	ensembl_havana
ENSG00000167858	3.41667	1.8952	0.856486	2.21276	0.0269143	0.0742148	chr17	protein_coding	6692452	6735080	-	TEKT1	ensembl_havana
ENSG00000144130	6.6212	1.89517	0.668668	2.83425	0.00459328	0.0169718	chr2	protein_coding	113479063	113500456	+	NT5DC4	ensembl_havana
ENSG00000162981	24.6461	1.89505	0.467143	4.05669	4.97739e-05	0.000326324	chr2	protein_coding	14772810	14790933	+	FAM84A	ensembl_havana
ENSG00000106689	9.81351	1.89493	0.59071	3.20788	0.00133716	0.00589784	chr9	protein_coding	126763949	126795580	+	LHX2	ensembl_havana
ENSG00000153283	251.098	1.8936	0.4338	4.36515	1.27037e-05	9.65372e-05	chr3	protein_coding	111011566	111384597	+	CD96	ensembl_havana
ENSG00000224557	18.9618	1.8934	0.462205	4.09644	4.19547e-05	0.000280293	chr6	pseudogene	33080228	33102442	+	HLA-DPB2	ensembl_havana
ENSG00000151640	3.37564	1.89292	0.857637	2.20713	0.0273049	0.0750547	chr10	protein_coding	134000404	134019280	+	DPYSL4	ensembl_havana
ENSG00000211814	2.99966	1.89282	0.821594	2.30384	0.0212318	0.0610596	chr14	TR_V_gene	22689792	22690371	+	TRAV35	havana
ENSG00000211772	767.194	1.89253	0.381152	4.96531	6.85929e-07	6.92423e-06	chr7	TR_C_gene	142498725	142500432	+	TRBC2	havana
ENSG00000113211	4.64447	1.89161	0.739581	2.55768	0.0105374	0.0341811	chr5	protein_coding	140529683	140532868	+	PCDHB6	ensembl_havana
ENSG00000136002	7.82777	1.89155	0.638735	2.96139	0.00306252	0.0120068	chr2	protein_coding	131594489	131804836	+	ARHGEF4	ensembl_havana
ENSG00000146001	4.92732	1.89033	0.741133	2.5506	0.0107538	0.0347793	chr5	pseudogene	140613938	140617101	+	PCDHB18	ensembl_havana
ENSG00000255346	2.72786	1.89014	0.863385	2.18922	0.0285812	0.077924	chr15	protein_coding	69222864	69355083	+	NOX5	ensembl_havana
ENSG00000159713	105.158	1.89008	0.402355	4.69753	2.63325e-06	2.33108e-05	chr16	protein_coding	67423712	67427438	-	TPPP3	ensembl_havana
ENSG00000225614	55.1765	1.89	0.40239	4.69695	2.64081e-06	2.33543e-05	chr16	protein_coding	88493879	88507165	+	ZNF469	ensembl_havana
ENSG00000144893	6.20754	1.88938	0.771333	2.4495	0.0143056	0.0440077	chr3	protein_coding	150803484	151154860	+	MED12L	ensembl_havana
ENSG00000161405	144.353	1.88922	0.503887	3.74929	0.000177335	0.00100058	chr17	protein_coding	37921198	38020441	-	IKZF3	ensembl_havana
ENSG00000121898	227.681	1.88886	0.307974	6.13318	8.61418e-10	1.48442e-08	chr10	protein_coding	125465723	125699783	-	CPXM2	ensembl_havana
ENSG00000197701	39.8718	1.88867	0.385947	4.8936	9.90062e-07	9.65169e-06	chr4	protein_coding	53179	88099	+	ZNF595	ensembl_havana
ENSG00000170571	429.373	1.88832	0.222981	8.46853	2.48515e-17	1.16383e-15	chr5	protein_coding	49692026	49739082	-	EMB	ensembl_havana
ENSG00000170915	105.667	1.88831	0.324287	5.82294	5.7821e-09	8.65286e-08	chr6	protein_coding	52226219	52272575	+	PAQR8	ensembl_havana
ENSG00000134531	976.093	1.88821	0.31229	6.04632	1.48188e-09	2.46472e-08	chr12	protein_coding	13349650	13369708	+	EMP1	ensembl_havana
ENSG00000163040	14.8174	1.88792	0.558942	3.37767	0.000731031	0.00347738	chr2	protein_coding	132285248	132291239	+	CCDC74A	ensembl_havana
ENSG00000170425	7.56296	1.88774	0.644609	2.92851	0.0034059	0.0131352	chr17	protein_coding	15848231	15879060	+	ADORA2B	ensembl_havana
ENSG00000204362	4.11436	1.88688	0.754756	2.49999	0.0124198	0.0391856	chr1	lincRNA	17516278	17524112	+	RP11-380J14.1	havana
ENSG00000148735	3.00749	1.88633	0.826054	2.28354	0.0223984	0.0637938	chr10	protein_coding	115511213	115543188	+	PLEKHS1	ensembl_havana
ENSG00000064547	121.107	1.88602	0.27891	6.76211	1.35994e-11	3.10523e-10	chr19	protein_coding	19734477	19739739	-	LPAR2	ensembl_havana
ENSG00000197083	42.3171	1.88553	0.52023	3.62443	0.000289604	0.00154637	chr5	pseudogene	150310207	150325851	-	ZNF300P1	havana
ENSG00000253701	2.83099	1.88527	0.847898	2.22347	0.0261844	0.072655	chr14	lincRNA	106170301	106170939	-	AL928768.3	havana
ENSG00000105419	53.5348	1.885	0.358321	5.26066	1.43539e-07	1.66746e-06	chr19	protein_coding	47906381	47922780	-	MEIS3	ensembl_havana
ENSG00000073861	53.3292	1.88496	0.447941	4.20806	2.57572e-05	0.000181097	chr17	protein_coding	45810610	45823485	+	TBX21	ensembl_havana
ENSG00000113805	3.82971	1.88442	0.833113	2.2619	0.0237037	0.0668169	chr3	protein_coding	74311719	74570291	-	CNTN3	ensembl_havana
ENSG00000211962	438.558	1.88376	0.884728	2.1292	0.0332378	0.0879127	chr14	IG_V_gene	106967049	106967788	-	IGHV1-46	havana
ENSG00000186335	3.39774	1.88336	0.858511	2.19375	0.0282533	0.0771821	chr5	protein_coding	150694539	150727151	-	SLC36A2	ensembl_havana
ENSG00000211778	9.82961	1.88328	0.6457	2.91664	0.00353823	0.0135711	chr14	TR_V_gene	22204434	22205264	+	TRAV4	havana
ENSG00000115607	37.4578	1.88209	0.433605	4.34056	1.42117e-05	0.000106539	chr2	protein_coding	103035149	103069025	+	IL18RAP	ensembl_havana
ENSG00000107984	13.3278	1.88097	0.751726	2.50219	0.0123426	0.0390196	chr10	protein_coding	54074056	54077802	+	DKK1	ensembl_havana
ENSG00000260182	1.73018	1.87945	0.884653	2.1245	0.0336282	0.08869	chr16	sense_intronic	1307340	1308075	+	RP11-616M22.5	havana
ENSG00000172554	1.89245	1.87914	0.88355	2.1268	0.0334365	0.0883404	chr2	protein_coding	946554	1371385	+	SNTG2	ensembl_havana
ENSG00000099958	367.941	1.87793	0.56325	3.3341	0.000855773	0.00398971	chr22	protein_coding	24176690	24181315	-	DERL3	ensembl_havana
ENSG00000130592	889.669	1.87748	0.379386	4.94873	7.4701e-07	7.47761e-06	chr11	protein_coding	1874200	1913497	+	LSP1	ensembl_havana
ENSG00000255443	7.44092	1.8769	0.709711	2.6446	0.0081788	0.0276259	chr11	antisense	35231890	35236532	-	RP1-68D18.4	havana
ENSG00000157456	102.84	1.87685	0.452498	4.14775	3.35765e-05	0.000229945	chr15	protein_coding	59397277	59417244	+	CCNB2	ensembl_havana
ENSG00000237943	25.8383	1.87675	0.560252	3.34984	0.000808584	0.00380162	chr10	lincRNA	6622381	6658414	+	PRKCQ-AS1	havana
ENSG00000105928	103.767	1.87621	0.255537	7.34223	2.10067e-13	6.20945e-12	chr7	protein_coding	24737972	24809244	-	DFNA5	ensembl_havana
ENSG00000155066	9.56947	1.87599	0.660997	2.83812	0.00453807	0.016799	chr2	protein_coding	95940201	95957056	+	PROM2	ensembl_havana
ENSG00000002746	8.14169	1.87575	0.750711	2.49864	0.0124672	0.039304	chr7	protein_coding	43152198	43605600	+	HECW1	ensembl_havana
ENSG00000174083	76.0657	1.8754	0.498878	3.75924	0.000170429	0.000966182	chr17	protein_coding	8706041	8770994	-	PIK3R6	ensembl_havana
ENSG00000230099	5.71657	1.87489	0.791542	2.36866	0.0178526	0.0528171	chr7	TR_V_gene	142168380	142169045	-	TRBV5-4	havana
ENSG00000109805	125.077	1.87484	0.415629	4.51085	6.45673e-06	5.25068e-05	chr4	protein_coding	17812525	17846485	+	NCAPG	ensembl_havana
ENSG00000197550	1.73643	1.87432	0.884688	2.11862	0.0341224	0.0897828	chr9	pseudogene	69830288	69848759	+	RP11-460N11.2	havana
ENSG00000137571	17.6654	1.87432	0.766968	2.4438	0.0145334	0.0446048	chr8	protein_coding	70579282	70747299	-	SLCO5A1	ensembl_havana
ENSG00000169508	402.868	1.87404	0.358235	5.23132	1.68307e-07	1.92521e-06	chr13	protein_coding	99946784	99959659	-	GPR183	ensembl_havana
ENSG00000211746	23.4425	1.87349	0.666799	2.80968	0.00495915	0.0180997	chr7	TR_V_gene	142326363	142327046	+	TRBV19	havana
ENSG00000124225	292.641	1.87326	0.271395	6.90234	5.11511e-12	1.24282e-10	chr20	protein_coding	56223448	56286592	-	PMEPA1	ensembl_havana
ENSG00000265589	1.73821	1.8729	0.884697	2.117	0.0342598	0.0900375	chr1	miRNA	159029039	159029116	+	AL359753.1	ensembl
ENSG00000154146	31.2335	1.87196	0.368173	5.08445	3.68693e-07	3.95237e-06	chr11	protein_coding	124609742	124617106	+	NRGN	ensembl_havana
ENSG00000163220	189.263	1.87053	0.518434	3.60804	0.000308524	0.00163824	chr1	protein_coding	153330330	153333503	+	S100A9	ensembl_havana
ENSG00000198821	154.556	1.87024	0.400024	4.67533	2.93483e-06	2.57893e-05	chr1	protein_coding	167399877	167487847	-	CD247	ensembl_havana
ENSG00000109684	27.8093	1.86939	0.580362	3.22108	0.00127711	0.0056717	chr4	protein_coding	10488019	10686489	-	CLNK	ensembl_havana
ENSG00000204186	47.749	1.86923	0.407644	4.58544	4.53039e-06	3.82481e-05	chr2	protein_coding	207139387	207179148	+	ZDBF2	ensembl_havana
ENSG00000169946	68.2548	1.86876	0.318737	5.86302	4.5452e-09	6.9189e-08	chr8	protein_coding	106330920	106816760	+	ZFPM2	ensembl_havana
ENSG00000216490	33.4722	1.86845	0.433838	4.30679	1.65642e-05	0.000122071	chr19	protein_coding	18283972	18288927	+	IFI30	ensembl_havana
ENSG00000140451	62.9373	1.86833	0.527406	3.54248	0.000396385	0.00204521	chr15	protein_coding	65107831	65117867	-	PIF1	ensembl_havana
ENSG00000164484	83.4204	1.86709	0.434845	4.29368	1.75733e-05	0.000128867	chr6	protein_coding	130686879	130764208	+	TMEM200A	ensembl_havana
ENSG00000125462	7.84501	1.86636	0.659948	2.82804	0.00468342	0.0172382	chr1	protein_coding	156374042	156400493	-	C1orf61	ensembl_havana
ENSG00000197956	570.517	1.86573	0.380843	4.89896	9.63464e-07	9.42317e-06	chr1	protein_coding	153507075	153508720	-	S100A6	ensembl_havana
ENSG00000143797	59.7372	1.86495	0.377307	4.94278	7.70169e-07	7.69332e-06	chr2	protein_coding	8992820	9143942	-	MBOAT2	ensembl_havana
ENSG00000183918	124.518	1.86488	0.527406	3.53596	0.000406302	0.00209005	chrX	protein_coding	123480194	123507005	+	SH2D1A	ensembl_havana
ENSG00000165168	1684.08	1.86427	0.179612	10.3794	3.07622e-25	3.23668e-23	chrX	protein_coding	37639264	37672714	+	CYBB	ensembl_havana
ENSG00000270195	11.4782	1.86365	0.592307	3.14643	0.00165277	0.00708957	chr4	lincRNA	1714548	1715349	+	RP11-572O17.1	havana
ENSG00000169427	5.89706	1.8635	0.809115	2.30314	0.0212712	0.0611582	chr8	protein_coding	140613081	140715299	-	KCNK9	ensembl_havana
ENSG00000134874	65.3523	1.86298	0.343744	5.41968	5.9705e-08	7.45423e-07	chr13	protein_coding	96230457	96296957	-	DZIP1	ensembl_havana
ENSG00000142871	2321.09	1.86117	0.240501	7.73872	1.00427e-14	3.52734e-13	chr1	protein_coding	86046444	86049645	+	CYR61	ensembl_havana
ENSG00000175063	104.163	1.86101	0.362527	5.13344	2.84496e-07	3.1155e-06	chr20	protein_coding	44441215	44445596	+	UBE2C	ensembl_havana
ENSG00000100346	11.3114	1.86091	0.604329	3.0793	0.00207488	0.00862018	chr22	protein_coding	39966758	40085742	+	CACNA1I	ensembl_havana
ENSG00000243536	4.38451	1.86091	0.756059	2.46133	0.0138424	0.042882	chr10	pseudogene	47605211	47644793	-	ANTXRLP1	ensembl_havana
ENSG00000118513	21.6166	1.86059	0.602812	3.08652	0.00202517	0.00846309	chr6	protein_coding	135502453	135540311	+	MYB	ensembl_havana
ENSG00000165821	23.8214	1.86	0.464289	4.00613	6.17227e-05	0.0003948	chr14	protein_coding	21989232	22005350	-	SALL2	ensembl_havana
ENSG00000204604	62.4984	1.85965	0.296213	6.27807	3.42796e-10	6.32797e-09	chr19	protein_coding	53341261	53360902	-	ZNF468	ensembl_havana
ENSG00000265975	3.53601	1.85956	0.814287	2.28367	0.022391	0.0637866	chr17	lincRNA	8870840	8880312	+	CTB-41I6.2	havana
ENSG00000180044	5.0709	1.8591	0.798952	2.32692	0.0199694	0.0579384	chr3	protein_coding	159943423	159945999	+	C3orf80	ensembl
ENSG00000109743	48.9689	1.85825	0.317718	5.84876	4.95248e-09	7.50063e-08	chr4	protein_coding	15704573	15739936	+	BST1	ensembl_havana
ENSG00000136404	168.313	1.85783	0.296361	6.26882	3.63792e-10	6.694e-09	chr15	protein_coding	83776159	83813606	+	TM6SF1	ensembl_havana
ENSG00000015520	41.9398	1.85779	0.594964	3.12253	0.00179304	0.00760793	chr7	protein_coding	44552134	44580914	-	NPC1L1	ensembl_havana
ENSG00000155254	233.451	1.85707	0.255634	7.26456	3.74254e-13	1.06794e-11	chr10	protein_coding	99472930	99477907	+	MARVELD1	ensembl_havana
ENSG00000144619	44.0033	1.85686	0.371469	4.9987	5.7718e-07	5.91647e-06	chr3	protein_coding	2140497	3099645	+	CNTN4	ensembl_havana
ENSG00000020181	552.598	1.85678	0.243997	7.60984	2.74431e-14	9.10348e-13	chr8	protein_coding	37641709	37702414	+	GPR124	ensembl_havana
ENSG00000159216	726.169	1.85659	0.256763	7.23074	4.8036e-13	1.33873e-11	chr21	protein_coding	36160098	37376965	-	RUNX1	ensembl_havana
ENSG00000114115	169.664	1.85557	0.339372	5.46768	4.55976e-08	5.82071e-07	chr3	protein_coding	139236276	139258671	-	RBP1	ensembl_havana
ENSG00000084710	6.873	1.85537	0.689798	2.68973	0.00715088	0.0246559	chr2	protein_coding	25264999	25378243	+	EFR3B	ensembl_havana
ENSG00000234663	9.38989	1.85426	0.675486	2.74507	0.00604973	0.021403	chr2	lincRNA	181966659	182264286	+	AC104820.2	havana
ENSG00000257496	3.424	1.85398	0.800422	2.31625	0.0205446	0.0593835	chr12	lincRNA	46778016	46780774	-	RP11-474P2.4	havana
ENSG00000145244	18.11	1.85282	0.676015	2.74079	0.00612913	0.0216294	chr4	protein_coding	47596015	47840123	-	CORIN	ensembl_havana
ENSG00000169313	16.9886	1.85278	0.490455	3.77768	0.000158296	0.000908395	chr3	protein_coding	151055168	151102600	-	P2RY12	ensembl_havana
ENSG00000104381	29.6578	1.85268	0.411117	4.50646	6.59173e-06	5.34228e-05	chr8	protein_coding	75233365	75401107	+	GDAP1	ensembl_havana
ENSG00000118526	39.219	1.85246	0.368924	5.02124	5.13384e-07	5.33348e-06	chr6	protein_coding	134210276	134216691	+	TCF21	ensembl_havana
ENSG00000010671	192.385	1.85213	0.319046	5.80522	6.42815e-09	9.54789e-08	chrX	protein_coding	100604435	100641183	-	BTK	ensembl_havana
ENSG00000140678	1075.92	1.85187	0.305014	6.07141	1.26793e-09	2.13412e-08	chr16	protein_coding	31366455	31394318	+	ITGAX	ensembl_havana
ENSG00000087494	5.78888	1.85183	0.778872	2.37757	0.0174269	0.0517692	chr12	protein_coding	28111017	28125638	-	PTHLH	ensembl_havana
ENSG00000253159	47.954	1.85171	0.46895	3.94863	7.86011e-05	0.000490159	chr5	protein_coding	140810185	140892546	+	PCDHGA12	ensembl_havana
ENSG00000131037	18.4365	1.85154	0.447828	4.1345	3.55736e-05	0.00024227	chr19	protein_coding	55583388	55599291	+	EPS8L1	ensembl_havana
ENSG00000246308	4.63823	1.85138	0.760382	2.43481	0.0148997	0.0455549	chr11	antisense	10830844	10844478	+	RP11-685M7.3	havana
ENSG00000221994	11.3505	1.85026	0.539557	3.42923	0.000605302	0.00295584	chrX	protein_coding	47842756	47931025	-	ZNF630	ensembl_havana
ENSG00000255176	19.4625	1.85011	0.52291	3.53811	0.000403008	0.00207534	chr11	antisense	118507338	118508815	+	AP002954.3	havana
ENSG00000128487	148.956	1.84944	0.260236	7.10679	1.18777e-12	3.16262e-11	chr17	protein_coding	19912657	20222339	+	SPECC1	ensembl_havana
ENSG00000049247	28.0306	1.84907	0.419875	4.40386	1.06341e-05	8.21161e-05	chr1	protein_coding	7903143	7913572	-	UTS2	ensembl_havana
ENSG00000109943	61.0678	1.84858	0.437071	4.22947	2.34247e-05	0.00016656	chr11	protein_coding	122709208	122743347	+	CRTAM	ensembl_havana
ENSG00000233038	36.4863	1.84738	0.366072	5.04648	4.50031e-07	4.75178e-06	chr7	antisense	157647221	157658784	+	AC011899.9	havana
ENSG00000184601	10.6824	1.84719	0.714432	2.58553	0.00972283	0.031973	chr14	protein_coding	105046021	105056852	+	C14orf180	ensembl_havana
ENSG00000211978	2.03291	1.8469	0.875676	2.10912	0.0349345	0.0914987	chr14	IG_V_pseudogene	107259338	107259632	-	IGHV5-78	havana
ENSG00000167600	89.4329	1.84688	0.653979	2.82407	0.00474178	0.0174128	chr19	protein_coding	41698954	41713444	+	CYP2S1	ensembl_havana
ENSG00000168329	38.966	1.84678	0.454597	4.06247	4.85569e-05	0.000318959	chr3	protein_coding	39304985	39323226	-	CX3CR1	ensembl_havana
ENSG00000110665	123.223	1.8467	0.480847	3.84052	0.000122775	0.000725377	chr11	protein_coding	2316875	2324279	-	C11orf21	ensembl_havana
ENSG00000159842	615.545	1.84605	0.19618	9.40999	4.96174e-21	3.56946e-19	chr17	protein_coding	906758	1132315	-	ABR	ensembl_havana
ENSG00000183486	232.064	1.84586	0.251376	7.343	2.08852e-13	6.18118e-12	chr21	protein_coding	42733870	42781317	+	MX2	ensembl_havana
ENSG00000186481	3.26238	1.84573	0.827898	2.22942	0.025786	0.0717718	chr18	pseudogene	14179096	14249455	+	ANKRD20A5P	ensembl_havana
ENSG00000027869	125.461	1.84573	0.331832	5.56224	2.66328e-08	3.51435e-07	chr1	protein_coding	156776035	156786654	-	SH2D2A	ensembl_havana
ENSG00000211638	982.594	1.84517	0.855168	2.15767	0.0309532	0.0829167	chr22	IG_V_gene	22453110	22453622	+	IGLV8-61	havana
ENSG00000148773	350.279	1.84456	0.485318	3.80073	0.000144273	0.000838396	chr10	protein_coding	129894923	129924649	-	MKI67	ensembl_havana
ENSG00000184922	489.642	1.84336	0.24753	7.44703	9.54628e-14	2.94198e-12	chr17	protein_coding	43298811	43324687	+	FMNL1	ensembl_havana
ENSG00000230873	4.09882	1.84307	0.80684	2.2843	0.0223539	0.0637113	chr6	protein_coding	17102489	17131603	+	STMND1	ensembl_havana
ENSG00000166920	35.8982	1.84271	0.456528	4.03636	5.42879e-05	0.000353204	chr15	protein_coding	45722727	45740959	+	C15orf48	ensembl_havana
ENSG00000224397	32.4716	1.8427	0.486411	3.78836	0.000151642	0.000875048	chr20	lincRNA	48884023	48896332	+	RP11-290F20.3	havana
ENSG00000237649	149.751	1.84241	0.38447	4.79206	1.65074e-06	1.54069e-05	chr6	protein_coding	33359313	33377701	+	KIFC1	ensembl_havana
ENSG00000249395	1.75229	1.84209	0.88407	2.08365	0.0371924	0.0962201	chr8	lincRNA	76135639	76236976	-	CASC9	havana
ENSG00000175841	2.96412	1.83904	0.863265	2.13033	0.0331443	0.0876945	chr3	pseudogene	101237711	101242731	+	FAM172BP	ensembl_havana
ENSG00000218422	26.1179	1.83898	0.425719	4.31969	1.56247e-05	0.000115823	chr4	pseudogene	1741078	1743830	+	AC016773.1	ensembl
ENSG00000170745	60.8514	1.83817	0.454218	4.0469	5.19008e-05	0.000339289	chr2	protein_coding	18059114	18542882	+	KCNS3	ensembl_havana
ENSG00000170312	136.075	1.83754	0.495508	3.7084	0.000208575	0.00115878	chr10	protein_coding	62538089	62554610	+	CDK1	ensembl_havana
ENSG00000135298	5.62371	1.83592	0.730898	2.51186	0.0120096	0.0381483	chr6	protein_coding	69345259	70099403	+	BAI3	ensembl_havana
ENSG00000060140	5.94309	1.83591	0.684176	2.68338	0.00728812	0.0250374	chr12	protein_coding	10771538	10826917	-	STYK1	ensembl_havana
ENSG00000178662	19.7108	1.83561	0.433717	4.23226	2.31351e-05	0.000164746	chr2	protein_coding	166326157	166545917	+	CSRNP3	ensembl_havana
ENSG00000119681	1540.76	1.83547	0.384326	4.77581	1.78989e-06	1.65825e-05	chr14	protein_coding	74964873	75079306	-	LTBP2	ensembl_havana
ENSG00000057657	617.996	1.83542	0.378342	4.85122	1.22704e-06	1.17367e-05	chr6	protein_coding	106534195	106557814	+	PRDM1	ensembl_havana
ENSG00000135898	8.38289	1.83539	0.768092	2.38955	0.016869	0.0504392	chr2	protein_coding	231772033	231825781	-	GPR55	ensembl_havana
ENSG00000262312	12.3647	1.83537	0.54591	3.36204	0.00077369	0.003657	chr16	sense_overlapping	3594431	3595785	+	LA16c-390H2.4	havana
ENSG00000160185	70.4391	1.83537	0.447932	4.09743	4.1777e-05	0.000279418	chr21	protein_coding	43824008	43867791	+	UBASH3A	ensembl_havana
ENSG00000152527	92.7147	1.83523	0.242542	7.56663	3.83021e-14	1.24464e-12	chr2	protein_coding	43864412	43995126	+	PLEKHH2	ensembl_havana
ENSG00000023445	1597.7	1.8352	0.284638	6.44749	1.13718e-10	2.25211e-09	chr11	protein_coding	102188215	102210134	+	BIRC3	ensembl_havana
ENSG00000157193	35.9884	1.83419	0.442199	4.14788	3.3557e-05	0.000229945	chr1	protein_coding	53711217	53793742	-	LRP8	ensembl_havana
ENSG00000181634	153.306	1.83407	0.27556	6.6558	2.81768e-11	6.09579e-10	chr9	protein_coding	117546915	117568406	-	TNFSF15	ensembl_havana
ENSG00000255201	1.72235	1.83366	0.884051	2.07416	0.0380649	0.098092	chr8	antisense	38279407	38283614	+	RP11-350N15.4	havana
ENSG00000135314	5.23788	1.83313	0.722109	2.53857	0.0111306	0.035823	chr6	protein_coding	73951037	74020088	-	KHDC1	ensembl_havana
ENSG00000136167	3314.28	1.8324	0.370687	4.94325	7.68311e-07	7.68118e-06	chr13	protein_coding	46700055	46786006	-	LCP1	ensembl_havana
ENSG00000115085	379.062	1.83178	0.506502	3.61653	0.000298578	0.00159108	chr2	protein_coding	98330023	98356325	+	ZAP70	ensembl_havana
ENSG00000189369	32.5144	1.8317	0.365063	5.0175	5.2348e-07	5.41951e-06	chrX	protein_coding	51486481	51489324	+	GSPT2	ensembl_havana
ENSG00000272155	4.97713	1.83092	0.720582	2.54088	0.0110572	0.035611	chr8	antisense	66626569	66627013	-	RP11-707M3.3	havana
ENSG00000187764	462.601	1.82998	0.369737	4.9494	7.44436e-07	7.45497e-06	chr9	protein_coding	91975702	92113045	-	SEMA4D	ensembl_havana
ENSG00000261425	11.0587	1.82977	0.608281	3.00809	0.00262894	0.0105475	chr15	lincRNA	68591128	68593343	-	RP11-709B3.2	havana
ENSG00000233521	3.80643	1.82955	0.850892	2.15016	0.0315426	0.0841559	chr22	lincRNA	27617310	27620688	-	RP5-1172A22.1	havana
ENSG00000163637	72.0067	1.82929	0.290534	6.29629	3.04858e-10	5.66632e-09	chr3	protein_coding	64079543	64431152	-	PRICKLE2	ensembl_havana
ENSG00000160991	268.176	1.82903	0.173844	10.5211	6.90391e-26	7.5639e-24	chr7	protein_coding	102073553	102097268	+	ORAI2	ensembl_havana
ENSG00000228601	9.0248	1.82833	0.611127	2.99173	0.00277402	0.0110241	chr20	pseudogene	55034484	55034639	-	RPL39P	havana
ENSG00000198768	6.98686	1.82808	0.686828	2.66162	0.00777657	0.0264845	chr20	protein_coding	57034157	57090187	-	APCDD1L	ensembl_havana
ENSG00000238269	2.57808	1.82767	0.862899	2.11806	0.0341701	0.0898612	chrX	protein_coding	55101496	55105342	+	PAGE2B	ensembl_havana
ENSG00000211753	24.8562	1.82609	0.565522	3.22904	0.00124207	0.00552741	chr7	TR_V_gene	142428484	142428984	+	TRBV28	havana
ENSG00000139714	8.57211	1.82603	0.634876	2.87621	0.00402487	0.0151529	chr12	protein_coding	122089024	122110537	-	MORN3	ensembl_havana
ENSG00000213799	36.377	1.82595	0.457574	3.9905	6.59331e-05	0.000418482	chr19	protein_coding	53837002	53858122	+	ZNF845	ensembl_havana
ENSG00000165194	2.97328	1.82551	0.837175	2.18056	0.0292162	0.0792861	chrX	protein_coding	99546642	99665271	-	PCDH19	ensembl_havana
ENSG00000253981	4.93962	1.82547	0.770472	2.36929	0.0178224	0.052746	chr8	pseudogene	8093525	8102189	-	ALG1L13P	havana
ENSG00000177301	5.64903	1.82333	0.835206	2.1831	0.0290287	0.078912	chr1	protein_coding	111136202	111174096	-	KCNA2	ensembl_havana
ENSG00000260719	12.9384	1.82284	0.748367	2.43576	0.0148607	0.0454634	chr16	antisense	29756568	29759620	+	AC009133.17	havana
ENSG00000154358	1265.46	1.82276	0.770978	2.36422	0.0180681	0.0533487	chr1	protein_coding	228395831	228566577	+	OBSCN	ensembl_havana
ENSG00000107731	347.785	1.82095	0.182019	10.0042	1.46084e-23	1.34195e-21	chr10	protein_coding	72972327	73062621	+	UNC5B	ensembl_havana
ENSG00000163421	3.00566	1.82072	0.807651	2.25434	0.0241749	0.0679366	chr3	protein_coding	71820807	71834357	-	PROK2	ensembl_havana
ENSG00000259658	5.14932	1.82058	0.843071	2.15946	0.0308144	0.082619	chr15	protein_coding	102277302	102285913	-	RP11-89K11.1	havana
ENSG00000171729	111.813	1.82	0.307363	5.92133	3.19352e-09	5.00157e-08	chr1	protein_coding	15479028	15546976	+	TMEM51	ensembl_havana
ENSG00000104894	500.431	1.81993	0.321784	5.65577	1.55146e-08	2.14688e-07	chr19	protein_coding	49838428	49846592	+	CD37	ensembl_havana
ENSG00000166851	147.013	1.81973	0.384309	4.73507	2.1898e-06	1.98336e-05	chr16	protein_coding	23688977	23701688	+	PLK1	ensembl_havana
ENSG00000141524	743.518	1.81961	0.323887	5.61803	1.93149e-08	2.62859e-07	chr17	protein_coding	76106539	76128488	-	TMC6	ensembl_havana
ENSG00000163599	176.964	1.81954	0.613176	2.9674	0.00300329	0.0118056	chr2	protein_coding	204732509	204738683	+	CTLA4	ensembl_havana
ENSG00000115935	1222.18	1.81921	0.258208	7.0455	1.84802e-12	4.79762e-11	chr2	protein_coding	175424300	175547644	-	WIPF1	ensembl_havana
ENSG00000182575	12.6418	1.81903	0.562603	3.23325	0.00122393	0.00545989	chr17	protein_coding	47653220	47661189	+	NXPH3	ensembl_havana
ENSG00000198851	421.313	1.81847	0.390329	4.65881	3.18044e-06	2.77942e-05	chr11	protein_coding	118175260	118186890	+	CD3E	ensembl_havana
ENSG00000248131	5.4963	1.81842	0.763515	2.38164	0.0172358	0.0513051	chr5	lincRNA	12574969	12804475	+	CT49	havana
ENSG00000107099	767.472	1.81822	0.368945	4.92816	8.30079e-07	8.22981e-06	chr9	protein_coding	214854	465259	+	DOCK8	ensembl_havana
ENSG00000163462	22.0034	1.81819	0.516858	3.51778	0.000435171	0.00221849	chr1	protein_coding	155145873	155157447	+	TRIM46	ensembl_havana
ENSG00000153064	81.5222	1.81782	0.870904	2.08728	0.0368628	0.0955121	chr4	protein_coding	102332443	102995969	+	BANK1	ensembl_havana
ENSG00000136274	7.44774	1.81731	0.625901	2.90351	0.00368999	0.0140584	chr7	protein_coding	45120037	45128513	-	NACAD	ensembl_havana
ENSG00000196557	150.752	1.81604	0.392137	4.63115	3.63641e-06	3.14112e-05	chr16	protein_coding	1203241	1271771	+	CACNA1H	ensembl_havana
ENSG00000155760	75.2804	1.81525	0.35897	5.05684	4.26271e-07	4.50889e-06	chr2	protein_coding	202899310	202903160	+	FZD7	ensembl_havana
ENSG00000271959	35.2454	1.81426	0.550959	3.29292	0.000991541	0.00453764	chr8	antisense	142444645	142448054	+	CTD-3064M3.7	havana
ENSG00000130775	1015.88	1.81425	0.31303	5.79577	6.80086e-09	1.00639e-07	chr1	protein_coding	28199055	28213196	+	THEMIS2	ensembl_havana
ENSG00000204282	81.4402	1.81337	0.441204	4.11004	3.95591e-05	0.000266524	chr17	processed_transcript	76103479	76107880	-	TNRC6C-AS1	ensembl_havana
ENSG00000167895	539.684	1.81335	0.412503	4.39596	1.10285e-05	8.4942e-05	chr17	protein_coding	76126851	76139049	+	TMC8	ensembl_havana
ENSG00000254102	2.85771	1.81138	0.828054	2.18752	0.0287047	0.0782183	chr8	antisense	65486863	65494445	-	RP11-21C4.1	havana
ENSG00000215146	26.7165	1.81107	0.578812	3.12894	0.00175438	0.00746376	chr10	pseudogene	42827314	42863422	-	RP11-313J2.1	havana
ENSG00000233578	9.59274	1.81053	0.586413	3.08746	0.00201874	0.00844258	chr20	pseudogene	5529486	5530127	+	RP5-1022P6.3	havana
ENSG00000223759	6.35763	1.81036	0.6787	2.66739	0.00764418	0.0261006	chr1	lincRNA	149672997	149677289	+	RP11-353N4.4	havana
ENSG00000272927	5.09658	1.81003	0.754687	2.39839	0.0164673	0.0494784	chr4	antisense	654998	655734	-	RP11-1191J2.5	havana
ENSG00000144935	66.0357	1.80993	0.323314	5.59804	2.16786e-08	2.92194e-07	chr3	protein_coding	142442916	142526730	+	TRPC1	ensembl_havana
ENSG00000227495	6.47028	1.80987	0.737548	2.4539	0.0141316	0.0436296	chr17	antisense	4922509	4923388	-	AC109333.10	havana
ENSG00000232021	2.85389	1.80854	0.861089	2.10029	0.0357035	0.0931552	chr4	processed_transcript	109088681	109177992	+	LEF1-AS1	ensembl_havana
ENSG00000188404	228.026	1.80852	0.552606	3.27271	0.00106522	0.00484234	chr1	protein_coding	169659808	169680839	-	SELL	ensembl_havana
ENSG00000139193	88.9204	1.80744	0.510523	3.54037	0.000399563	0.00206071	chr12	protein_coding	6554033	6560884	+	CD27	ensembl_havana
ENSG00000261471	4.6929	1.80654	0.73939	2.44328	0.0145545	0.0446526	chr16	antisense	84627999	84630432	+	RP11-61F12.1	havana
ENSG00000166523	57.7881	1.80635	0.41931	4.30791	1.64807e-05	0.000121527	chr12	protein_coding	8685901	8693559	-	CLEC4E	ensembl_havana
ENSG00000245954	8.33444	1.80583	0.647526	2.78882	0.00529009	0.0190952	chr4	lincRNA	153021906	153025872	+	RP11-18H21.1	havana
ENSG00000151490	74.378	1.80449	0.358907	5.02773	4.96328e-07	5.17655e-06	chr12	protein_coding	15475331	15750333	+	PTPRO	ensembl_havana
ENSG00000133256	30.3591	1.80418	0.374116	4.82251	1.41764e-06	1.33988e-05	chr4	protein_coding	619373	664571	+	PDE6B	ensembl_havana
ENSG00000167984	326.91	1.80351	0.319713	5.64101	1.69059e-08	2.32191e-07	chr16	polymorphic_pseudogene	3589033	3627401	-	NLRC3	ensembl_havana
ENSG00000058335	15.9608	1.80292	0.510191	3.53382	0.000409601	0.00210566	chr15	protein_coding	79252289	79383115	-	RASGRF1	ensembl_havana
ENSG00000256039	3.84835	1.80288	0.789379	2.28392	0.0223763	0.0637599	chr12	lincRNA	10705962	10710648	+	RP11-291B21.2	havana
ENSG00000106952	96.5006	1.80282	0.246858	7.30307	2.81284e-13	8.17298e-12	chr9	protein_coding	117656003	117692697	-	TNFSF8	ensembl_havana
ENSG00000155465	342.764	1.80255	0.247731	7.27624	3.43256e-13	9.84193e-12	chr14	protein_coding	23242431	23299029	-	SLC7A7	ensembl_havana
ENSG00000125510	31.3507	1.80229	0.475534	3.79005	0.00015062	0.00086999	chr20	protein_coding	62711526	62731996	+	OPRL1	ensembl_havana
ENSG00000235865	68.4778	1.80223	0.277952	6.48398	8.93366e-11	1.79757e-09	chr9	antisense	124043046	124047808	-	GSN-AS1	ensembl_havana
ENSG00000026508	1524.47	1.80199	0.172126	10.4691	1.19829e-25	1.29502e-23	chr11	protein_coding	35160417	35253949	+	CD44	ensembl_havana
ENSG00000105492	5.47048	1.80197	0.824594	2.18528	0.028868	0.0785377	chr19	protein_coding	52022779	52035110	-	SIGLEC6	ensembl_havana
ENSG00000137261	5.77838	1.80044	0.729174	2.46915	0.0135434	0.0420966	chr6	protein_coding	24544332	24646383	-	KIAA0319	ensembl_havana
ENSG00000258875	6.36499	1.80041	0.72995	2.46648	0.0136449	0.042368	chr14	protein_coding	91709103	91717426	+	CTD-2547L24.3	havana
ENSG00000206612	2.5831	1.80022	0.845124	2.13012	0.0331615	0.0877303	chr12	snoRNA	49050431	49050565	-	SNORA2A	ensembl
ENSG00000206417	29.0601	1.80008	0.387382	4.64678	3.37151e-06	2.93032e-05	chr3	antisense	129034235	129045068	+	H1FX-AS1	ensembl_havana
ENSG00000166402	21.1942	1.80006	0.49426	3.64193	0.000270607	0.001456	chr11	protein_coding	8040791	8127659	+	TUB	ensembl_havana
ENSG00000269416	5.25722	1.79957	0.741958	2.42543	0.0152904	0.0465389	chr19	lincRNA	23582035	23598877	-	CTB-175P5.4	havana
ENSG00000064205	18.2843	1.79939	0.46768	3.84747	0.000119343	0.000708423	chr20	protein_coding	43343485	43357150	+	WISP2	ensembl_havana
ENSG00000134853	492.057	1.79853	0.41037	4.3827	1.17216e-05	8.98452e-05	chr4	protein_coding	55095264	55164414	+	PDGFRA	ensembl_havana
ENSG00000259807	10.8975	1.79769	0.600338	2.99446	0.0027493	0.010944	chr16	lincRNA	29228491	29231352	-	RP11-426C22.4	havana
ENSG00000112182	63.3189	1.79675	0.302559	5.93851	2.8763e-09	4.54349e-08	chr6	protein_coding	90636248	91006627	-	BACH2	ensembl_havana
ENSG00000163600	83.7642	1.79658	0.459704	3.90813	9.3013e-05	0.000569475	chr2	protein_coding	204801471	204826300	+	ICOS	ensembl_havana
ENSG00000220008	17.8569	1.79635	0.558059	3.21893	0.0012867	0.00570793	chr19	protein_coding	2289774	2308156	-	LINGO3	ensembl_havana
ENSG00000206897	3.13377	1.79632	0.855555	2.09959	0.0357649	0.0933052	chr12	snoRNA	124101255	124101387	+	SNORA9	ensembl
ENSG00000155761	5.36272	1.79599	0.708842	2.53369	0.0112869	0.0362382	chr1	protein_coding	118496484	118727846	-	SPAG17	ensembl_havana
ENSG00000172156	28.6239	1.7953	0.663901	2.70416	0.00684773	0.0237501	chr17	protein_coding	32612687	32615353	+	CCL11	ensembl_havana
ENSG00000205929	2.32136	1.79451	0.849655	2.11204	0.0346827	0.0909936	chr21	protein_coding	34162985	34186053	-	C21orf62	ensembl_havana
ENSG00000250050	2.58934	1.79399	0.845357	2.12217	0.0338238	0.0891368	chr4	pseudogene	25719704	25721367	-	MTND4P9	havana
ENSG00000204381	55.3074	1.79361	0.349274	5.13526	2.81748e-07	3.08828e-06	chr11	protein_coding	111411005	111432264	+	LAYN	ensembl_havana
ENSG00000153956	104.209	1.79227	0.328762	5.45157	4.99263e-08	6.3394e-07	chr7	protein_coding	81575760	82073114	-	CACNA2D1	ensembl_havana
ENSG00000149090	74.3724	1.79189	0.320184	5.59645	2.18787e-08	2.94561e-07	chr11	protein_coding	35453370	35551848	-	PAMR1	ensembl_havana
ENSG00000000938	256.134	1.7916	0.374389	4.78541	1.70642e-06	1.58831e-05	chr1	protein_coding	27938575	27961788	-	FGR	ensembl_havana
ENSG00000196155	28.9471	1.79111	0.374489	4.78281	1.7286e-06	1.60771e-05	chr16	protein_coding	67311413	67323402	+	PLEKHG4	ensembl_havana
ENSG00000019144	905.297	1.78983	0.248573	7.20041	6.00307e-13	1.64801e-11	chr11	protein_coding	118477155	118528741	+	PHLDB1	ensembl_havana
ENSG00000237125	53.5992	1.78966	0.389669	4.59276	4.37423e-06	3.71398e-05	chr4	antisense	174448421	174512475	+	HAND2-AS1	ensembl_havana
ENSG00000186827	113.828	1.78953	0.415217	4.30986	1.63357e-05	0.000120644	chr1	protein_coding	1146706	1149518	-	TNFRSF4	ensembl_havana
ENSG00000158714	337.444	1.78893	0.271091	6.59901	4.139e-11	8.77938e-10	chr1	protein_coding	159796540	159807039	+	SLAMF8	ensembl_havana
ENSG00000224420	5.77904	1.78872	0.6891	2.59574	0.00943878	0.0312152	chr19	protein_coding	50191921	50193832	+	ADM5	ensembl_havana
ENSG00000188848	7.87488	1.78735	0.745395	2.39786	0.0164911	0.0495102	chr4	protein_coding	42112955	42154895	-	BEND4	ensembl_havana
ENSG00000163364	10.4871	1.78707	0.680668	2.62547	0.00865304	0.0289818	chr2	lincRNA	177494317	177502659	-	LINC01116	ensembl_havana
ENSG00000141527	36.3966	1.78678	0.377967	4.72735	2.27471e-06	2.05016e-05	chr17	protein_coding	78143791	78183130	+	CARD14	ensembl_havana
ENSG00000155974	8.48606	1.7866	0.63885	2.79659	0.00516452	0.0187254	chr12	protein_coding	66741211	67197966	-	GRIP1	ensembl_havana
ENSG00000050730	12.6798	1.78648	0.614361	2.90787	0.00363902	0.0139041	chr4	protein_coding	122052563	122148621	-	TNIP3	ensembl_havana
ENSG00000229780	5.64834	1.78632	0.714356	2.5006	0.0123985	0.0391429	chr1	antisense	154526085	154527493	+	UBE2Q1-AS1	havana
ENSG00000105122	371.65	1.78545	0.301147	5.92883	3.05107e-09	4.79419e-08	chr19	protein_coding	15562435	15575382	-	RASAL3	ensembl_havana
ENSG00000139970	186.833	1.78487	0.287029	6.21845	5.02092e-10	9.04371e-09	chr14	protein_coding	60062694	60337684	-	RTN1	ensembl_havana
ENSG00000233673	7.83186	1.78423	0.671266	2.65801	0.00786027	0.0267314	chr2	pseudogene	87098424	87149816	+	ANAPC1P1	havana
ENSG00000102524	276.784	1.78418	0.195342	9.13364	6.62364e-20	4.20742e-18	chr13	protein_coding	108903588	108960832	+	TNFSF13B	ensembl_havana
ENSG00000198477	4.68408	1.78305	0.749674	2.37843	0.0173863	0.0516679	chr22	protein_coding	22838767	22863505	-	ZNF280B	ensembl_havana
ENSG00000228223	61.5154	1.78275	0.388006	4.59464	4.33507e-06	3.68466e-05	chr6	lincRNA	26522076	26526807	+	HCG11	havana
ENSG00000260807	25.0394	1.78208	0.413042	4.31454	1.59937e-05	0.000118267	chr16	lincRNA	1025761	1031596	-	RP11-161M6.2	havana
ENSG00000139174	30.8685	1.78118	0.363276	4.90312	9.43276e-07	9.25224e-06	chr12	protein_coding	42852140	42984157	-	PRICKLE1	ensembl_havana
ENSG00000244509	296.37	1.78056	0.263052	6.76885	1.29806e-11	2.96679e-10	chr22	protein_coding	39410088	39416357	+	APOBEC3C	ensembl_havana
ENSG00000183570	15.7892	1.78049	0.513098	3.47007	0.000520319	0.00258633	chr21	protein_coding	47063608	47362368	+	PCBP3	ensembl_havana
ENSG00000109586	91.6293	1.78018	0.299895	5.93603	2.92009e-09	4.60961e-08	chr4	protein_coding	174089904	174245118	+	GALNT7	ensembl_havana
ENSG00000072195	35.6317	1.78007	0.417885	4.25971	2.04693e-05	0.000147656	chr2	protein_coding	220299568	220363009	+	SPEG	ensembl_havana
ENSG00000174807	166.836	1.78	0.280012	6.35689	2.05885e-10	3.89958e-09	chr11	protein_coding	66081958	66084515	-	CD248	ensembl_havana
ENSG00000266088	18.5496	1.77891	0.684253	2.59979	0.00932814	0.0309049	chr17	lincRNA	38673278	38683254	+	RP5-1028K7.2	havana
ENSG00000152932	13.2931	1.77891	0.645498	2.75587	0.00585362	0.0208202	chr5	protein_coding	57878048	58155213	+	RAB3C	ensembl_havana
ENSG00000144810	420.886	1.77879	0.500176	3.55633	0.000376079	0.00195437	chr3	protein_coding	99357319	99518070	+	COL8A1	ensembl_havana
ENSG00000163106	19.2744	1.77852	0.470372	3.78109	0.000156145	0.000897344	chr4	protein_coding	95219686	95264027	-	HPGDS	ensembl_havana
ENSG00000224689	13.3268	1.77821	0.587714	3.02563	0.00248113	0.0100389	chr19	protein_coding	9800600	9811452	-	ZNF812	ensembl_havana
ENSG00000269653	3.7195	1.77708	0.782376	2.27139	0.0231232	0.0654585	chr19	sense_intronic	38675016	38676905	+	CTB-102L5.7	havana
ENSG00000211749	5.25253	1.77708	0.816073	2.1776	0.0294358	0.0797735	chr7	TR_V_gene	142353468	142353964	+	TRBV23-1	havana
ENSG00000164082	8.83373	1.77703	0.671944	2.64461	0.00817861	0.0276259	chr3	protein_coding	51741086	51752629	+	GRM2	ensembl_havana
ENSG00000075218	87.135	1.77697	0.400771	4.43388	9.25514e-06	7.27376e-05	chr22	protein_coding	46692638	46726707	+	GTSE1	ensembl_havana
ENSG00000170909	49.4853	1.77661	0.371895	4.77718	1.77768e-06	1.64822e-05	chr19	protein_coding	54597933	54606000	-	OSCAR	ensembl_havana
ENSG00000168778	48.8941	1.77639	0.410092	4.33168	1.47978e-05	0.000110265	chr12	protein_coding	124155660	124192948	+	TCTN2	ensembl_havana
ENSG00000211776	6.37615	1.77564	0.77506	2.29097	0.021965	0.0628168	chr14	TR_V_gene	22180544	22181066	+	TRAV2	havana
ENSG00000096433	503.083	1.7745	0.364884	4.8632	1.15505e-06	1.11149e-05	chr6	protein_coding	33588142	33664351	+	ITPR3	ensembl_havana
ENSG00000026652	179.132	1.77335	0.327984	5.40682	6.41532e-08	7.98455e-07	chr6	protein_coding	161551011	161695093	-	AGPAT4	ensembl_havana
ENSG00000272463	15.5539	1.77277	0.522327	3.39398	0.000688856	0.0033064	chr6	lincRNA	708592	711405	-	RP11-532F6.3	havana
ENSG00000115163	39.3044	1.77246	0.39248	4.51606	6.29998e-06	5.13607e-05	chr2	protein_coding	26987157	27023935	+	CENPA	ensembl_havana
ENSG00000176083	38.0596	1.77159	0.366035	4.83995	1.29871e-06	1.2353e-05	chr1	protein_coding	26688125	26701013	-	ZNF683	ensembl_havana
ENSG00000105967	375.721	1.77095	0.294748	6.00836	1.87407e-09	3.0553e-08	chr7	protein_coding	115575202	115799950	-	TFEC	ensembl_havana
ENSG00000106948	1086.55	1.77009	0.353813	5.0029	5.64733e-07	5.80382e-06	chr9	protein_coding	117096436	117156685	-	AKNA	ensembl_havana
ENSG00000259363	5.7851	1.7696	0.706514	2.50469	0.012256	0.0387814	chr15	protein_coding	100347228	100417353	+	CTD-2054N24.2	havana
ENSG00000177054	88.7428	1.76901	0.352427	5.01952	5.18014e-07	5.37462e-06	chr11	protein_coding	19138646	19197969	+	ZDHHC13	ensembl_havana
ENSG00000124496	153.193	1.76894	0.270725	6.5341	6.39923e-11	1.31742e-09	chr6	protein_coding	42192669	42419789	-	TRERF1	ensembl_havana
ENSG00000269289	3.55989	1.76881	0.839851	2.1061	0.0351953	0.0921157	chr19	antisense	24101883	24140732	-	CTB-92J24.3	havana
ENSG00000273002	9.29525	1.76771	0.662618	2.66776	0.0076358	0.0260794	chr1	antisense	155948590	155952777	+	RP11-336K24.12	havana
ENSG00000181104	1355.41	1.76669	0.237578	7.43627	1.03572e-13	3.16735e-12	chr5	protein_coding	76011868	76031606	+	F2R	ensembl_havana
ENSG00000169442	145.088	1.76667	0.438631	4.02769	5.63271e-05	0.000364683	chr1	protein_coding	26644448	26647014	+	CD52	ensembl_havana
ENSG00000248290	26.9184	1.76659	0.500078	3.53262	0.000411467	0.00211343	chr6	pseudogene	31976391	31980249	-	TNXA	havana
ENSG00000155961	19.7127	1.76632	0.575568	3.06883	0.00214902	0.00888497	chrX	protein_coding	154487526	154493874	-	RAB39B	ensembl_havana
ENSG00000224818	4.96821	1.76598	0.820442	2.15248	0.0313599	0.0837807	chr1	lincRNA	201433511	201434274	-	RP11-134G8.8	havana
ENSG00000089327	553.374	1.76549	0.212842	8.29485	1.08724e-16	4.72139e-15	chr19	protein_coding	35645633	35660786	+	FXYD5	ensembl_havana
ENSG00000116852	431.739	1.76527	0.249013	7.08904	1.35041e-12	3.56783e-11	chr1	protein_coding	200938520	200992828	-	KIF21B	ensembl_havana
ENSG00000154928	12.3882	1.76497	0.538842	3.27548	0.00105483	0.00479696	chr3	protein_coding	134316643	134979309	+	EPHB1	ensembl_havana
ENSG00000104177	27.9592	1.76411	0.521715	3.38137	0.000721266	0.00343709	chr15	protein_coding	48431625	48470714	-	MYEF2	ensembl_havana
ENSG00000100368	338.724	1.76401	0.229966	7.67075	1.70996e-14	5.80123e-13	chr22	protein_coding	37309670	37336491	+	CSF2RB	ensembl_havana
ENSG00000138119	560.907	1.76373	0.262091	6.72945	1.703e-11	3.79781e-10	chr10	protein_coding	95066186	95242074	-	MYOF	ensembl_havana
ENSG00000110786	6.73103	1.76346	0.756072	2.3324	0.0196797	0.0572458	chr11	protein_coding	18749475	18814268	-	PTPN5	ensembl_havana
ENSG00000139055	23.0207	1.76337	0.486419	3.62521	0.000288728	0.00154238	chr12	protein_coding	15066969	15092016	-	ERP27	ensembl_havana
ENSG00000182742	43.1511	1.76236	0.373824	4.71441	2.42412e-06	2.16683e-05	chr17	protein_coding	46652875	46657473	-	HOXB4	ensembl_havana
ENSG00000070882	407.053	1.76207	0.232588	7.57592	3.56599e-14	1.16671e-12	chr7	protein_coding	24836158	25021253	-	OSBPL3	ensembl_havana
ENSG00000182492	4295.37	1.76157	0.250677	7.02727	2.10612e-12	5.43224e-11	chrX	protein_coding	152760397	152775012	+	BGN	ensembl_havana
ENSG00000035862	1750.93	1.76131	0.197828	8.90324	5.42416e-19	3.07721e-17	chr17	protein_coding	76849059	76921469	-	TIMP2	ensembl_havana
ENSG00000211777	9.3932	1.76093	0.725855	2.42601	0.0152659	0.0464829	chr14	TR_V_gene	22191960	22192568	+	TRAV3	havana
ENSG00000126010	4.42556	1.76025	0.800521	2.19888	0.0278864	0.0763543	chrX	protein_coding	16141679	16171144	+	GRPR	ensembl_havana
ENSG00000261416	8.27999	1.7599	0.633269	2.77907	0.00545146	0.0195823	chr16	antisense	30194826	30196278	-	RP11-455F5.5	havana
ENSG00000164935	16.6927	1.75937	0.536108	3.28174	0.00103168	0.00469792	chr8	protein_coding	105351315	105368917	+	DCSTAMP	ensembl_havana
ENSG00000162511	3392.79	1.7572	0.240116	7.31814	2.5144e-13	7.36857e-12	chr1	protein_coding	31205316	31230667	-	LAPTM5	ensembl_havana
ENSG00000163013	78.7642	1.75712	0.357874	4.90988	9.11306e-07	8.96443e-06	chr2	protein_coding	73481810	73511559	-	FBXO41	ensembl_havana
ENSG00000112562	242.719	1.75697	0.385409	4.55871	5.14679e-06	4.28314e-05	chr6	protein_coding	168841831	169073984	+	SMOC2	ensembl_havana
ENSG00000123892	8.25707	1.75505	0.70245	2.49847	0.0124732	0.0393175	chr11	protein_coding	87846410	87908635	-	RAB38	ensembl_havana
ENSG00000123870	14.9723	1.75432	0.535514	3.27595	0.00105307	0.00479076	chr19	pseudogene	53091758	53100660	+	ZNF137P	ensembl_havana
ENSG00000187688	247.36	1.75286	0.195778	8.9533	3.45011e-19	1.99522e-17	chr17	protein_coding	16318856	16340317	+	TRPV2	ensembl_havana
ENSG00000227039	77.0721	1.75281	0.410386	4.27112	1.94494e-05	0.000141237	chr21	antisense	46340966	46349593	+	ITGB2-AS1	havana
ENSG00000170004	934.38	1.75209	0.232672	7.5303	5.06237e-14	1.61213e-12	chr17	protein_coding	7788124	7816078	+	CHD3	ensembl_havana
ENSG00000185989	346.086	1.75206	0.300667	5.82725	5.63482e-09	8.44303e-08	chr13	protein_coding	114747194	114898086	-	RASA3	ensembl_havana
ENSG00000072818	482.641	1.75119	0.357859	4.89352	9.90502e-07	9.65204e-06	chr17	protein_coding	7239848	7254797	+	ACAP1	ensembl_havana
ENSG00000120738	2202.87	1.75062	0.258046	6.78416	1.16765e-11	2.69712e-10	chr5	protein_coding	137801179	137805004	+	EGR1	ensembl_havana
ENSG00000227920	5.13658	1.75012	0.743144	2.35501	0.018522	0.0544668	chr6	lincRNA	37512921	37518636	+	RP1-153P14.5	havana
ENSG00000162913	6.09664	1.75005	0.669062	2.61567	0.00890514	0.0296971	chr1	protein_coding	228391207	228401365	-	C1orf145	havana
ENSG00000166147	1313.16	1.74994	0.278846	6.27565	3.48184e-10	6.41669e-09	chr15	protein_coding	48700503	48938046	-	FBN1	ensembl_havana
ENSG00000175356	15.1051	1.74984	0.524879	3.3338	0.000856679	0.00399315	chr11	protein_coding	9041071	9159661	-	SCUBE2	ensembl_havana
ENSG00000169403	334.372	1.74903	0.207519	8.42828	3.50777e-17	1.60497e-15	chr1	protein_coding	28473677	28520447	-	PTAFR	ensembl_havana
ENSG00000167601	432.916	1.74892	0.371405	4.70892	2.49028e-06	2.22181e-05	chr19	protein_coding	41725108	41767671	+	AXL	ensembl_havana
ENSG00000112183	27.6955	1.74835	0.41376	4.22552	2.38391e-05	0.000169054	chr6	protein_coding	17281577	17294106	+	RBM24	ensembl_havana
ENSG00000113532	311.418	1.7471	0.277464	6.29666	3.04121e-10	5.66144e-09	chr5	protein_coding	100142639	100238970	-	ST8SIA4	ensembl_havana
ENSG00000135905	509.54	1.74682	0.332147	5.25918	1.44698e-07	1.6801e-06	chr2	protein_coding	225629807	225907162	-	DOCK10	ensembl_havana
ENSG00000132470	161.146	1.7466	0.291052	6.00097	1.96142e-09	3.18684e-08	chr17	protein_coding	73717408	73753899	+	ITGB4	ensembl_havana
ENSG00000111799	481.59	1.74651	0.232232	7.52054	5.45488e-14	1.72791e-12	chr6	protein_coding	75794042	75915767	-	COL12A1	ensembl_havana
ENSG00000085491	214.961	1.74483	0.206061	8.46755	2.50614e-17	1.17136e-15	chr1	protein_coding	108676658	108743471	-	SLC25A24	ensembl_havana
ENSG00000137809	194.95	1.74432	0.347533	5.01913	5.19053e-07	5.383e-06	chr15	protein_coding	68594050	68724501	-	ITGA11	ensembl_havana
ENSG00000263264	15.0776	1.74425	0.602918	2.89302	0.00381562	0.0144861	chr19	protein_coding	7413848	7448271	+	CTB-133G6.1	havana
ENSG00000128683	8.26333	1.74391	0.641101	2.72018	0.00652464	0.0227861	chr2	protein_coding	171669723	171717661	+	GAD1	ensembl_havana
ENSG00000117245	82.3179	1.74371	0.277747	6.27805	3.4284e-10	6.32797e-09	chr1	protein_coding	20990507	21044510	-	KIF17	ensembl_havana
ENSG00000066294	845.804	1.74248	0.319387	5.4557	4.87803e-08	6.20378e-07	chr1	protein_coding	160510885	160549306	-	CD84	ensembl_havana
ENSG00000135218	665.19	1.74237	0.323831	5.38049	7.42849e-08	9.10791e-07	chr7	protein_coding	79998891	80308593	+	CD36	ensembl_havana
ENSG00000113248	26.601	1.74213	0.396509	4.39366	1.11461e-05	8.57643e-05	chr5	protein_coding	140625147	140627799	+	PCDHB15	ensembl_havana
ENSG00000250742	23.5706	1.74142	0.433299	4.01898	5.84499e-05	0.000376387	chr12	lincRNA	54519882	54526627	+	RP11-834C11.4	havana
ENSG00000124613	17.6079	1.74124	0.502439	3.46558	0.00052908	0.00262441	chr6	protein_coding	27342394	27371683	+	ZNF391	ensembl_havana
ENSG00000138755	1928.36	1.74111	0.527181	3.30268	0.000957644	0.00440023	chr4	protein_coding	76922428	76928641	-	CXCL9	ensembl_havana
ENSG00000261924	3.40889	1.74022	0.799773	2.17589	0.0295637	0.0800383	chr17	antisense	78940039	78945013	-	CTD-2561B21.5	havana
ENSG00000163565	822.222	1.73998	0.185147	9.39787	5.56809e-21	3.98168e-19	chr1	protein_coding	158969758	159024945	+	IFI16	ensembl_havana
ENSG00000259886	30.3474	1.7389	0.389234	4.4675	7.91388e-06	6.31735e-05	chrX	lincRNA	152689210	152691934	+	U82695.10	havana
ENSG00000257824	7.749	1.73778	0.688314	2.52469	0.0115801	0.0370202	chr12	antisense	54936895	54937889	-	RP11-1049A21.2	havana
ENSG00000111452	320.255	1.73733	0.802439	2.16507	0.0303825	0.0816352	chr12	protein_coding	131438452	131626014	+	GPR133	ensembl_havana
ENSG00000235999	38.7281	1.73733	0.387001	4.48923	7.14824e-06	5.75037e-05	chr1	lincRNA	149287451	149291743	+	RP11-403I13.8	havana
ENSG00000159714	49.6009	1.73692	0.319105	5.4431	5.23619e-08	6.62751e-07	chr16	protein_coding	67428322	67450736	-	ZDHHC1	ensembl_havana
ENSG00000121577	27.8765	1.73675	0.446378	3.89076	9.99288e-05	0.000605454	chr3	protein_coding	119355304	119384171	-	POPDC2	ensembl_havana
ENSG00000141506	327.785	1.73586	0.278978	6.22222	4.90174e-10	8.84239e-09	chr17	protein_coding	8782233	8869029	-	PIK3R5	ensembl_havana
ENSG00000168918	690.977	1.73522	0.282556	6.14115	8.19266e-10	1.41895e-08	chr2	protein_coding	233924677	234116549	+	INPP5D	ensembl_havana
ENSG00000184682	34.4528	1.73512	0.505267	3.43406	0.000594604	0.00291015	chr11	protein_coding	1910375	1912084	-	C11orf89	havana
ENSG00000162591	697.893	1.73499	0.270602	6.41159	1.44011e-10	2.78959e-09	chr1	protein_coding	3406484	3528059	-	MEGF6	ensembl_havana
ENSG00000180257	24.2877	1.73494	0.413714	4.19357	2.74594e-05	0.000191934	chr19	protein_coding	53430388	53466164	-	ZNF816	ensembl_havana
ENSG00000118503	2026.18	1.73437	0.269763	6.42926	1.28228e-10	2.50826e-09	chr6	protein_coding	138188351	138204449	+	TNFAIP3	ensembl_havana
ENSG00000105426	126.262	1.73416	0.344885	5.02822	4.95048e-07	5.16771e-06	chr19	protein_coding	5158506	5340814	-	PTPRS	ensembl_havana
ENSG00000122417	212.223	1.73318	0.23232	7.46028	8.63371e-14	2.66763e-12	chr1	protein_coding	86814344	86862023	-	ODF2L	ensembl_havana
ENSG00000198648	87.3052	1.73257	0.31082	5.57418	2.48704e-08	3.3058e-07	chr2	protein_coding	168810530	169104651	-	STK39	ensembl_havana
ENSG00000126467	3.55965	1.73233	0.820301	2.11182	0.034702	0.0910293	chr19	protein_coding	50243010	50266587	-	TSKS	ensembl_havana
ENSG00000013297	172.632	1.73174	0.592708	2.92173	0.00348088	0.0133877	chr3	protein_coding	170136653	170578169	+	CLDN11	ensembl_havana
ENSG00000109956	27.5099	1.73125	0.496584	3.48632	0.000489708	0.00245563	chr11	protein_coding	134248398	134281812	-	B3GAT1	ensembl_havana
ENSG00000119283	8.4406	1.73085	0.637345	2.71572	0.00661323	0.023045	chr1	protein_coding	231297858	231357302	+	TRIM67	ensembl_havana
ENSG00000134242	147.319	1.73071	0.381697	4.53424	5.78111e-06	4.74815e-05	chr1	protein_coding	114356433	114414381	-	PTPN22	ensembl_havana
ENSG00000119630	144.056	1.73062	0.297768	5.81195	6.17493e-09	9.20037e-08	chr14	protein_coding	75408537	75422487	-	PGF	ensembl_havana
ENSG00000142621	21.4829	1.72934	0.459336	3.76488	0.000166629	0.000948139	chr1	protein_coding	15573768	15726779	+	FHAD1	ensembl_havana
ENSG00000186417	73.6946	1.72904	0.714945	2.41842	0.0155881	0.0473071	chr15	protein_coding	51633826	51700210	+	GLDN	ensembl_havana
ENSG00000169515	30.3359	1.72868	0.406476	4.25286	2.1106e-05	0.000151836	chr19	protein_coding	46913629	46916841	-	CCDC8	ensembl_havana
ENSG00000072832	44.9495	1.72829	0.391146	4.41853	9.93746e-06	7.73367e-05	chr4	protein_coding	5749811	5894785	-	CRMP1	ensembl_havana
ENSG00000196220	88.0047	1.72718	0.280615	6.15495	7.50992e-10	1.31404e-08	chr3	protein_coding	9022275	9404737	-	SRGAP3	ensembl_havana
ENSG00000153976	14.4592	1.72654	0.602574	2.86528	0.00416638	0.0156143	chr17	protein_coding	13399006	13505244	-	HS3ST3A1	ensembl_havana
ENSG00000197520	6.98019	1.72633	0.698954	2.46987	0.0135162	0.0420341	chr1	protein_coding	222910549	222924147	+	FAM177B	ensembl_havana
ENSG00000141052	27.682	1.72604	0.383068	4.50584	6.61108e-06	5.35614e-05	chr17	protein_coding	12569207	12672266	+	MYOCD	ensembl_havana
ENSG00000114450	247.801	1.72577	0.197565	8.73516	2.43306e-18	1.28281e-16	chr3	protein_coding	179116990	179169378	-	GNB4	ensembl_havana
ENSG00000110876	500.614	1.72442	0.305289	5.64849	1.61867e-08	2.22698e-07	chr12	protein_coding	109015686	109027735	-	SELPLG	ensembl_havana
ENSG00000178773	70.3711	1.72433	0.473104	3.64472	0.000267684	0.00144314	chr16	protein_coding	89642176	89663654	+	CPNE7	ensembl_havana
ENSG00000227507	185.389	1.72339	0.436606	3.94723	7.90591e-05	0.000492629	chr6	protein_coding	31548302	31550299	-	LTB	ensembl_havana
ENSG00000127561	11.363	1.72317	0.774999	2.22345	0.0261855	0.072655	chr16	protein_coding	2039661	2044276	+	SYNGR3	ensembl_havana
ENSG00000182531	22.3257	1.72231	0.472787	3.64289	0.000269592	0.00145152	chr10	pseudogene	15049860	15050883	-	OR7E115P	havana
ENSG00000075340	31.3779	1.7214	0.368532	4.67095	2.99806e-06	2.6316e-05	chr2	protein_coding	70834750	70995357	-	ADD2	ensembl_havana
ENSG00000211707	3.55262	1.72127	0.822876	2.09178	0.0364584	0.094711	chr7	TR_V_gene	142032006	142032527	+	TRBV7-1	havana
ENSG00000169992	133.816	1.72124	0.254847	6.75402	1.438e-11	3.27409e-10	chr17	protein_coding	7308193	7323179	+	NLGN2	ensembl_havana
ENSG00000158517	61.6214	1.72065	0.396619	4.3383	1.4359e-05	0.000107541	chr7	protein_coding	74188309	74203659	+	NCF1	ensembl_havana
ENSG00000184226	13.8837	1.72012	0.626368	2.74617	0.00602947	0.0213482	chr13	protein_coding	66876967	67804468	-	PCDH9	ensembl_havana
ENSG00000114013	281.24	1.72007	0.300235	5.72909	1.00969e-08	1.45187e-07	chr3	protein_coding	121774213	121839983	+	CD86	ensembl_havana
ENSG00000188385	16.629	1.71974	0.620784	2.77027	0.00560098	0.0200387	chr10	protein_coding	133918175	133998313	+	JAKMIP3	ensembl_havana
ENSG00000183578	87.5945	1.71965	0.533298	3.22456	0.00126165	0.00561038	chr15	protein_coding	51348795	51397473	-	TNFAIP8L3	ensembl_havana
ENSG00000177875	7.17009	1.71947	0.648821	2.65015	0.00804572	0.0272883	chr12	protein_coding	48577366	48579709	+	C12orf68	ensembl_havana
ENSG00000156475	17.4791	1.7189	0.712706	2.41179	0.0158742	0.0480594	chr5	protein_coding	145967936	146464347	-	PPP2R2B	ensembl_havana
ENSG00000072952	255.205	1.71834	0.325951	5.27178	1.35111e-07	1.5803e-06	chr11	protein_coding	10594638	10715535	-	MRVI1	ensembl_havana
ENSG00000197479	7.0694	1.71823	0.62988	2.72788	0.00637432	0.0223527	chr5	protein_coding	140579183	140582618	+	PCDHB11	ensembl_havana
ENSG00000216197	5.52509	1.7182	0.683871	2.51246	0.0119894	0.0380893	chr21	miRNA	43720384	43720455	-	AP001623.1	ensembl
ENSG00000250274	3.57618	1.71812	0.791867	2.16971	0.0300291	0.0809132	chr5	lincRNA	169735705	169739720	-	CTB-114C7.4	havana
ENSG00000132185	56.1592	1.71775	0.756025	2.27208	0.0230818	0.0653568	chr1	protein_coding	161676762	161684142	+	FCRLA	ensembl_havana
ENSG00000162888	8.74352	1.71703	0.684974	2.50671	0.0121862	0.0386066	chr1	protein_coding	206664449	206671061	-	C1orf147	ensembl_havana
ENSG00000005249	44.1896	1.71674	0.707689	2.42584	0.0152731	0.0464987	chr7	protein_coding	106685094	106802256	+	PRKAR2B	ensembl_havana
ENSG00000211721	17.7907	1.71566	0.748464	2.29224	0.0218915	0.0626627	chr7	TR_V_gene	142180515	142181016	-	TRBV6-5	havana
ENSG00000134516	707.958	1.71522	0.384409	4.46198	8.12059e-06	6.46077e-05	chr5	protein_coding	169064251	169510386	+	DOCK2	ensembl_havana
ENSG00000100385	399.212	1.71516	0.417408	4.10907	3.9725e-05	0.000267492	chr22	protein_coding	37521878	37571094	-	IL2RB	ensembl_havana
ENSG00000260997	16.4499	1.71497	0.514136	3.33564	0.000851036	0.0039715	chr7	sense_overlapping	44998598	45000508	-	RP4-647J21.1	havana
ENSG00000167693	106.928	1.71475	0.335785	5.1067	3.27831e-07	3.54465e-06	chr17	protein_coding	702553	883010	-	NXN	ensembl_havana
ENSG00000115896	76.2621	1.71448	0.293498	5.84155	5.17189e-09	7.81311e-08	chr2	protein_coding	198669426	199437305	+	PLCL1	ensembl_havana
ENSG00000211803	4.6386	1.71442	0.806747	2.1251	0.0335784	0.088578	chr14	TR_V_gene	22554684	22555238	+	TRAV23DV6	havana
ENSG00000043462	756.035	1.71442	0.299489	5.72448	1.03753e-08	1.48742e-07	chr5	protein_coding	169673241	169725231	-	LCP2	ensembl_havana
ENSG00000152672	27.8886	1.71427	0.508323	3.3724	0.000745153	0.00353276	chr2	protein_coding	71035775	71047732	-	CLEC4F	ensembl_havana
ENSG00000259426	5.69966	1.71334	0.72019	2.37902	0.0173589	0.0516121	chr15	antisense	69689243	69707368	-	RP11-253M7.1	havana
ENSG00000137460	24.9867	1.7133	0.495388	3.4585	0.000543193	0.00268327	chr4	protein_coding	153857504	153900848	+	FHDC1	ensembl_havana
ENSG00000166501	247.364	1.7129	0.491587	3.48443	0.000493186	0.002471	chr16	protein_coding	23847322	24231932	+	PRKCB	ensembl_havana
ENSG00000109321	3.87829	1.71237	0.825398	2.0746	0.0380236	0.0980202	chr4	protein_coding	75310851	75320726	+	AREG	ensembl_havana
ENSG00000121406	61.786	1.71201	0.274471	6.23746	4.44725e-10	8.06515e-09	chr19	protein_coding	58038693	58068910	+	ZNF549	ensembl_havana
ENSG00000198930	30.7208	1.71092	0.812384	2.10605	0.0352001	0.0921157	chrX	protein_coding	151903228	151909518	+	CSAG1	ensembl_havana
ENSG00000102879	947.066	1.71059	0.360603	4.7437	2.09847e-06	1.9101e-05	chr16	protein_coding	30194148	30200397	+	CORO1A	ensembl_havana
ENSG00000237470	33.0157	1.70992	0.36364	4.70224	2.57328e-06	2.28478e-05	chr10	pseudogene	15057071	15130775	-	DCLRE1CP1	ensembl_havana
ENSG00000247774	140.64	1.70905	0.347663	4.9158	8.84184e-07	8.71918e-06	chr12	processed_transcript	47599681	47610239	-	PCED1B-AS1	havana
ENSG00000135077	334.901	1.70845	0.278818	6.12748	8.92809e-10	1.5363e-08	chr5	protein_coding	156512843	156569880	-	HAVCR2	ensembl_havana
ENSG00000185862	296.026	1.70789	0.400562	4.26374	2.01037e-05	0.000145414	chr17	protein_coding	29630784	29641130	-	EVI2B	ensembl_havana
ENSG00000049249	70.7526	1.70747	0.6097	2.80051	0.00510213	0.0185507	chr1	protein_coding	7979907	8000926	-	TNFRSF9	ensembl_havana
ENSG00000141526	363.294	1.70717	0.220498	7.74233	9.76117e-15	3.44366e-13	chr17	protein_coding	80186273	80219005	+	SLC16A3	ensembl_havana
ENSG00000136573	60.2865	1.70688	0.401617	4.25002	2.13749e-05	0.000153493	chr8	protein_coding	11351510	11422113	+	BLK	ensembl_havana
ENSG00000119915	4.14093	1.70636	0.821432	2.0773	0.0377739	0.0974711	chr10	protein_coding	103986085	103989346	+	ELOVL3	ensembl_havana
ENSG00000188636	135.26	1.70583	0.233895	7.29312	3.02867e-13	8.76808e-12	chr22	protein_coding	44888452	44894178	-	LDOC1L	ensembl_havana
ENSG00000136059	96.943	1.70561	0.32285	5.28299	1.27095e-07	1.4946e-06	chr3	protein_coding	38029550	38048679	+	VILL	ensembl_havana
ENSG00000235770	37.9365	1.70561	0.502514	3.39415	0.000688415	0.00330495	chr2	lincRNA	216476286	216708445	-	LINC00607	havana
ENSG00000111817	389.413	1.70553	0.201296	8.47271	2.39751e-17	1.12721e-15	chr6	protein_coding	116575336	116762424	+	DSE	ensembl_havana
ENSG00000104140	4.15713	1.70546	0.78785	2.16471	0.0304102	0.0817005	chr15	protein_coding	41164412	41166487	-	RHOV	ensembl_havana
ENSG00000231205	7.7529	1.7042	0.625631	2.72397	0.00645026	0.0225627	chr19	pseudogene	20451078	20607775	-	ZNF826P	ensembl_havana
ENSG00000122012	10.926	1.70417	0.661171	2.57751	0.00995158	0.0325683	chr5	protein_coding	75378997	75649764	+	SV2C	ensembl_havana
ENSG00000080007	7.77035	1.70412	0.632491	2.69429	0.00705383	0.02436	chr6	protein_coding	74104471	74127292	+	DDX43	ensembl_havana
ENSG00000249626	15.7368	1.70407	0.483847	3.52192	0.000428435	0.00218882	chr3	pseudogene	197361186	197362682	+	RP11-496H1.1	havana
ENSG00000144057	59.032	1.70362	0.532516	3.19918	0.00137817	0.00605747	chr2	protein_coding	107418056	107503564	-	ST6GAL2	ensembl_havana
ENSG00000131401	160.621	1.70359	0.490887	3.47044	0.000519603	0.00258384	chr19	pseudogene	50837053	50848024	-	NAPSB	ensembl_havana
ENSG00000165071	47.9434	1.70249	0.32979	5.16234	2.43876e-07	2.72057e-06	chr8	protein_coding	133697253	133772958	-	TMEM71	ensembl_havana
ENSG00000265206	30.5312	1.70187	0.414066	4.11015	3.95408e-05	0.000266476	chr17	antisense	56408245	56409869	-	MIR142	ensembl_havana
ENSG00000009790	415.61	1.70136	0.438908	3.87634	0.000106039	0.000636983	chr1	protein_coding	209929377	209955668	+	TRAF3IP3	ensembl_havana
ENSG00000272734	37.0638	1.70092	0.388763	4.37521	1.21316e-05	9.24837e-05	chr10	processed_transcript	88725102	88731068	-	ADIRF-AS1	havana
ENSG00000162552	56.636	1.70062	0.423603	4.01466	5.95318e-05	0.000382837	chr1	protein_coding	22443798	22470462	-	WNT4	ensembl_havana
ENSG00000198113	143.134	1.7006	0.210917	8.06287	7.45224e-16	2.97144e-14	chr9	protein_coding	140172201	140177093	+	TOR4A	ensembl_havana
ENSG00000158528	6.51047	1.70055	0.683579	2.48771	0.0128567	0.0403085	chr7	protein_coding	94536514	94925727	+	PPP1R9A	ensembl_havana
ENSG00000100351	107.829	1.69891	0.43639	3.89311	9.89674e-05	0.000600543	chr22	protein_coding	40297086	40369725	+	GRAP2	ensembl_havana
ENSG00000177839	6.36398	1.69869	0.657584	2.58322	0.00978823	0.0321438	chr5	pseudogene	140566893	140571111	+	PCDHB9	ensembl
ENSG00000105708	30.4524	1.69857	0.442148	3.84163	0.000122222	0.000722741	chr19	protein_coding	19821280	19843906	-	ZNF14	ensembl_havana
ENSG00000139289	842.756	1.69815	0.180188	9.42432	4.32911e-21	3.14275e-19	chr12	protein_coding	76419227	76427712	-	PHLDA1	ensembl_havana
ENSG00000074219	182.801	1.69772	0.281157	6.03835	1.55702e-09	2.57483e-08	chr19	protein_coding	49843852	49865714	-	TEAD2	ensembl_havana
ENSG00000267473	5.25672	1.69727	0.698686	2.42923	0.0151309	0.04616	chr19	lincRNA	38888821	38890521	+	AC005789.11	havana
ENSG00000155099	76.5801	1.69719	0.391733	4.33251	1.47419e-05	0.000109961	chr8	protein_coding	92006024	92053292	-	TMEM55A	ensembl_havana
ENSG00000134460	97.6687	1.69714	0.3605	4.70775	2.50463e-06	2.23294e-05	chr10	protein_coding	6052652	6104288	-	IL2RA	ensembl_havana
ENSG00000121236	46.2426	1.69678	0.377648	4.49303	7.02153e-06	5.65415e-05	chr11	protein_coding	5617339	5634188	+	TRIM6	ensembl_havana
ENSG00000112303	108.123	1.69654	0.305644	5.5507	2.84536e-08	3.74221e-07	chr6	protein_coding	133065009	133084598	-	VNN2	ensembl_havana
ENSG00000164294	135.289	1.69577	0.319031	5.31539	1.0643e-07	1.26781e-06	chr5	protein_coding	54455946	54462899	+	GPX8	ensembl_havana
ENSG00000157514	3904.64	1.69573	0.377068	4.49713	6.88758e-06	5.56317e-05	chrX	protein_coding	106956451	107020572	-	TSC22D3	ensembl_havana
ENSG00000270107	5.08585	1.69442	0.796838	2.12643	0.0334676	0.0883932	chr5	lincRNA	66475441	66476415	-	CTD-2306M10.1	havana
ENSG00000186185	96.0215	1.69433	0.426528	3.97236	7.11633e-05	0.000447751	chr17	protein_coding	43002077	43025082	-	KIF18B	ensembl_havana
ENSG00000127831	346.235	1.69409	0.61804	2.74107	0.00612395	0.0216144	chr2	protein_coding	219283815	219318018	+	VIL1	ensembl_havana
ENSG00000213402	275.54	1.69396	0.344692	4.91442	8.90446e-07	8.77335e-06	chr11	protein_coding	67202981	67205538	-	PTPRCAP	ensembl_havana
ENSG00000198467	666.344	1.69389	0.27303	6.20403	5.50355e-10	9.80946e-09	chr9	protein_coding	35681989	35691017	-	TPM2	ensembl_havana
ENSG00000172716	396.212	1.69238	0.194192	8.71497	2.90843e-18	1.5167e-16	chr17	protein_coding	33677324	33700720	-	SLFN11	ensembl_havana
ENSG00000176692	10.1829	1.6914	0.575553	2.93874	0.00329549	0.01279	chr16	protein_coding	86600857	86602539	+	FOXC2	ensembl_havana
ENSG00000136231	135.715	1.69107	0.595708	2.83876	0.00452896	0.0167731	chr7	protein_coding	23349828	23510086	-	IGF2BP3	ensembl_havana
ENSG00000115840	128.719	1.69092	0.242992	6.95875	3.43315e-12	8.51479e-11	chr2	protein_coding	172640880	172864766	-	SLC25A12	ensembl_havana
ENSG00000104814	224.525	1.69057	0.383543	4.40778	1.04437e-05	8.09073e-05	chr19	protein_coding	39078281	39109522	-	MAP4K1	ensembl_havana
ENSG00000237989	16.6904	1.68899	0.50413	3.35031	0.000807202	0.00379661	chr21	lincRNA	44778027	44782229	-	AP001046.5	havana
ENSG00000243811	107.768	1.68888	0.439315	3.84434	0.000120875	0.000716039	chr22	protein_coding	39410368	39429281	+	APOBEC3D	ensembl_havana
ENSG00000261143	3.73958	1.68831	0.778643	2.16828	0.0301375	0.0811597	chr15	pseudogene	78268384	78285399	+	ADAMTS7P3	havana
ENSG00000142611	26.5957	1.68829	0.584615	2.88787	0.00387858	0.0146925	chr1	protein_coding	2985732	3355185	+	PRDM16	ensembl_havana
ENSG00000164116	315.181	1.68827	0.327274	5.15857	2.48848e-07	2.76956e-06	chr4	protein_coding	156587863	156653501	+	GUCY1A3	ensembl_havana
ENSG00000169679	169.7	1.68803	0.468566	3.60254	0.000315126	0.00167022	chr2	protein_coding	111395275	111435691	-	BUB1	ensembl_havana
ENSG00000188396	23.6919	1.68751	0.492679	3.42517	0.000614411	0.00299481	chr1	protein_coding	45271585	45272957	-	TCTEX1D4	ensembl_havana
ENSG00000179820	1077.41	1.68745	0.252127	6.69287	2.18831e-11	4.78184e-10	chr19	protein_coding	54369477	54379691	+	MYADM	ensembl_havana
ENSG00000268388	6.23268	1.68546	0.698831	2.41183	0.0158727	0.0480594	chr16	lincRNA	86508135	86542705	-	FENDRR	havana
ENSG00000132517	5.71124	1.68541	0.734866	2.29349	0.0218198	0.0624947	chr17	protein_coding	4935895	4955304	-	SLC52A1	ensembl_havana
ENSG00000272282	10.8117	1.68485	0.680835	2.47468	0.0133354	0.0415707	chr3	lincRNA	27754401	27755496	+	RP11-222K16.2	havana
ENSG00000140368	234.287	1.68466	0.368801	4.56794	4.92542e-06	4.11756e-05	chr15	protein_coding	77285700	77329673	+	PSTPIP1	ensembl_havana
ENSG00000165891	35.6596	1.68449	0.449128	3.75058	0.000176423	0.000996675	chr12	protein_coding	77415027	77459360	-	E2F7	ensembl_havana
ENSG00000211789	11.5429	1.68328	0.648543	2.59547	0.00944614	0.0312265	chr14	TR_V_gene	22356037	22356682	+	TRAV12-2	havana
ENSG00000180611	46.7762	1.68303	0.423503	3.97406	7.06582e-05	0.000445512	chr3	protein_coding	192514604	192635950	-	MB21D2	ensembl_havana
ENSG00000171320	45.4912	1.6825	0.320574	5.24839	1.53436e-07	1.7738e-06	chr8	protein_coding	27629466	27670157	+	ESCO2	ensembl_havana
ENSG00000128268	32.5168	1.68244	0.409904	4.10448	4.05224e-05	0.00027217	chr22	protein_coding	39853349	39888199	+	MGAT3	ensembl_havana
ENSG00000177888	818.434	1.6821	0.235313	7.14836	8.7823e-13	2.37281e-11	chr1	protein_coding	197122810	197169672	-	ZBTB41	ensembl_havana
ENSG00000225889	50.8718	1.68201	0.412458	4.07802	4.54205e-05	0.000300588	chr2	antisense	64370373	64479993	+	AC074289.1	havana
ENSG00000227155	26.3316	1.68195	0.666616	2.52312	0.0116318	0.0371607	chr9	antisense	454304	492112	-	RP11-165F24.3	havana
ENSG00000140807	26.9322	1.6817	0.417993	4.02327	5.73957e-05	0.000370497	chr16	protein_coding	50582241	50670647	+	NKD1	ensembl_havana
ENSG00000158427	12.9054	1.68161	0.555077	3.02951	0.00244951	0.00994113	chrX	protein_coding	103173479	103229570	+	TMSB15B	ensembl_havana
ENSG00000161929	141.965	1.68148	0.312655	5.37806	7.52945e-08	9.22222e-07	chr17	protein_coding	5112256	5138155	-	SCIMP	ensembl_havana
ENSG00000102554	47.7462	1.68146	0.369247	4.55376	5.26955e-06	4.37615e-05	chr13	protein_coding	73629114	73651676	+	KLF5	ensembl_havana
ENSG00000123685	33.5019	1.68116	0.365327	4.60181	4.18832e-06	3.57025e-05	chr1	protein_coding	212859760	212873327	-	BATF3	ensembl_havana
ENSG00000178498	151.394	1.68083	0.216366	7.76847	7.94395e-15	2.82762e-13	chr12	protein_coding	57998405	58003587	+	DTX3	ensembl_havana
ENSG00000170049	17.0782	1.67964	0.488304	3.43974	0.000582273	0.00285673	chr17	protein_coding	7825177	7833121	-	KCNAB3	ensembl_havana
ENSG00000172575	178.794	1.67845	0.514787	3.26048	0.00111223	0.00502353	chr15	protein_coding	38780304	38857776	-	RASGRP1	ensembl_havana
ENSG00000149294	16.1814	1.67789	0.649692	2.5826	0.00980594	0.0321931	chr11	protein_coding	112831997	113149158	+	NCAM1	ensembl_havana
ENSG00000161835	218.48	1.67741	0.285478	5.87581	4.20793e-09	6.44658e-08	chr12	protein_coding	52400724	52409673	+	GRASP	ensembl_havana
ENSG00000196923	613.902	1.67583	0.170963	9.80229	1.10057e-22	9.15892e-21	chr5	protein_coding	176910395	176924607	-	PDLIM7	ensembl_havana
ENSG00000196209	31.1174	1.67513	0.396607	4.22365	2.40376e-05	0.000170411	chr20	protein_coding	1451386	1472233	-	SIRPB2	ensembl_havana
ENSG00000197948	174.704	1.67431	0.391819	4.27317	1.92711e-05	0.00014007	chr5	protein_coding	141018869	141030986	-	FCHSD1	ensembl_havana
ENSG00000134121	5.11463	1.67346	0.744334	2.24826	0.0245595	0.068823	chr3	protein_coding	238279	451090	+	CHL1	ensembl_havana
ENSG00000183150	6.23787	1.6734	0.742658	2.25326	0.0242426	0.0680707	chr12	protein_coding	12813825	12849141	-	GPR19	ensembl_havana
ENSG00000117525	61.3856	1.67315	0.442315	3.78271	0.000155127	0.000892356	chr1	protein_coding	94994781	95007356	-	F3	ensembl_havana
ENSG00000223551	22.7562	1.67273	0.478302	3.49723	0.000470116	0.00236933	chr9	pseudogene	131104432	131105049	+	TMSB4XP4	havana
ENSG00000133104	211.897	1.67236	0.238028	7.02588	2.12716e-12	5.47467e-11	chr13	protein_coding	36875775	36944317	-	SPG20	ensembl_havana
ENSG00000120328	10.0034	1.67235	0.56994	2.93425	0.00334356	0.0129513	chr5	protein_coding	140588269	140591696	+	PCDHB12	ensembl_havana
ENSG00000144681	6.48231	1.67232	0.700345	2.38785	0.0169471	0.0506083	chr3	protein_coding	36421836	36589499	+	STAC	ensembl_havana
ENSG00000165617	123.669	1.67182	0.285527	5.8552	4.76425e-09	7.2385e-08	chr14	protein_coding	59100685	59115039	+	DACT1	ensembl_havana
ENSG00000240350	5.95233	1.67166	0.700588	2.38608	0.017029	0.0507877	chr2	lincRNA	112248850	112268567	+	AC017002.1	havana
ENSG00000269919	7.24001	1.67149	0.732972	2.28043	0.0225824	0.0642472	chr6	sense_intronic	106548015	106548468	+	RP1-134E15.3	havana
ENSG00000083814	69.0477	1.67093	0.282118	5.9228	3.16498e-09	4.96665e-08	chr19	protein_coding	58231119	58238992	-	ZNF671	ensembl_havana
ENSG00000259081	9.99067	1.67028	0.564335	2.95973	0.00307907	0.0120584	chr14	antisense	77240627	77247861	-	RP11-488C13.6	havana
ENSG00000197355	159.792	1.67024	0.234943	7.10911	1.16792e-12	3.11324e-11	chr9	protein_coding	139971953	139978991	+	UAP1L1	ensembl_havana
ENSG00000015285	256.201	1.66987	0.287805	5.80211	6.5487e-09	9.70882e-08	chrX	protein_coding	48534985	48549818	+	WAS	ensembl_havana
ENSG00000128815	395.547	1.66971	0.439416	3.79985	0.000144786	0.000840972	chr10	protein_coding	49892921	50191001	+	WDFY4	ensembl_havana
ENSG00000197457	121.722	1.66869	0.230211	7.24855	4.21269e-13	1.19213e-11	chr20	protein_coding	62271061	62284780	-	STMN3	ensembl_havana
ENSG00000224081	11.8587	1.66833	0.6368	2.61986	0.00879659	0.0293884	chr1	lincRNA	95104017	95285837	-	LINC01057	havana
ENSG00000114923	8.86177	1.66808	0.728655	2.28926	0.0220643	0.0630515	chr2	protein_coding	220492049	220506702	+	SLC4A3	ensembl_havana
ENSG00000249715	18.854	1.66804	0.465559	3.58288	0.000339822	0.00178577	chr2	pseudogene	97308474	97370624	+	FER1L5	ensembl_havana
ENSG00000107719	260.846	1.66786	0.264285	6.31083	2.7755e-10	5.18297e-09	chr10	protein_coding	72238577	72328205	+	PALD1	ensembl_havana
ENSG00000167460	3007.75	1.66745	0.154165	10.816	2.89081e-27	3.46956e-25	chr19	protein_coding	16177831	16213813	+	TPM4	ensembl_havana
ENSG00000181631	89.3061	1.6665	0.360438	4.62355	3.77228e-06	3.24909e-05	chr3	protein_coding	151044100	151047336	-	P2RY13	ensembl_havana
ENSG00000166492	6.13001	1.66624	0.682483	2.44143	0.0146291	0.0448525	chr11	pseudogene	3431582	3443726	-	FAM86GP	havana
ENSG00000143167	4.13497	1.66621	0.756671	2.20203	0.0276635	0.0758659	chr1	protein_coding	167022073	167059868	-	GPA33	ensembl_havana
ENSG00000226660	4.97206	1.66619	0.794736	2.09654	0.0360347	0.0938656	chr7	TR_V_gene	142000747	142001255	+	TRBV2	havana
ENSG00000136286	295.039	1.66611	0.388516	4.2884	1.79969e-05	0.000131731	chr7	protein_coding	45002261	45018697	-	MYO1G	ensembl_havana
ENSG00000138829	15.8882	1.666	0.561163	2.96883	0.00298932	0.0117584	chr5	protein_coding	127593601	127994878	-	FBN2	ensembl_havana
ENSG00000196793	10.66	1.66576	0.631439	2.63804	0.00833877	0.0280868	chr10	protein_coding	44051792	44070066	-	ZNF239	ensembl_havana
ENSG00000196963	15.5228	1.66572	0.57855	2.87913	0.00398771	0.015041	chr5	protein_coding	140560980	140565793	+	PCDHB16	ensembl_havana
ENSG00000175879	12.531	1.66554	0.766404	2.17319	0.0297662	0.0804216	chr2	protein_coding	176994422	176997423	+	HOXD8	ensembl_havana
ENSG00000164330	88.132	1.66548	0.248386	6.70522	2.01104e-11	4.42281e-10	chr5	protein_coding	158122928	158526769	-	EBF1	ensembl_havana
ENSG00000122694	235.433	1.6644	0.240991	6.90647	4.96855e-12	1.20967e-10	chr9	protein_coding	36136732	36163910	+	GLIPR2	ensembl_havana
ENSG00000234222	20.6402	1.66414	0.539225	3.08616	0.00202757	0.00846912	chr1	antisense	145475982	145508503	-	RP11-315I20.1	havana
ENSG00000162676	102.512	1.66409	0.385787	4.3135	1.60692e-05	0.000118786	chr1	protein_coding	92940319	92952433	-	GFI1	ensembl_havana
ENSG00000105281	212.049	1.66369	0.267984	6.20817	5.36061e-10	9.59882e-09	chr19	protein_coding	47278140	47291851	-	SLC1A5	ensembl_havana
ENSG00000178999	53.8165	1.6635	0.423772	3.92546	8.65626e-05	0.000534504	chr17	protein_coding	8108056	8113918	-	AURKB	ensembl_havana
ENSG00000187796	98.8356	1.66319	0.275096	6.04585	1.48622e-09	2.47021e-08	chr9	protein_coding	139256355	139268133	-	CARD9	ensembl_havana
ENSG00000115602	22.9366	1.66318	0.525058	3.1676	0.00153701	0.00666242	chr2	protein_coding	102927962	102968497	+	IL1RL1	ensembl_havana
ENSG00000071246	305.169	1.66317	0.187048	8.89168	6.01909e-19	3.39057e-17	chr14	protein_coding	77228532	77249354	+	VASH1	ensembl_havana
ENSG00000224614	12.2623	1.66304	0.548301	3.03308	0.00242075	0.00984288	chr3	antisense	195634947	195638128	+	TNK2-AS1	havana
ENSG00000238113	25.2947	1.66173	0.418954	3.96638	7.2974e-05	0.000457938	chr9	lincRNA	66457285	66469310	+	RP11-262H14.1	havana
ENSG00000211716	6.21662	1.66171	0.700947	2.37067	0.017756	0.0526027	chr7	TR_V_gene	142239537	142240058	-	TRBV9	havana
ENSG00000196526	315.685	1.66148	0.201925	8.22819	1.90056e-16	8.07706e-15	chr4	protein_coding	7760441	7941653	-	AFAP1	ensembl_havana
ENSG00000176749	62.5186	1.66144	0.415669	3.99704	6.41404e-05	0.000408474	chr17	protein_coding	30813637	30818274	+	CDK5R1	ensembl_havana
ENSG00000256229	48.5754	1.66134	0.418593	3.96887	7.22156e-05	0.000454013	chr19	protein_coding	20278037	20311299	+	ZNF486	ensembl_havana
ENSG00000146938	38.4355	1.66083	0.36734	4.52124	6.1479e-06	5.0252e-05	chrX	protein_coding	5758678	6146904	-	NLGN4X	ensembl_havana
ENSG00000116774	125.643	1.65968	0.393043	4.22263	2.41463e-05	0.00017108	chr1	protein_coding	114522063	114524876	+	OLFML3	ensembl_havana
ENSG00000205056	18.1548	1.65919	0.478702	3.46603	0.000528213	0.00262185	chr12	lincRNA	92860227	92885867	+	RP11-693J15.5	havana
ENSG00000107443	52.8764	1.65824	0.339021	4.89125	1.00199e-06	9.75202e-06	chr10	protein_coding	97803151	97820627	+	CCNJ	ensembl_havana
ENSG00000186517	729.75	1.65774	0.330306	5.01881	5.1993e-07	5.38976e-06	chr1	protein_coding	161016736	161039760	-	ARHGAP30	ensembl_havana
ENSG00000246223	13.2137	1.65659	0.690189	2.40021	0.0163859	0.049271	chr14	protein_coding	98391947	98444461	-	C14orf64	havana
ENSG00000068831	248.164	1.65646	0.453475	3.65281	0.000259391	0.00140387	chr11	protein_coding	64494383	64512928	-	RASGRP2	ensembl_havana
ENSG00000184613	98.4	1.65634	0.610483	2.71316	0.0066644	0.023203	chr12	protein_coding	44902058	45315631	-	NELL2	ensembl_havana
ENSG00000182636	69.7729	1.65614	0.315156	5.255	1.48024e-07	1.71621e-06	chr15	protein_coding	23930565	23932450	-	NDN	ensembl_havana
ENSG00000203306	84.7434	1.65509	0.281495	5.87966	4.11122e-09	6.31057e-08	chr11	pseudogene	124958377	124960411	+	AP001007.1	ensembl
ENSG00000235568	252.607	1.65496	0.291659	5.67428	1.39269e-08	1.9418e-07	chr22	protein_coding	42776416	42828401	-	NFAM1	ensembl_havana
ENSG00000168079	12.2979	1.65481	0.585823	2.82476	0.00473161	0.0173861	chr8	protein_coding	27727399	27850244	-	SCARA5	ensembl_havana
ENSG00000102349	69.0402	1.65432	0.416647	3.97057	7.17003e-05	0.000450892	chrX	protein_coding	56258854	56314322	+	KLF8	ensembl_havana
ENSG00000038295	24.8155	1.65403	0.437258	3.78274	0.000155111	0.000892356	chr4	protein_coding	166794410	167025047	+	TLL1	ensembl_havana
ENSG00000102466	96.3762	1.65392	0.295024	5.60606	2.06988e-08	2.80172e-07	chr13	protein_coding	102372134	103054124	-	FGF14	ensembl_havana
ENSG00000062524	34.0087	1.65334	0.425843	3.8825	0.000103388	0.000623366	chr15	protein_coding	41795836	41806085	-	LTK	ensembl_havana
ENSG00000101335	388.189	1.65332	0.399738	4.13601	3.53399e-05	0.000241091	chr20	protein_coding	35169887	35178228	+	MYL9	ensembl_havana
ENSG00000129465	67.586	1.65237	0.338785	4.87734	1.07528e-06	1.04226e-05	chr14	protein_coding	24805227	24809251	-	RIPK3	ensembl_havana
ENSG00000095752	4.55589	1.65237	0.789247	2.0936	0.0362956	0.0943562	chr19	protein_coding	55875757	55881831	-	IL11	ensembl_havana
ENSG00000103241	62.5443	1.6521	0.399054	4.14003	3.47253e-05	0.000237445	chr16	protein_coding	86544133	86548076	+	FOXF1	ensembl_havana
ENSG00000110719	1567.03	1.65168	0.140464	11.7588	6.36452e-32	1.07809e-29	chr11	protein_coding	67806483	67818362	+	TCIRG1	ensembl_havana
ENSG00000170396	6.78191	1.65054	0.779152	2.11838	0.0341426	0.0898086	chr2	protein_coding	185463093	185804219	+	ZNF804A	ensembl_havana
ENSG00000171608	478.609	1.65052	0.421012	3.92037	8.84142e-05	0.000544249	chr1	protein_coding	9711790	9789172	+	PIK3CD	ensembl_havana
ENSG00000105996	5.12707	1.6501	0.701919	2.35084	0.0187313	0.0549527	chr7	protein_coding	27139721	27142430	-	HOXA2	ensembl_havana
ENSG00000044524	263.534	1.64971	0.484716	3.40346	0.000665385	0.00320922	chr3	protein_coding	89156674	89531284	+	EPHA3	ensembl_havana
ENSG00000115232	483.491	1.64959	0.310342	5.3154	1.06422e-07	1.26781e-06	chr2	protein_coding	182321929	182400914	+	ITGA4	ensembl_havana
ENSG00000232629	293.607	1.64928	0.334897	4.92473	8.44777e-07	8.36164e-06	chr6	protein_coding	32723875	32731311	-	HLA-DQB2	ensembl_havana
ENSG00000152213	36.8059	1.64924	0.353761	4.66201	3.13129e-06	2.73948e-05	chr13	protein_coding	50202435	50208008	+	ARL11	ensembl_havana
ENSG00000204252	839.794	1.64914	0.325955	5.05942	4.2053e-07	4.45407e-06	chr6	protein_coding	32971955	32977389	-	HLA-DOA	ensembl_havana
ENSG00000006047	10.0321	1.64877	0.747193	2.20662	0.0273404	0.0751262	chr17	protein_coding	7191571	7197934	-	YBX2	ensembl_havana
ENSG00000211785	6.61196	1.64865	0.737777	2.23461	0.0254427	0.0709154	chr14	TR_V_gene	22309422	22309956	+	TRAV12-1	havana
ENSG00000189190	52.9777	1.64846	0.394923	4.17412	2.99137e-05	0.00020739	chr19	protein_coding	53267448	53290044	-	ZNF600	ensembl_havana
ENSG00000140749	275.499	1.64837	0.360486	4.57264	4.81618e-06	4.03471e-05	chr16	protein_coding	21652609	21663981	-	IGSF6	ensembl_havana
ENSG00000147650	115.59	1.6478	0.309336	5.32689	9.99092e-08	1.19671e-06	chr8	protein_coding	105501459	105601252	-	LRP12	ensembl_havana
ENSG00000183943	246.443	1.64685	0.240757	6.84031	7.90245e-12	1.8743e-10	chrX	protein_coding	3522411	3631649	-	PRKX	ensembl_havana
ENSG00000137869	4.9686	1.64654	0.72274	2.27819	0.0227153	0.0645488	chr15	protein_coding	51500254	51630807	-	CYP19A1	ensembl_havana
ENSG00000205238	16.129	1.64569	0.48264	3.40976	0.000650205	0.00314553	chr7	protein_coding	102191679	102202755	+	SPDYE2	ensembl_havana
ENSG00000188596	15.1764	1.64555	0.6139	2.68049	0.00735143	0.0252309	chr12	protein_coding	96883349	97269333	+	C12orf55	ensembl_havana
ENSG00000028277	127.892	1.64468	0.440643	3.73245	0.00018963	0.00106118	chr19	protein_coding	42590263	42700737	-	POU2F2	ensembl_havana
ENSG00000167613	689.579	1.64363	0.226704	7.25014	4.16342e-13	1.17959e-11	chr19	protein_coding	54865362	54882165	-	LAIR1	ensembl_havana
ENSG00000074706	100.278	1.64294	0.505887	3.24763	0.00116369	0.00522043	chr6	protein_coding	154475631	154677926	-	IPCEF1	ensembl_havana
ENSG00000183722	450.679	1.64286	0.25594	6.41892	1.37247e-10	2.66722e-09	chr13	protein_coding	39917029	40177665	-	LHFP	ensembl_havana
ENSG00000267454	7.47305	1.64255	0.712883	2.3041	0.021217	0.0610244	chr19	lincRNA	56905025	56910541	+	ZNF582-AS1	havana
ENSG00000154654	31.1917	1.6416	0.502727	3.26538	0.00109316	0.00494957	chr21	protein_coding	22370633	22915650	+	NCAM2	ensembl_havana
ENSG00000164483	72.2668	1.6409	0.498128	3.29414	0.000987228	0.00451964	chr6	protein_coding	130465460	130686570	-	SAMD3	ensembl_havana
ENSG00000074181	1178.83	1.64053	0.343844	4.77116	1.83168e-06	1.69238e-05	chr19	protein_coding	15270444	15311792	-	NOTCH3	ensembl_havana
ENSG00000174514	46.2424	1.64021	0.334568	4.90247	9.46379e-07	9.27506e-06	chr1	protein_coding	205538013	205572046	+	MFSD4	ensembl_havana
ENSG00000111859	724.152	1.63957	0.304616	5.38243	7.34854e-08	9.03306e-07	chr6	protein_coding	11183531	11382581	-	NEDD9	ensembl_havana
ENSG00000058668	1595.26	1.63924	0.257662	6.36198	1.99172e-10	3.78443e-09	chr1	protein_coding	203595689	203713209	+	ATP2B4	ensembl_havana
ENSG00000267161	6.34767	1.63886	0.744615	2.20095	0.0277394	0.0760266	chr19	lincRNA	1573595	1575474	-	AC005943.5	havana
ENSG00000100453	38.7514	1.63874	0.537548	3.04855	0.00229951	0.00941889	chr14	protein_coding	25100160	25103473	-	GZMB	ensembl_havana
ENSG00000142408	9.0153	1.63844	0.604693	2.70955	0.00673754	0.023422	chr19	protein_coding	54466294	54493469	+	CACNG8	ensembl_havana
ENSG00000136490	406.295	1.6378	0.431966	3.79151	0.000149735	0.000865712	chr17	protein_coding	61773262	61778532	-	LIMD2	ensembl_havana
ENSG00000092929	307.163	1.63675	0.264043	6.19882	5.68896e-10	1.01173e-08	chr17	protein_coding	73823306	73840798	-	UNC13D	ensembl_havana
ENSG00000144645	77.6549	1.63589	0.288783	5.6648	1.47199e-08	2.04878e-07	chr3	protein_coding	31699382	32119072	-	OSBPL10	ensembl_havana
ENSG00000188060	38.6617	1.63542	0.520195	3.14387	0.0016673	0.00714034	chr1	protein_coding	28918712	28921955	+	RAB42	ensembl_havana
ENSG00000239040	6.2721	1.63511	0.690767	2.3671	0.0179283	0.0530016	chr4	misc_RNA	56278803	56278905	+	Y_RNA	ensembl
ENSG00000111913	241.422	1.6346	0.490383	3.33331	0.000858178	0.00399882	chr6	protein_coding	24797601	25042238	-	FAM65B	ensembl_havana
ENSG00000155307	259.556	1.63439	0.292605	5.58566	2.32816e-08	3.11517e-07	chr21	protein_coding	15857549	15955723	-	SAMSN1	ensembl_havana
ENSG00000234389	11.565	1.63374	0.54055	3.02238	0.00250799	0.0101338	chr2	sense_intronic	103055173	103056935	+	AC007278.3	havana
ENSG00000268027	34.1513	1.63369	0.568789	2.87223	0.00407592	0.0153053	chr19	lincRNA	42051554	42061832	+	AC006129.2	havana
ENSG00000167286	160.11	1.63335	0.439074	3.72	0.000199226	0.00111254	chr11	protein_coding	118209669	118213459	-	CD3D	ensembl_havana
ENSG00000115325	109.04	1.63335	0.231032	7.06981	1.55141e-12	4.06293e-11	chr2	protein_coding	74776153	74784681	+	DOK1	ensembl_havana
ENSG00000146094	186.241	1.63272	0.269691	6.05404	1.41261e-09	2.35441e-08	chr5	protein_coding	176928908	176938275	-	DOK3	ensembl_havana
ENSG00000112137	50.3794	1.63213	0.321265	5.08031	3.76813e-07	4.03398e-06	chr6	protein_coding	12717893	13288645	+	PHACTR1	ensembl_havana
ENSG00000123243	26.3214	1.63178	0.739297	2.20721	0.0272995	0.0750484	chr10	protein_coding	7601232	7708961	-	ITIH5	ensembl_havana
ENSG00000122122	354.487	1.63166	0.364344	4.47835	7.52229e-06	6.02894e-05	chrX	protein_coding	128913955	128929177	+	SASH3	ensembl_havana
ENSG00000011465	3663.3	1.63165	0.459041	3.55447	0.000378747	0.00196738	chr12	protein_coding	91539025	91576900	-	DCN	ensembl_havana
ENSG00000260711	32.2519	1.63073	0.367356	4.4391	9.03338e-06	7.11352e-05	chr14	sense_intronic	92223103	92226142	-	RP11-747H7.3	havana
ENSG00000157613	41.0566	1.6307	0.703763	2.31711	0.0204975	0.0592692	chr11	protein_coding	46299212	46342972	+	CREB3L1	ensembl_havana
ENSG00000176293	35.5966	1.62966	0.338653	4.81217	1.49297e-06	1.40497e-05	chr19	protein_coding	58570607	58597677	+	ZNF135	ensembl_havana
ENSG00000154856	14.8747	1.62939	0.523305	3.11365	0.00184787	0.0078059	chr18	protein_coding	10454625	10489945	+	APCDD1	ensembl_havana
ENSG00000163909	398.372	1.62814	0.423255	3.84671	0.000119713	0.000709835	chr1	protein_coding	40089825	40105617	-	HEYL	ensembl_havana
ENSG00000137821	18.6007	1.62802	0.460339	3.53658	0.000405349	0.0020856	chr15	protein_coding	71145578	71342414	+	LRRC49	ensembl_havana
ENSG00000109099	390.637	1.62788	0.284189	5.72818	1.01515e-08	1.45795e-07	chr17	protein_coding	15133095	15168643	-	PMP22	ensembl_havana
ENSG00000242798	9.15542	1.62651	0.591379	2.75038	0.00595268	0.0211279	chr7	antisense	99712837	99724762	-	RP11-506M12.1	havana
ENSG00000213178	6.2213	1.62603	0.721044	2.2551	0.024127	0.067842	chr3	pseudogene	169201459	169201868	-	RP11-641D5.1	havana
ENSG00000143119	1134.95	1.6259	0.255049	6.37487	1.83118e-10	3.49607e-09	chr1	protein_coding	111415775	111442550	+	CD53	ensembl_havana
ENSG00000181291	17.7377	1.62557	0.663085	2.45152	0.0142252	0.0438225	chr17	protein_coding	32907768	32966337	+	TMEM132E	ensembl_havana
ENSG00000126787	79.8413	1.62505	0.456544	3.55945	0.000371626	0.00193375	chr14	protein_coding	55614830	55658396	-	DLGAP5	ensembl_havana
ENSG00000110934	324.676	1.6247	0.414639	3.91834	8.91619e-05	0.000548286	chr12	protein_coding	51674822	51718452	-	BIN2	ensembl_havana
ENSG00000177494	33.4462	1.62409	0.668269	2.4303	0.0150865	0.0460538	chr3	protein_coding	111311747	111314290	-	ZBED2	ensembl_havana
ENSG00000091972	153.124	1.62394	0.221226	7.34062	2.12603e-13	6.27664e-12	chr3	protein_coding	112051194	112081659	+	CD200	ensembl_havana
ENSG00000160219	158.193	1.62383	0.280312	5.79293	6.91687e-09	1.02166e-07	chrX	protein_coding	153903529	153979858	-	GAB3	ensembl_havana
ENSG00000178695	1514.84	1.62351	0.143993	11.2749	1.74522e-29	2.46644e-27	chr13	protein_coding	77454312	77460540	-	KCTD12	ensembl_havana
ENSG00000165259	23.6412	1.62318	0.486708	3.33501	0.000852965	0.00397817	chrX	protein_coding	83572882	83757487	-	HDX	ensembl_havana
ENSG00000138160	112.793	1.62293	0.404885	4.00838	6.11376e-05	0.000391372	chr10	protein_coding	94353043	94415150	+	KIF11	ensembl_havana
ENSG00000180353	1275.32	1.62263	0.278021	5.83635	5.33568e-09	8.04098e-08	chr3	protein_coding	121350246	121379774	-	HCLS1	ensembl_havana
ENSG00000142661	10.192	1.62254	0.676374	2.39888	0.0164454	0.0494305	chr1	protein_coding	24382525	24438665	-	MYOM3	ensembl_havana
ENSG00000254667	4.0079	1.622	0.756339	2.14454	0.0319894	0.0851957	chr11	protein_coding	123301058	123306427	+	AP000783.1	havana
ENSG00000256576	8.7927	1.6219	0.612145	2.64954	0.0080601	0.0273176	chr12	lincRNA	132671287	132674240	-	RP13-977J11.2	havana
ENSG00000198771	380.367	1.62184	0.2866	5.65888	1.5236e-08	2.11445e-07	chr1	protein_coding	167599330	167675486	+	RCSD1	ensembl_havana
ENSG00000248905	94.9643	1.62096	0.301727	5.37229	7.77442e-08	9.50765e-07	chr15	protein_coding	33057747	33486897	-	FMN1	ensembl_havana
ENSG00000159164	27.6571	1.62096	0.411711	3.93712	8.24638e-05	0.00051131	chr1	protein_coding	149874870	149889434	-	SV2A	ensembl_havana
ENSG00000089820	881.36	1.62083	0.263165	6.15897	7.32181e-10	1.2849e-08	chrX	protein_coding	153172821	153200452	-	ARHGAP4	ensembl_havana
ENSG00000128165	225.606	1.6208	0.272916	5.93883	2.87055e-09	4.53741e-08	chr22	protein_coding	50919985	50924869	+	ADM2	ensembl_havana
ENSG00000158292	95.5317	1.62073	0.375644	4.31453	1.59941e-05	0.000118267	chr1	protein_coding	6307406	6321035	-	GPR153	ensembl_havana
ENSG00000223547	60.6472	1.62051	0.42741	3.79147	0.000149757	0.000865712	chr19	protein_coding	12175514	12192380	+	ZNF844	ensembl_havana
ENSG00000132003	137.757	1.62013	0.229132	7.07073	1.5412e-12	4.04062e-11	chr19	protein_coding	13906274	13943044	+	ZSWIM4	ensembl_havana
ENSG00000005059	145.184	1.6201	0.501656	3.22951	0.00124002	0.00552032	chr4	protein_coding	110481361	110609874	+	CCDC109B	ensembl_havana
ENSG00000095970	186.609	1.61963	0.407567	3.97389	7.07083e-05	0.00044571	chr6	protein_coding	41126244	41130924	-	TREM2	ensembl_havana
ENSG00000171488	282.633	1.61953	0.172117	9.40947	4.98626e-21	3.57633e-19	chr1	protein_coding	90098631	90235462	+	LRRC8C	ensembl_havana
ENSG00000134955	178.462	1.61944	0.274032	5.90969	3.42757e-09	5.32969e-08	chr11	protein_coding	124932963	124959131	+	SLC37A2	ensembl_havana
ENSG00000026559	4.02119	1.61937	0.75737	2.13815	0.0325047	0.0862794	chr20	protein_coding	49620193	49639666	-	KCNG1	ensembl_havana
ENSG00000120820	80.0321	1.61911	0.342426	4.72834	2.26364e-06	2.04249e-05	chr12	protein_coding	104382762	104457961	-	GLT8D2	ensembl_havana
ENSG00000137807	118.677	1.61907	0.433015	3.73907	0.000184699	0.00103746	chr15	protein_coding	69706585	69740764	+	KIF23	ensembl_havana
ENSG00000260244	157.172	1.61801	0.282151	5.73455	9.77704e-09	1.41097e-07	chr4	sense_overlapping	156655600	156658214	+	RP11-588K22.2	havana
ENSG00000149633	168.377	1.61771	0.511759	3.16109	0.00157182	0.00679481	chr20	protein_coding	36838890	36889174	-	KIAA1755	ensembl_havana
ENSG00000181218	4.42066	1.61703	0.739292	2.18727	0.0287228	0.0782407	chr1	protein_coding	228645065	228645560	-	HIST3H2A	ensembl_havana
ENSG00000240771	62.4303	1.61619	0.308112	5.24548	1.55873e-07	1.79849e-06	chr12	protein_coding	58003963	58013162	+	ARHGEF25	ensembl_havana
ENSG00000111729	49.5682	1.61464	0.400669	4.02987	5.58081e-05	0.000361617	chr12	protein_coding	8276228	8291203	+	CLEC4A	ensembl_havana
ENSG00000177335	16.9487	1.61407	0.5019	3.21592	0.00130027	0.00575745	chr8	protein_coding	144120626	144141359	+	C8orf31	ensembl_havana
ENSG00000242866	7.92956	1.61403	0.65561	2.46187	0.0138215	0.0428329	chr15	protein_coding	43891596	44010458	-	STRC	ensembl_havana
ENSG00000185669	28.4288	1.61379	0.519196	3.10825	0.00188201	0.0079291	chr16	protein_coding	88744090	88752901	-	SNAI3	ensembl_havana
ENSG00000221923	47.9404	1.61354	0.30351	5.31626	1.05921e-07	1.26427e-06	chr19	protein_coding	52873170	52889048	+	ZNF880	ensembl_havana
ENSG00000142227	216.785	1.61319	0.299561	5.38518	7.23706e-08	8.9052e-07	chr19	protein_coding	48824766	48833810	+	EMP3	ensembl_havana
ENSG00000229914	4.7041	1.613	0.746227	2.16154	0.0306535	0.0822893	chr1	pseudogene	158165423	158165921	-	RP11-404O13.4	havana
ENSG00000171617	454.452	1.61197	0.267177	6.03336	1.60586e-09	2.64149e-08	chr5	protein_coding	73923234	73937249	-	ENC1	ensembl_havana
ENSG00000211786	7.75387	1.61178	0.753438	2.13924	0.0324162	0.0860924	chr14	TR_V_gene	22314719	22315403	+	TRAV8-2	havana
ENSG00000015133	569.285	1.61085	0.297793	5.4093	6.32713e-08	7.89124e-07	chr14	protein_coding	91737667	91884188	-	CCDC88C	ensembl_havana
ENSG00000186188	13.8839	1.61064	0.627814	2.56548	0.0103033	0.0335448	chr10	protein_coding	95326422	95364237	+	FFAR4	ensembl_havana
ENSG00000107796	1036.74	1.61054	0.490628	3.28262	0.00102848	0.00468515	chr10	protein_coding	90694831	90751147	-	ACTA2	ensembl_havana
ENSG00000138964	602.271	1.60991	0.322629	4.98997	6.03876e-07	6.17139e-06	chr22	protein_coding	44568836	44615413	+	PARVG	ensembl_havana
ENSG00000066405	9.66574	1.60705	0.651716	2.46587	0.013668	0.0424343	chr3	protein_coding	137717577	137752494	+	CLDN18	ensembl_havana
ENSG00000142185	241.22	1.60696	0.286964	5.59988	2.14494e-08	2.89761e-07	chr21	protein_coding	45770046	45862964	+	TRPM2	ensembl_havana
ENSG00000197540	54.3231	1.60686	0.469226	3.4245	0.000615943	0.00300106	chr19	protein_coding	544034	549919	+	GZMM	ensembl_havana
ENSG00000164951	171.877	1.60667	0.21458	7.48749	7.02019e-14	2.19177e-12	chr8	protein_coding	94870035	94938294	+	PDP1	ensembl_havana
ENSG00000244405	197.449	1.60645	0.20026	8.02184	1.04171e-15	4.05876e-14	chr3	protein_coding	185764097	185828107	-	ETV5	ensembl_havana
[truncated: 7,310 more rows]
