# Supplementary material for: Transcriptomic characterization of cancer-testis antigens identifies MAGEA3 as a driver of tumor progression in hepatocellular carcinoma
Source: PLoS Genet. 2021 Jun 24;17(6):e1009589. doi: 10.1371/journal.pgen.1009589 (PMC8224860; doi:10.1371/journal.pgen.1009589)
Supplement: S3 Table — (XLSX) [file pgen.1009589.s006.xlsx]

## Sheet: Supplementary_Table_4
Supplemental Table 3- X chromosome located Cancer Testis Antigens
Gene ID	Gene Family	Chromosomal Localization	Tissue Specificity
AKAP4	AKAP4	Xp11.2	not available
ARX	ARX	Xp21	not available
DDX53	CAGE	Xp22.11	testis-restricted
CPXCR1	CPXCR1	Xq21.3	testis-restricted
CSAG1	CSAGE	Xq28	not found in testis
CSAG2	CSAGE	Xq28	testis-restricted
CSAG3B	CSAGE	Xq28	not available
CT45A1	CT45	Xq26.3	not available
CT45A2	CT45	Xq26.3	not available
CT45A3	CT45	Xq26.3	not available
CT45A4	CT45	Xq26.3	not available
CT45A5	CT45	Xq26.3	not available
CT45A6	CT45	Xq26.3	not available
CT47A1	CT47	Xq24	not available
CT47A10	CT47	Xq24	not available
CT47A11	CT47	Xq24	not available
CT47A2	CT47	Xq24	not available
CT47A3	CT47	Xq24	not available
CT47A4	CT47	Xq24	not available
CT47A5	CT47	Xq24	not available
CT47A6	CT47	Xq24	not available
CT47A7	CT47	Xq24	not available
CT47A8	CT47	Xq24	not available
CT47A9	CT47	Xq24	not available
CT47B1	CT47	Xq24	not available
CXorf48	CXorf48	Xq26.3	testis-restricted
Cxorf61	Cxorf61	Xq23	testis-restricted
FAM133A	FAM133A	Xq21.32	testis/brain-restricted
FAM46D	FAM46D	Xq21.1	not available
FATE1	FATE	Xq28	testis-selective
FTHL17	FTHL17	Xp21	testis-restricted
GAGE12B	GAGE	Xp11.23	not available
GAGE12C	GAGE	Xp11.23	not available
GAGE12D	GAGE	Xp11.23	not available
GAGE12E	GAGE	Xp11.23	not available
GAGE12F	GAGE	Xp11.23	not available
GAGE12G	GAGE	Xp11.23	not available
GAGE12H	GAGE	Xp11.23	not available
GAGE12J	GAGE	Xp11.23	not available
GAGE13	GAGE	Xp11.23	not available
GAGE2A	GAGE	Xp11.23	testis/brain-restricted
GAGE3	GAGE	Xp11.23	not available
GAGE8	GAGE	Xp11.23	testis/brain-restricted
GAGE1	GAGE	Xp11.4-p11.2	testis/brain-restricted
GAGE12I	GAGE	Xp11.4-p11.2	not available
GAGE4	GAGE	Xp11.4-p11.2	testis/brain-restricted
GAGE5	GAGE	Xp11.4-p11.2	testis/brain-restricted
GAGE6	GAGE	Xp11.4-p11.2	testis-restricted
GAGE7	GAGE	Xp11.4-p11.2	testis/brain-restricted
TFDP3	HCA661	Xq26.2	testis-selective
LUZP4	HOM-TES-85	Xq23	testis-selective
IL13RA2	IL13RA	Xq13.1-q28	not available
MAGEA1	MAGEA	Xq28	testis-restricted
MAGEA10	MAGEA	Xq28	testis-selective
MAGEA11	MAGEA	Xq28	testis-selective
MAGEA12	MAGEA	Xq28	testis-selective
MAGEA2	MAGEA	Xq28	testis-restricted
MAGEA2B	MAGEA	Xq28	testis-restricted
MAGEA3	MAGEA	Xq28	testis-selective
MAGEA4	MAGEA	Xq28	testis-selective
MAGEA5	MAGEA	Xq28	testis-selective
MAGEA6	MAGEA	Xq28	testis-selective
MAGEA8	MAGEA	Xq28	testis-selective
MAGEA9	MAGEA	Xq28	testis/brain-restricted
MAGEA9B/LOC728269	MAGEA	Xq28	not available
MAGEB1	MAGEB	Xp21.3	testis-restricted
MAGEB2	MAGEB	Xp21.3	testis-restricted
MAGEB3	MAGEB	Xp21.3	testis-restricted
MAGEB4	MAGEB	Xp21.3	testis-restricted
MAGEB5	MAGEB	Xp21.3	testis-restricted
MAGEB6	MAGEB	Xp21.3	testis-restricted
MAGEC1	MAGEC1	Xq26	testis-restricted
MAGEC3	MAGEC1	Xq27.2	testis/brain-restricted
MAGEC2	MAGEC2	Xq27	testis/brain-restricted
VENTXP1	NA88A pseudogene	Xp21.3	not available
NXF2	NXF2	Xq22.1	testis-selective
NXF2B	NXF2	Xq22.1	not available
CTAG1A	NY-ESO-1	Xq28	testis-restricted
CTAG1B	NY-ESO-1	Xq28	testis-selective
CTAG2	NY-ESO-1	Xq28	testis-selective
LAGE-1b	NY-ESO-1	Xq28	not available
FMR1NB	NY-SAR-35	Xq27.3-q28	testis-selective
CT16.2	PAGE-5	X911.21	testis-restricted
PAGE2	PAGE-5	Xp11.21	testis-restricted
PAGE2B	PAGE-5	Xp11.21	testis-restricted
PAGE3	PAGE-5	Xp11.21	testis/brain-restricted
PAGE5	PAGE-5	Xp11.21	testis-selective
PAGE1	PAGE-5	Xp11.23	not found in testis
PAGE4	PAGE-5	Xp11.23	testis-selective
PASD1	PASD1	Xq28	testis/brain-restricted
PLAC1	PLAC1	Xq26	testis-selective
PEPP2	RHOXF2/PEPP2	Xq24	not available
SAGE1	SAGE	Xq26	testis-restricted
SPANXN5	SPANX	Xp11.22	testis-restricted
SPANXN1	SPANX	Xq27	not available
SPANXA1	SPANX	Xq27.1	testis-restricted
SPANXA2	SPANX	Xq27.1	testis-restricted
SPANXB1	SPANX	Xq27.1	testis-restricted
SPANXB2	SPANX	Xq27.1	not available
SPANXC	SPANX	Xq27.1	testis-restricted
SPANXD	SPANX	Xq27.1	testis-restricted
SPANXE	SPANX	Xq27.2	testis-restricted
SPANXN2	SPANX	Xq27.3	not available
SPANXN3	SPANX	Xq27.3	not available
SPANXN4	SPANX	Xq27.3	not available
SSX6	SSX	Xp11.2	not found in testis
SSX2	SSX	Xp11.22	testis-restricted
SSX2b	SSX	Xp11.22	not available
SSX3	SSX	Xp11.23	testis-restricted
SSX4	SSX	Xp11.23	testis-selective
SSX4B	SSX	Xp11.23	not available
SSX5	SSX	Xp11.23	not found in testis
SSX7	SSX	Xp11.23	not found in testis
SSX9	SSX	Xp11.23	not found in testis
SSX1	SSX	Xp11.23-p11.22	testis-restricted
TAF7L	TAF7L	Xq22.1	testis-selective
XAGE-4/RP11-167P23.2	XAGE	Xp11.21	not available
XAGE1	XAGE	Xp11.22	testis-selective
XAGE1B	XAGE	Xp11.22	not available
XAGE1C	XAGE	Xp11.22	not available
XAGE1D	XAGE	Xp11.22	not available
XAGE1E	XAGE	Xp11.22	not available
XAGE2	XAGE	Xp11.22	testis-selective
XAGE2B/CTD-2267G17.3	XAGE	Xp11.22	not available
XAGE-3b	XAGE	Xp11.22	not available
XAGE5	XAGE	Xp11.22	testis-restricted
XAGE3	XAGE	Xp11.22-p11.21	testis-selective
ZNF645	ZNF645	Xp22.11	not available
