# Supplementary material for: Transcriptomic characterization of cancer-testis antigens identifies MAGEA3 as a driver of tumor progression in hepatocellular carcinoma
Source: PLoS Genet. 2021 Jun 24;17(6):e1009589. doi: 10.1371/journal.pgen.1009589 (PMC8224860; doi:10.1371/journal.pgen.1009589)
Supplement: S4 Table — (XLSX) [file pgen.1009589.s007.xlsx]

## Sheet: Supplementary_Table_3
Supplementary Table 4- CTA enrichment score in multi-regionally sampled cohort
Sample	FDR	Normalized enriched CTA score
H1.a	0.224454	-1.21477
H1.b	0.107814	1.6081
H10.a	0.0195523	2.33483
H10.b	0.0345587	2.11349
H10.c	0.0392498	2.06156
H10.d	0.0194053	2.33765
H10.e	0.0361668	2.09505
H2.a1	0.00596123	2.74991
H2.a2	0.0024722	3.02672
H2.b	0.109143	1.60206
H2.c	0.0332436	2.12913
H2.d	0.065993	1.83847
H2.e	0.0392744	2.0613
H3.a	0.00271241	2.99858
H3.b	0.000687347	3.39458
H4.a	0.0250909	-2.24
H4.b	0.0919411	1.68525
H4.c	0.000542709	3.45874
H4.d	0.0262098	2.22309
H4.e	0.0501348	-1.95881
H5.a	0.000237527	3.67535
H5.b	0.000407612	3.53511
H6.a	0.00704331	2.69479
H6.b	0.00853676	2.63007
H8.a	0.208895	-1.25661
H8.b	0.131792	1.50707
H8.c	0.0590689	-1.88768
H9.a	0.0213855	2.30111
H9.b	0.0091192	2.60755
H9.c	0.0282268	2.19412
H9.d	0.0266061	2.21725
H9.e	0.0471695	1.98477
H9.f	0.00684948	2.70408
H11.a	0.00246994	3.027
H11.b	0.00717396	2.68866
H12.a	0.0814803	1.74216
H12.b	0.122328	1.54507
H12.c	0.00899919	-2.61208
H12.d	0.0136246	-2.46701
H12.e	0.101596	-1.63716
