# Supplementary material for: Transcriptomic characterization of cancer-testis antigens identifies MAGEA3 as a driver of tumor progression in hepatocellular carcinoma
Source: PLoS Genet. 2021 Jun 24;17(6):e1009589. doi: 10.1371/journal.pgen.1009589 (PMC8224860; doi:10.1371/journal.pgen.1009589)
Supplement: S5 Table — (XLSX) [file pgen.1009589.s008.xlsx]

## Sheet: XCTASCORE
Supplementary Table 5- XCTA rank metric score in TCGA samples
Gene	Rank in Gene List	Rank Metric Score
XAGE1D	1	0.889444
MAGEA3	2	0.831703
MAGEA6	3	0.820764
MAGEA12	4	0.819473
SSX1	5	0.794085
CSAG1	7	0.711929
MAGEA2	10	0.682338
SSX2	14	0.631561
MAGEB2	24	0.579163
XAGE5	29	0.565477
MAGEC2	32	0.556052
SSX6	38	0.516298
MAGEC1	44	0.507676
TFDP3	47	0.503652
FAM133A	48	0.50293
PAGE2	50	0.497321
MAGEA1	51	0.496293
PAGE5	56	0.488845
DDX53	60	0.480036
CSAG2	62	0.477497
SSX5	66	0.468438
NXF2	67	0.468347
SSX4	82	0.450141
MAGEB1	86	0.446877
CTAG2	110	0.424898
CXorf48	164	0.39607
MAGEA8	189	0.388738
SSX3	200	0.38272
MAGEA11	237	0.366756
PAGE2B	337	0.341513
MAGEB6	358	0.338079
CT47B1	417	0.325827
CTAG1B	493	0.311207
GAGE12D	515	0.306903
GAGE12J	714	0.280855
GAGE4	737	0.277563
FMR1NB	955	0.254684
MAGEA5	1017	0.249147
PAGE1	1093	0.242312
MAGEC3	1103	0.241559
PLAC1	1516	0.212559
FATE1	1838	0.195339
GAGE2A	2959	0.152127
PAGE4	4296	0.115574
XAGE3	5693	0.0855173
IL13RA2	9416	0.0183899
TAF7L	9442	0.0179123
ARX	12364	-0.0359077
