# Supplementary material for: Transcriptomic characterization of cancer-testis antigens identifies MAGEA3 as a driver of tumor progression in hepatocellular carcinoma
Source: PLoS Genet. 2021 Jun 24;17(6):e1009589. doi: 10.1371/journal.pgen.1009589 (PMC8224860; doi:10.1371/journal.pgen.1009589)
Supplement: S7 Table — (XLSX) [file pgen.1009589.s010.xlsx]

## Sheet: IPA_GSEA
Supplementary Table 7- Ingenuity Pathway Analysis results between sh8375 treated PLC5 cells and SCR treated PLC5 cells
Categories	Diseases or Functions Annotation	p-Value	Predicted Activation State	Activation z-score	Flags	Molecules	# Molecules
Cell Death and Survival, Nervous System Development and Function	Cell viability of neurons	5.01e-11	Decreased	-3.187		CX3CL1,HERPUD1,HGF,ITGB1,L1CAM,LCN2,LIF,LINGO1,PCDHGA1,PCDHGA11,PCDHGA12,PCDHGA2,PCDHGA3,PCDHGA4,PCDHGA5,PCDHGA6,PCDHGA7,PCDHGA9,PCDHGB1,PCDHGB2,PCDHGB3,PCDHGB6,PCDHGB7,PCDHGC3,PCDHGC4,PCDHGC5,SLC1A3,TNF,UNC5B	29
Cellular Growth and Proliferation	Colony formation of cells	0.000489	Decreased	-2.983		ALDH3A1,ANKRD1,BBC3,BIRC5,CASP1,CCND1,CLDN4,CSF2RA,E2F5,EDN1,EPB41L3,ETS1,FGF19,HAS2,HGF,ICMT,KRAS,LGALS7/LGALS7B,LIF,PRKCB,PTGES,PTGS2,RASSF5,RHOB,RRAD,SPP1,TES,TM4SF4,TNF,VWF,WIF1	31
Cellular Growth and Proliferation	Colony formation of tumor cell lines	6.95e-05	Decreased	-2.961		ANKRD1,BBC3,BIRC5,CCND1,CLDN4,E2F5,EDN1,EPB41L3,ETS1,FGF19,HAS2,HGF,KRAS,LGALS7/LGALS7B,PRKCB,PTGES,PTGS2,RASSF5,RRAD,SPP1,TES,TM4SF4,WIF1	23
Cell Morphology, Cellular Assembly and Organization, Cellular Development, Cellular Function and Maintenance, Cellular Growth and Proliferation, Embryonic Development, Nervous System Development and Function, Organismal Development, Tissue Development	Branching of neurites	4.81e-05	Decreased	-2.564		CAPNS1,CHRNB2,CRH,DISC1,DPYSL4,ETV4,GRIN1,HGF,IP6K3,ITGB1,L1CAM,LCN2,MAP1B,MFN1,MT2A,OPTN,PACSIN1,PCYT1B,PTGS2,RHOB,SEMA3D,SGK1,TNF	23
Cell Morphology	Sprouting	7.48e-05	Decreased	-2.548		CAPNS1,CHRNB2,CRH,DISC1,DPYSL4,EFNA1,ETS1,ETV4,GRIN1,HDAC9,HGF,IP6K3,ITGB1,L1CAM,LCN2,MAP1B,MFN1,MT2A,OPTN,PACSIN1,PCYT1B,PTGS2,RHOB,SEMA3D,SGK1,SPP1,TNF,UNC5B	28
Nervous System Development and Function, Tissue Morphology	Density of neurons	4.38e-07	Decreased	-2.5		ACVR1C,CAPNS1,CHRNB2,DISC1,IP6K3,KIF1A,LCN2,MFN1,MTMR2,PACSIN1,PCDHGC3,PCDHGC4,PCDHGC5,PTGS2,SCN1B,SLITRK5	16
Cell Morphology, Cellular Assembly and Organization, Cellular Development, Cellular Function and Maintenance, Cellular Growth and Proliferation, Embryonic Development, Nervous System Development and Function, Organismal Development, Tissue Development	Dendritic growth/branching	0.000114	Decreased	-2.425		CAPNS1,CHRNB2,CRH,DISC1,DPYSL4,GRIN1,HGF,IP6K3,ITGB1,L1CAM,LCN2,MFN1,MT2A,OPTN,PACSIN1,PTGS2,RHOB,SGK1,TNF	19
Cancer, Organismal Injury and Abnormalities	Growth of malignant tumor	7.47e-06	Decreased	-2.388		ACVR1C,AKR1B10,BIRC5,BSG,BTG2,CASP1,CCND1,CSF2RA,CXCL5,EDN1,EFNA1,FBXL17,FGF19,HGF,ICMT,ITGAM,ITGB6,KRAS,LCN2,LGALS7/LGALS7B,LIF,NR4A2,PRKCB,PTGER4,PTGS2,RHOB,S100A9,SPP1,SSTR2,TNF,TNFRSF9,TXNIP	32
Cell Morphology, Cellular Assembly and Organization, Cellular Function and Maintenance	Formation of cellular protrusions	0.000572	Decreased	-2.372		ABLIM3,ARPC3,ATE1,AVIL,BBS5,BSG,BTG2,CAPNS1,CDKL3,CEP19,CHRNB2,CRH,DISC1,DPYSL4,DZIP1,EDN1,EFNA1,EPB41L3,ETV4,GORASP1,GPRIN1,GRIN1,HGF,IP6K3,ITGB1,L1CAM,LCN2,LINGO1,LRP8,MAP1B,MFN1,MT2A,NECTIN4,OPTN,PACSIN1,PCYT1B,PDGFRB,PPP2R2C,PRKCB,PTGS2,RHOB,S100A4,SEMA3D,SGK1,SLITRK5,STMN3,TNF,UNC119B,VANGL2,VWF	50
Cellular Movement, Hepatic System Development and Function	Migration of liver cells	0.000484	Decreased	-2.213		EDN1,HGF,HHEX,PIK3IP1,SPP1	5
Carbohydrate Metabolism	Uptake of monosaccharide	0.000882	Decreased	-2.212		CSF2RA,CX3CL1,EDN1,FGF19,G6PC,HGF,KRAS,PDK4,PDZK1IP1,PID1,PRKAA1,PRKCB,PTGS2,RRAD,SLC1A3,SPP1,TNF,TXNIP	18
Cellular Assembly and Organization, Cellular Function and Maintenance	Organization of cytoskeleton	2.28e-06	Decreased	-2.187		ABLIM3,AQP5,ARPC1A,ARPC3,ATE1,AVIL,BBS5,BIRC5,BSG,BTG2,CAPNS1,CDKL3,CEP19,CHRNB2,CRH,DISC1,DOCK2,DPYSL4,DZIP1,EDN1,EFNA1,EML1,EPB41L3,ETS1,ETV4,F8A1 (includes others),FTO,GFAP,GORASP1,GPRIN1,GRIN1,HAS2,HGF,IP6K3,ITGAM,ITGB1,KRAS,KRT17,L1CAM,LCN2,LIF,LINGO1,LRP8,MAP1B,MFN1,MMP7,MT2A,MYO1F,NECTIN4,OPTN,PACSIN1,PCYT1B,PDGFRB,PPP2R2C,PRKCB,PTGES,PTGS2,RARRES3,RASSF5,RGS6,RHOB,RRAD,S100A4,S100A9,SCIN,…	81
Cellular Assembly and Organization, Cellular Function and Maintenance	Organization of cytoplasm	6.68e-06	Decreased	-2.187		ABLIM3,AQP5,ARPC1A,ARPC3,ATE1,AVIL,BBS5,BIRC5,BSG,BTG2,CACNA1S,CAPNS1,CDKL3,CEP19,CHRNB2,CLN6,CRH,DISC1,DOCK2,DPYSL4,DZIP1,EDN1,EFNA1,EML1,EPB41L3,ETS1,ETV4,F8A1 (includes others),FTO,GFAP,GORASP1,GPRIN1,GRIN1,HAS2,HGF,IP6K3,ITGAM,ITGB1,KRAS,KRT17,L1CAM,LCN2,LIF,LINGO1,LRP8,MAP1B,MFN1,MMP7,MT2A,MYO1F,NECTIN4,OPTN,PACSIN1,PCYT1B,PDGFRB,PPP2R2C,PRKCB,PTGES,PTGS2,RARRES3,RASSF5,RGS6,RHOB,RRAD,S100A4…	85
Cellular Development, Cellular Growth and Proliferation, Nervous System Development and Function, Tissue Development	Development of neurons	6.17e-06	Decreased	-2.138		AVIL,BTG2,CACNA1S,CACNB2,CAPNS1,CDK6,CDKL3,CHRNB2,CRH,DISC1,DPYSL4,EFNA1,EPB41L3,ETV4,FTO,GJA10,GORASP1,GPRIN1,GRIN1,HGF,IP6K3,IRX3,ITGB1,KCNJ10,KIF1A,L1CAM,LCN2,LIF,LINGO1,LRP8,MAP1B,MFN1,MT2A,MTMR2,NCMAP,NR4A2,OPTN,PACSIN1,PCYT1B,PDGFRB,PPP2R2C,PTGS2,RHOB,SEMA3D,SGK1,SLC1A3,SLITRK5,SOX21,STMN3,SYP,TNF	51
Cell Morphology, Cellular Development	Branching of cells	4.56e-06	Decreased	-2.121		CAPNS1,CHRNB2,CRH,DISC1,DPYSL4,EFNA1,ETS1,ETV4,GRIN1,HDAC9,HGF,IP6K3,ITGB1,KRAS,L1CAM,LCN2,MAP1B,MFN1,MT2A,OPTN,PACSIN1,PCYT1B,PTGS2,RHOB,SEMA3D,SGK1,SPP1,TIMP2,TNF,UNC5B	30
Hematological System Development and Function, Immune Cell Trafficking, Inflammatory Response, Tissue Development	Accumulation of neutrophils	3.26e-06	Decreased	-2.02		CRP,EDN1,ITGAM,ITGB1,KRAS,LCN2,MMP7,S100A9,SPP1,TIMP2,TNF	11
Infectious Diseases	Infection of mammalia	0.000278	Decreased	-2.001		AKNA,AQP9,BCL2A1,CASP1,CHRNB2,EBI3,GBP2,IL23A,IL2RG,IRF1,ITGAM,LBP,LCN2,MMP7,OPTN,SPON2,SPP1,TNF,TNFRSF9,UBD,VWF,ZG16	22
Cell Morphology, Cellular Development, Cellular Growth and Proliferation, Nervous System Development and Function, Organismal Development, Tissue Development	Morphogenesis of neurons	0.000242		-1.991		AVIL,BTG2,CAPNS1,CDKL3,CHRNB2,CRH,DISC1,DPYSL4,EFNA1,EPB41L3,ETV4,GORASP1,GPRIN1,GRIN1,HGF,IP6K3,ITGB1,L1CAM,LCN2,LINGO1,LRP8,MAP1B,MFN1,MT2A,OPTN,PACSIN1,PCYT1B,PDGFRB,PPP2R2C,PTGS2,RHOB,SEMA3D,SGK1,SLC1A3,SLITRK5,STMN3,TNF	37
Cell Morphology, Cellular Assembly and Organization, Cellular Development, Cellular Function and Maintenance, Cellular Growth and Proliferation, Nervous System Development and Function, Organismal Development, Tissue Development	Neuritogenesis	0.000388		-1.991		AVIL,BTG2,CAPNS1,CDKL3,CHRNB2,CRH,DISC1,DPYSL4,EFNA1,EPB41L3,ETV4,GORASP1,GPRIN1,GRIN1,HGF,IP6K3,ITGB1,L1CAM,LCN2,LINGO1,LRP8,MAP1B,MFN1,MT2A,OPTN,PACSIN1,PCYT1B,PDGFRB,PPP2R2C,PTGS2,RHOB,SEMA3D,SGK1,SLITRK5,STMN3,TNF	36
Cellular Movement	Invasion of carcinoma cell lines	0.00106		-1.984		BSG,CAPNS1,CCND1,ETV4,HAS2,HGF,ITGB1,ITGB6,KRAS,L1CAM,PTGS2,S100A4,SPP1,SSTR2,TIMP2,UBD	16
Cellular Function and Maintenance, Molecular Transport	Flux of monovalent inorganic cation	0.000763		-1.969		APOL1,GRIN1,KCNJ10,SGK1,SLC12A3	5
Carbohydrate Metabolism	Uptake of carbohydrate	0.000374		-1.964		AQP9,CSF2RA,CX3CL1,EDN1,FGF19,G6PC,HGF,KRAS,PDK4,PDZK1IP1,PID1,PRKAA1,PRKCB,PTGS2,RRAD,SLC1A3,SPP1,TNF,TXNIP,UGT2B17	20
Molecular Transport	Transport of anion	2.27e-05		-1.964		ANKH,ANO9,AQP9,BEST1,BEST3,CLCNKA,EDN1,PTGER3,SLC12A3,SLC17A7,SLC20A1,SLC22A8,SLC26A4	13
Cancer, Gastrointestinal Disease, Organismal Injury and Abnormalities	Large intestine neoplasm	8.3e-08		-1.963		ABCA13,ABLIM3,ABT1,ACCS,ACVR1C,ADAR,AEBP1,AKNA,AKR1B10,AKR1C1/AKR1C2,ALDH18A1,ALDH3A1,ALOX12B,ALOX5,ALPK2,AMZ1,ANGPTL1,ANO9,APOL1,APOL6,AQP9,ARMCX2,ARPC1A,ASB5,ATE1,ATP1A3,ATP2B2,ATP8A1,B3GALNT1,B4GALNT4,BBC3,BEST1,BEST3,BIRC5,BTBD10,C15orf48,C17orf51,C1orf115,C2CD2,C3orf52,C6orf222,CABP7,CACNA1S,CACNB2,CACNG7,CALHM3,CASP1,CBX6,CCDC146,CCDC85A,CCDC92,CCM2L,CCND1,CCNYL1,CCSAP,CDC20B,CDC42EP3,CDH16…	350
Organismal Injury and Abnormalities	Growth of lesion	1.71e-05		-1.906		ACVR1C,AKR1B10,ALOX5,BBC3,BIRC5,BSG,BTG2,CAPNS1,CASP1,CCND1,CDK6,CLDN4,CSF2RA,CXCL5,CYP3A5,EDN1,EFNA1,ETS1,FBXL17,FGF19,GPR4,HAVCR2,HGF,ICMT,IL27,IRF1,ITGAM,ITGB1,ITGB6,KRAS,L1CAM,LCN2,LGALS7/LGALS7B,LIF,MMP7,NR4A2,PPP1R1B,PRKCB,PTGER4,PTGES,PTGS2,RHOB,RRAD,S100A9,SLC7A5,SPP1,SSTR2,TCL1A,TIMP2,TNF,TNFRSF9,TXNIP	52
Amino Acid Metabolism, Molecular Transport, Small Molecule Biochemistry	Uptake of amino acids	0.000408		-1.88		EDN1,IL15RA,KCNJ10,SLC16A10,SLC16A2,SLC17A7,SLC1A3,SLC7A5	8
Cellular Assembly and Organization, Cellular Function and Maintenance	Microtubule dynamics	1.95e-05		-1.863		ABLIM3,AQP5,ARPC3,ATE1,AVIL,BBS5,BIRC5,BSG,BTG2,CAPNS1,CDKL3,CEP19,CHRNB2,CRH,DISC1,DPYSL4,DZIP1,EDN1,EFNA1,EML1,EPB41L3,ETV4,F8A1 (includes others),FTO,GORASP1,GPRIN1,GRIN1,HAS2,HGF,IP6K3,ITGAM,ITGB1,L1CAM,LCN2,LIF,LINGO1,LRP8,MAP1B,MFN1,MMP7,MT2A,NECTIN4,OPTN,PACSIN1,PCYT1B,PDGFRB,PPP2R2C,PRKCB,PTGES,PTGS2,RARRES3,RGS6,RHOB,RRAD,S100A4,SCN1B,SEMA3D,SGK1,SLITRK5,STMN3,STMN4,TNF,TNFRSF9,TUB,UNC11…	68
Cancer, Organismal Injury and Abnormalities	Growth of tumor	3.31e-05		-1.804		ACVR1C,AKR1B10,ALOX5,BBC3,BIRC5,BSG,BTG2,CASP1,CCND1,CDK6,CLDN4,CSF2RA,CXCL5,CYP3A5,EDN1,EFNA1,ETS1,FBXL17,FGF19,GPR4,HAVCR2,HGF,ICMT,IL27,IRF1,ITGAM,ITGB1,ITGB6,KRAS,L1CAM,LCN2,LGALS7/LGALS7B,LIF,MMP7,NR4A2,PPP1R1B,PRKCB,PTGER4,PTGES,PTGS2,RHOB,RRAD,S100A9,SLC7A5,SPP1,SSTR2,TCL1A,TIMP2,TNF,TNFRSF9,TXNIP	51
Cancer, Organismal Injury and Abnormalities	Nonhematologic malignant neoplasm	5.35e-17		-1.763		ABCA13,ABLIM3,ABT1,ACCS,ACSL6,ACVR1C,ADAR,ADH1A,AEBP1,AKNA,AKR1B10,AKR1C1/AKR1C2,ALDH18A1,ALDH3A1,ALOX12B,ALOX5,ALPK2,AMZ1,ANGPTL1,ANKH,ANKRD1,ANO9,APOH,APOL1,APOL3,APOL6,AQP9,ARMCX2,ARPC1A,ASB5,ATE1,ATP1A3,ATP2B2,ATP8A1,B3GALNT1,B4GALNT4,BBC3,BBS5,BEST1,BEST3,BIRC5,BOLA3,BPGM,BSG,BTBD10,BTG2,C15orf48,C17orf51,C1orf115,C1orf21,C2CD2,C3orf52,C4orf33,C6orf222,C8orf49,CABP7,CACNA1S,CACNB2,CACNG7,CAL…	454
Carbohydrate Metabolism	Synthesis of carbohydrate	8.69e-05		-1.761		AQP9,B3GALNT1,BSG,CDIPT,CRH,CX3CL1,EDN1,FGF19,G6PC,GALNT5,GRIN1,HAS2,HGF,ITGB1,KRAS,MTMR2,NR4A2,OPTN,PDGFRB,PIGY,PRKAA1,PRKCB,PTGER4,PXYLP1,PYURF,SPP1,TNF,VANGL2	28
Cellular Function and Maintenance	Ion homeostasis of cells	0.000484		-1.716		APOL1,AQP5,ATP1A3,ATP2B2,BSG,CASP1,CD55,CLDN2,CLDN4,CX3CL1,CXCL5,DRD5,EDN1,G6PC,GPR3,GRIN1,HERPUD1,HSD11B2,IL23A,ITGB1,KCNJ10,MT2A,NMB,PRKAA1,PRKCB,PTGER3,PTGER4,SGK1,SLC12A3,SLC14A1,SLC26A4,SPP1,TNF,VWF	34
Carbohydrate Metabolism	Synthesis of polysaccharide	1.75e-05		-1.695		BSG,CX3CL1,EDN1,FGF19,G6PC,GALNT5,HAS2,HGF,KRAS,PDGFRB,PRKAA1,PTGER4,PXYLP1,SPP1,TNF,VANGL2	16
Hematological Disease, Immunological Disease, Infectious Diseases	Infection of leukocytes	0.000933		-1.666		CASP1,HAVCR2,IRF1,ITGAM,ITGB1,RARRES3,TNF	7
Hematological System Development and Function, Immune Cell Trafficking, Inflammatory Response, Tissue Development	Accumulation of granulocytes	7.17e-07		-1.662		ALOX5,BCL2A1,CRP,EDN1,HAVCR2,ITGAM,ITGB1,KRAS,LCN2,MMP7,S100A9,SPP1,TIMP2,TNF	14
Cellular Function and Maintenance, Molecular Transport, Small Molecule Biochemistry	Quantity of chloride	4.47e-05		-1.633		AQP5,CLDN4,HSD11B2,SLC12A3,SLC14A1,SPP1	6
Cellular Function and Maintenance, Small Molecule Biochemistry	Homeostasis of ion	0.000825		-1.633		AQP5,ATP1A3,ATP2B2,CLDN4,DRD5,GRIN1,HERPUD1,HSD11B2,ITGB1,KCNJ10,MT2A,PRKCB,PTGER4,SGK1,SLC12A3,SLC14A1,SLC26A4,SPP1	18
Cancer, Organismal Injury and Abnormalities	Solid tumor	3.31e-16		-1.628		ABCA13,ABLIM3,ABT1,ACCS,ACSL6,ACVR1C,ADAR,ADH1A,AEBP1,AKNA,AKR1B10,AKR1C1/AKR1C2,ALDH18A1,ALDH3A1,ALOX12B,ALOX5,ALPK2,AMZ1,ANGPTL1,ANKH,ANKRD1,ANO9,APOH,APOL1,APOL3,APOL6,AQP5,AQP9,ARMCX2,ARPC1A,ASB5,ATE1,ATP1A3,ATP2B2,ATP8A1,B3GALNT1,B4GALNT4,BBC3,BBS5,BEST1,BEST3,BIRC5,BOLA3,BPGM,BSG,BTBD10,BTG2,C15orf48,C17orf51,C1orf115,C1orf21,C2CD2,C3orf52,C4orf33,C6orf222,C8orf49,CABP7,CACNA1S,CACNB2,CACNG…	461
Cardiovascular System Development and Function, Cellular Development, Cellular Growth and Proliferation, Connective Tissue Development and Function, Digestive System Development and Function, Hepatic System Development and Function, Organ Development, Organismal Development, Tissue Development	Proliferation of hepatic stellate cells	2.43e-05		-1.6		EDN1,HGF,ITGB1,PRKAA1,PTGS2,SPP1,TIMP2,TNF	8
Organismal Development	Growth of organism	0.000128		-1.598		ACSL6,ADAR,ANKRD1,AQP5,AQP9,ATE1,BBC3,BCL2A1,CCND1,CDK6,CX3CL1,DISC1,DMRTA2,DUOX2,EDN1,EML1,G6PC,GINS1,GRIN1,HGF,HHEX,HSD11B2,ICMT,IL23A,IL27,IL2RG,ITGAM,ITGB1,KRAS,L1CAM,LCN2,LIF,MAP1B,MSX1,MT1G,NAP1L2,PCSK1,PRKCB,PTGS2,S100A4,SCN1B,SGK1,SLC14A1,SLC1A3,SPP1,TIMP2,TNF	47
Carbohydrate Metabolism	Metabolism of carbohydrate	1.15e-05		-1.569		AQP9,B3GALNT1,BSG,CDIPT,CEMIP,CHST2,CLN6,CRH,CX3CL1,CYP3A5,EDN1,FGF19,FUT1,G6PC,GALNT5,GRIN1,GSTO2,HAS2,HGF,IP6K3,ITGB1,KRAS,LRAT,MMP7,MTMR2,NR4A2,OPTN,PDGFRB,PIGY,PLA1A,PLA2G4C,PRKAA1,PRKCB,PTGER4,PXYLP1,PYURF,RENBP,SPP1,TNF,VANGL2	40
Infectious Diseases	Viral Infection	0.000767		-1.527		ABLIM3,ADAR,ALOX5,APOL1,ARPC1A,ARPC3,B4GALNT4,BBC3,BSG,BTG2,C4orf33,CD55,CDC42EP3,CHRNB2,CRP,CSF2RA,CX3CL1,CXCL5,CYP2B6,CYP3A5,DHRS2,DLGAP1,DRD5,EBI3,GBP1,GORASP1,GPR162,GRIN1,HAVCR2,HGF,HIST1H2AC,HIST1H2BK,HMGN2,IL23A,IL27,IL2RG,IRF1,ITGA2B,ITGAM,ITGB1,KRAS,LAPTM5,LCN2,LINGO1,LRAT,LSM1,MED30,MT2A,MYO1F,NECTIN4,OPTN,PIGY,PPP1R14D,PRKAA1,PRKCB,PTGS2,RARRES3,RHOB,S100A4,S100A9,S100P,SGK1,SLC22A8,SP…	75
Cancer, Organismal Injury and Abnormalities	Frequency of tumor	9.75e-06		-1.519		ABCA13,ABLIM3,ADAR,ADH1A,AEBP1,AKNA,AKR1B10,AKR1C1/AKR1C2,ALDH3A1,ALOX5,ALPK2,AMZ1,ANO9,APOL1,AQP9,ARMCX2,ARPC1A,ATE1,ATP2B2,ATP8A1,B3GALNT1,B4GALNT4,BBC3,BBS5,BIRC5,BPGM,BSG,BTG2,C1orf115,C2CD2,C3orf52,C6orf222,CABP7,CACNA1S,CACNG7,CASP1,CBX6,CCDC146,CCDC85A,CCDC92,CCM2L,CCND1,CCNYL1,CD55,CDC42EP3,CDH16,CDK6,CDKL3,CEMIP,CES4A,CFB,CFDP1,CGA,CHRNB2,CHST2,CLCNKA,CLDN2,CLDN4,CLGN,COL19A1,COL8A2,CREB…	289
Cancer, Organismal Injury and Abnormalities	Embryonal tumor	4.38e-06		-1.477		AKNA,BIRC5,BTG2,C3orf52,CCND1,CDK6,CSF2RA,EBI3,ETV4,FBXL17,GFAP,GJB4,HDAC9,HGF,IL2RG,KCNH2,KRAS,LGALS7/LGALS7B,LINGO1,MICALCL,NAP1L2,PDGFRB,POU3F1,PRKCB,SYP,TUBA3C/TUBA3D	26
Cancer, Organismal Injury and Abnormalities	Pelvic tumor	0.000276		-1.459		ABCA13,ABLIM3,ADAR,ADH1A,AEBP1,AKNA,AKR1C1/AKR1C2,ALDH18A1,ALDH3A1,ALOX5,ALPK2,ANGPTL1,ANKRD1,ANO9,APOH,APOL3,AQP9,ARMCX2,ATP1A3,ATP2B2,ATP8A1,B3GALNT1,B4GALNT4,BBS5,BIRC5,BSG,C1orf21,C3orf52,C6orf222,CACNA1S,CACNB2,CASP1,CCDC146,CCDC85A,CCDC92,CCND1,CD55,CDC42EP3,CDH16,CDKL3,CELF6,CES4A,CFB,CHRDL1,CHRNB2,CHST2,CLCNKA,CLDN4,CLGN,COL19A1,CREB5,CREBRF,CRP,CSF2RA,CSPG5,CX3CL1,CYP2B6,CYP3A5,DCAF4L1,D…	241
Molecular Transport	Transport of molecule	1.26e-10		-1.457		ACSL6,ADAR,AEBP1,AKR1C1/AKR1C2,ALOX5,ANKH,ANKRD1,ANO9,APOC3,APOH,APOL1,AQP5,AQP9,ATP1A3,ATP2B2,ATP8A1,BECN2,BEST1,BEST3,BSG,CACNA1S,CACNB2,CASP1,CGA,CHRNB2,CLCNKA,CLDN2,CPLX2,CREB3L1,CREBRF,CRH,CSF2RA,CX3CL1,DDX25,EDN1,FGF19,FMN2,FOLR3,G6PC,GRIN1,HGF,HHEX,IL15RA,ITGB1,KCNH2,KCNJ10,KCNQ4,KCNS3,KRAS,LBP,LCN2,LIF,LIN7A,LRAT,MAP1B,MMP7,MT2A,NCEH1,NIPAL1,NIPAL4,NMB,OPTN,P2RX5,PCDHGA3,PDGFRB,PID1,PLA1A…	99
Carbohydrate Metabolism, Lipid Metabolism, Small Molecule Biochemistry	Metabolism of phosphatidic acid	0.000831		-1.432		CDIPT,EDN1,IP6K3,ITGB1,LRAT,MTMR2,PDGFRB,PIGY,PLA1A,PLA2G4C,PRKCB,PYURF,TNF	13
Carbohydrate Metabolism, Drug Metabolism, Small Molecule Biochemistry	Synthesis of hyaluronic acid	2.34e-07		-1.423		BSG,CX3CL1,EDN1,HAS2,HGF,KRAS,PRKAA1,PTGER4,SPP1	9
Carbohydrate Metabolism, Small Molecule Biochemistry	Synthesis of glycosaminoglycan	5.11e-07		-1.423		BSG,CX3CL1,EDN1,GALNT5,HAS2,HGF,KRAS,PDGFRB,PRKAA1,PTGER4,PXYLP1,SPP1	12
Molecular Transport	Transport of ion	1.88e-06		-1.405		ANKH,ANO9,APOL1,AQP9,ATP1A3,ATP2B2,BEST1,BEST3,CACNA1S,CACNB2,CHRNB2,CLCNKA,EDN1,GRIN1,KCNH2,KCNJ10,KCNQ4,KCNS3,NIPAL1,NIPAL4,P2RX5,PRKCB,PTGER3,SCN1B,SGK1,SLC12A3,SLC17A4,SLC17A7,SLC20A1,SLC22A8,SLC26A4,SLC30A3,SLC41A1,SLC7A5	34
Behavior	Cognition	0.00017		-1.396		ATP1A3,ATP8A1,BTG2,CAPNS1,CASP1,CHRNB2,CKMT1A/CKMT1B,COL19A1,CPLX2,CRH,DRD5,FTO,GRIN1,HSD11B2,IL15RA,IP6K3,ITGB1,KIF1A,KRAS,L1CAM,LCN2,LRP8,NR4A2,PPP1R1B,PTGS2,SGK1,SLC17A7,SLC30A3,STS,TNF	30
Endocrine System Development and Function, Small Molecule Biochemistry	Synthesis of hormone	0.000901		-1.388		CGA,CRH,CX3CL1,DDX25,DUOX2,EDN1,G6PC,HGF,LIF,PRKAA1,SLC16A2,TNF	12
Carbohydrate Metabolism	Metabolism of polysaccharide	2.4e-05		-1.367		BSG,CEMIP,CLN6,CX3CL1,EDN1,FGF19,G6PC,GALNT5,HAS2,HGF,KRAS,MMP7,PDGFRB,PRKAA1,PTGER4,PXYLP1,SPP1,TNF,VANGL2	19
Cell-To-Cell Signaling and Interaction, Nervous System Development and Function	Activation of brain cells	0.000484		-1.342		KCNJ10,LIF,MFN1,PACSIN1,SCN1B	5
Hematological Disease, Immunological Disease, Infectious Diseases	Infection of antigen presenting cells	0.000737		-1.314		CASP1,IRF1,ITGAM,ITGB1,RARRES3,TNF	6
Lipid Metabolism, Small Molecule Biochemistry	Metabolism of phospholipid	0.000393		-1.291		ACSL6,ALOX5,CDIPT,EDN1,IP6K3,ITGB1,LRAT,MTMR2,PDGFRB,PIGY,PLA1A,PLA2G4C,PRKCB,PTGS2,PYURF,RARRES3,TNF	17
Cancer, Organismal Injury and Abnormalities	Development of malignant tumor	2.72e-05		-1.286		ABCA13,ABLIM3,ADAR,ADH1A,AEBP1,AKNA,AKR1B10,AKR1C1/AKR1C2,ALDH3A1,ALOX5,ALPK2,AMZ1,ANO9,APOL1,AQP9,ARMCX2,ARPC1A,ATE1,ATP2B2,ATP8A1,B3GALNT1,B4GALNT4,BBC3,BBS5,BIRC5,BPGM,BSG,BTG2,C2CD2,C3orf52,C6orf222,CABP7,CACNA1S,CACNG7,CASP1,CBX6,CCDC146,CCDC85A,CCDC92,CCM2L,CCND1,CCNYL1,CD55,CDC42EP3,CDH16,CDK6,CDKL3,CES4A,CFB,CFDP1,CHRNB2,CHST2,CLCNKA,CLDN2,CLDN4,CLGN,COL19A1,COL8A2,CREB5,CREBRF,CRH,CRP,CS…	282
Cancer, Gastrointestinal Disease, Organismal Injury and Abnormalities	Intestinal tumor	3.83e-08		-1.26		ABCA13,ABLIM3,ABT1,ACCS,ACVR1C,ADAR,AEBP1,AKNA,AKR1B10,AKR1C1/AKR1C2,ALDH18A1,ALDH3A1,ALOX12B,ALOX5,ALPK2,AMZ1,ANGPTL1,ANO9,APOL1,APOL6,AQP9,ARMCX2,ARPC1A,ASB5,ATE1,ATP1A3,ATP2B2,ATP8A1,B3GALNT1,B4GALNT4,BBC3,BEST1,BEST3,BIRC5,BTBD10,C15orf48,C17orf51,C1orf115,C2CD2,C3orf52,C6orf222,CABP7,CACNA1S,CACNB2,CACNG7,CALHM3,CASP1,CBX6,CCDC146,CCDC85A,CCDC92,CCM2L,CCND1,CCNYL1,CCSAP,CDC20B,CDC42EP3,CDH16…	352
Organismal Development	Growth of vessel	0.000151		-1.253		CX3CL1,EDN1,FGF19,HDAC9,HGF,ITGB1,PDGFRB,PRKAA1,PTGS2,S100A9,SPP1,SSTR2,TIMP2,TNF	14
Behavior	Learning	7.06e-05		-1.25		ATP1A3,ATP8A1,BTG2,CAPNS1,CASP1,CHRNB2,CKMT1A/CKMT1B,COL19A1,CPLX2,CRH,DRD5,FTO,GRIN1,HSD11B2,IL15RA,IP6K3,ITGB1,KIF1A,KRAS,L1CAM,LRP8,NR4A2,PPP1R1B,PTGS2,SGK1,SLC17A7,SLC30A3,STS,TNF	29
Cancer, Organismal Injury and Abnormalities	Incidence of tumor	4.3e-06		-1.242		ABCA13,ABLIM3,ADAR,ADH1A,AEBP1,AKNA,AKR1B10,AKR1C1/AKR1C2,ALDH3A1,ALOX5,ALPK2,AMZ1,ANO9,APOL1,AQP9,ARMCX2,ARPC1A,ATE1,ATP2B2,ATP8A1,B3GALNT1,B4GALNT4,BBC3,BBS5,BIRC5,BPGM,BSG,BTG2,C1orf115,C2CD2,C3orf52,C6orf222,CABP7,CACNA1S,CACNG7,CASP1,CBX6,CCDC146,CCDC85A,CCDC92,CCM2L,CCND1,CCNYL1,CD55,CDC42EP3,CDH16,CDK6,CDKL3,CEMIP,CES4A,CFB,CFDP1,CGA,CHRNB2,CHST2,CLCNKA,CLDN2,CLDN4,CLGN,COL19A1,COL8A2,CREB…	292
Cancer, Gastrointestinal Disease, Organismal Injury and Abnormalities	Gastrointestinal tract cancer	4.77e-10		-1.231		ABCA13,ABLIM3,ABT1,ACCS,ACVR1C,ADAR,AEBP1,AKNA,AKR1B10,AKR1C1/AKR1C2,ALDH18A1,ALDH3A1,ALOX12B,ALOX5,ALPK2,AMZ1,ANGPTL1,ANO9,APOL1,APOL6,AQP9,ARMCX2,ARPC1A,ASB5,ATE1,ATP1A3,ATP2B2,ATP8A1,B3GALNT1,B4GALNT4,BEST1,BEST3,BIRC5,BSG,BTBD10,C15orf48,C17orf51,C1orf115,C2CD2,C3orf52,C6orf222,CABP7,CACNA1S,CACNB2,CACNG7,CALHM3,CASP1,CBX6,CCDC146,CCDC85A,CCDC92,CCM2L,CCND1,CCNYL1,CCSAP,CDC20B,CDC42EP3,CDH16,…	367
Cell-To-Cell Signaling and Interaction	Binding of hepatoma cell lines	0.000566		-1.225		BSG,FUT1,ITGB1,SPP1,TNF	5
Cancer, Organismal Injury and Abnormalities	Abdominal neoplasm	6.07e-15		-1.208		ABCA13,ABLIM3,ABT1,ACCS,ACSL6,ACVR1C,ADAR,ADH1A,AEBP1,AKNA,AKR1B10,AKR1C1/AKR1C2,ALDH18A1,ALDH3A1,ALOX12B,ALOX5,ALPK2,AMZ1,ANGPTL1,ANKRD1,ANO9,APOH,APOL1,APOL3,APOL6,AQP5,AQP9,ARMCX2,ARPC1A,ASB5,ATE1,ATP1A3,ATP2B2,ATP8A1,B3GALNT1,B4GALNT4,BBC3,BBS5,BEST1,BEST3,BIRC5,BPGM,BSG,BTBD10,BTG2,C15orf48,C17orf51,C1orf115,C1orf21,C2CD2,C3orf52,C6orf222,CABP7,CACNA1S,CACNB2,CACNG7,CALHM3,CASP1,CBX6,CCDC146…	441
Gastrointestinal Disease, Organismal Injury and Abnormalities	Diarrhea	0.000428		-1.195		ALOX5,CD55,LIF,MMP7,PCSK1,PTGER3,PTGS2,SSTR2,TNF	9
Cell-To-Cell Signaling and Interaction, Nervous System Development and Function	Activation of neurons	0.00014		-1.187		CRH,KCNJ10,LIF,LYNX1,MFN1,PACSIN1,PTGER3,PTGS2,SCN1B,TNF	10
Cancer, Organismal Injury and Abnormalities	Non-melanoma solid tumor	4.92e-15		-1.18		ABCA13,ABLIM3,ABT1,ACCS,ACSL6,ACVR1C,ADAR,ADH1A,AEBP1,AKNA,AKR1B10,AKR1C1/AKR1C2,ALDH18A1,ALDH3A1,ALOX12B,ALOX5,ALPK2,AMZ1,ANGPTL1,ANKH,ANKRD1,ANO9,APOL1,APOL3,APOL6,AQP9,ARMCX2,ARPC1A,ASB5,ATE1,ATP1A3,ATP2B2,ATP8A1,B3GALNT1,B4GALNT4,BBC3,BBS5,BEST1,BEST3,BIRC5,BOLA3,BPGM,BSG,BTBD10,BTG2,C15orf48,C17orf51,C1orf115,C1orf21,C2CD2,C3orf52,C6orf222,CABP7,CACNA1S,CACNB2,CACNG7,CALHM3,CASP1,CBX6,CCDC14…	439
Drug Metabolism, Endocrine System Development and Function, Lipid Metabolism, Small Molecule Biochemistry, Vitamin and Mineral Metabolism	Synthesis of testosterone	0.000822		-1.175		CGA,CRH,DDX25,G6PC,LIF,TNF	6
Cellular Function and Maintenance	Cellular homeostasis	0.000598		-1.167		APOL1,APOL6,AQP5,ATP1A3,ATP2B2,BBC3,BCL2A1,BECN2,BIRC5,BSG,CAPNS1,CASP1,CCND1,CD55,CDK6,CHRNB2,CLDN2,CLDN4,CRH,CRP,CX3CL1,CXCL5,DEPP1,DISC1,DLGAP1,DOCK2,DRD5,EDN1,EFNA1,ETS1,G6PC,GPR3,GRIN1,HAVCR2,HERPUD1,HGF,HSD11B2,ICMT,IL15RA,IL23A,IL27,IL2RG,IL34,IRF1,ITGB1,KCNH2,KCNJ10,KRAS,L1CAM,LCN2,LIF,MFN1,MT2A,NMB,NR4A2,OPTN,PCSK1,PDK4,PID1,PPP1R1B,PRKAA1,PRKCB,PTGER3,PTGER4,PTGS2,S100A9,SGK1,SLC12A3,SL…	78
Cancer, Organismal Injury and Abnormalities	Metastatic solid tumor	0.000422		-1.151		ADAR,AKR1C1/AKR1C2,ALOX5,BBC3,BIRC5,CASP1,CCND1,CDK6,CEMIP,CLDN4,CLGN,CSF2RA,CYP3A5,EBI3,EDN1,EFS,EPB41L3,HGF,IL15RA,IL2RG,ITGB1,KRAS,L1CAM,LCN2,MMP7,MSX1,PDGFRB,PPP2R2C,PTGS2,S100A4,S100P,SPP1,SSTR2,TNF,TRIM29,TUBA3C/TUBA3D	36
Endocrine System Development and Function, Small Molecule Biochemistry	Metabolism of hormone	0.00012		-1.138		AKR1C1/AKR1C2,CGA,CRH,CX3CL1,CYP3A5,DDX25,DUOX2,EDN1,G6PC,HGF,LIF,PCSK1,PRKAA1,SLC16A2,SPP1,TNF	16
Endocrine System Development and Function, Molecular Transport, Small Molecule Biochemistry	Secretion of hormone	0.00024		-1.132		CGA,CRH,EDN1,HGF,LIF,NMB,PRKAA1,RBP1,SLC16A2,SSTR2,TNF	11
Cancer, Organismal Injury and Abnormalities	Development of adenocarcinoma	0.000885		-1.131		ABCA13,ABLIM3,ADH1A,AEBP1,AKNA,AKR1C1/AKR1C2,ALOX5,ALPK2,AQP9,ARMCX2,ATP2B2,ATP8A1,B3GALNT1,B4GALNT4,BBS5,BPGM,BSG,C3orf52,CACNA1S,CCDC146,CCDC92,CCND1,CD55,CDC42EP3,CDH16,CDKL3,CES4A,CFDP1,CHRNB2,CLDN2,CLDN4,CLGN,COL19A1,CREB5,CREBRF,CRP,CX3CL1,CYP2B6,CYP3A5,DCAF4L1,DDX25,DISC1,DLGAP1,DUOX2,E2F5,EHD3,ELAVL3,EPB41L3,FCRL5,FCRLA,FKBP7,FMN2,FUT1,GALNT5,GBP1,GBP2,GFAP,GINS1,GJA10,GPR3,GPR4,GPRIN1,HA…	176
Cancer, Neurological Disease, Organismal Injury and Abnormalities	Neuroectodermal tumor	1.48e-05		-1.131		AKNA,BIRC5,BTG2,C3orf52,CCND1,CDK6,CSF2RA,EBI3,FBXL17,GFAP,HDAC9,HGF,IL2RG,KCNH2,KRAS,LGALS7/LGALS7B,NAP1L2,POU3F1,SYP,TUBA3C/TUBA3D	20
Cancer, Neurological Disease, Organismal Injury and Abnormalities	Primitive neuroectodermal tumor	0.000112		-1.131		AKNA,BIRC5,BTG2,CCND1,CDK6,CSF2RA,EBI3,FBXL17,GFAP,HDAC9,HGF,IL2RG,KCNH2,KRAS,LGALS7/LGALS7B,NAP1L2,SYP,TUBA3C/TUBA3D	18
Lipid Metabolism, Molecular Transport, Small Molecule Biochemistry	Secretion of prostaglandin E	0.000346		-1.126		EDN1,HGF,PRKCB,PTGS2,TNF	5
Cancer, Gastrointestinal Disease, Hepatic System Disease, Organismal Injury and Abnormalities	Liver tumor	8.59e-09		-1.072		ABCA13,ABLIM3,ABT1,ACSL6,ACVR1C,ADAR,ADH1A,AEBP1,AKNA,AKR1B10,AKR1C1/AKR1C2,ALDH18A1,ALOX12B,ALOX5,ALPK2,AMZ1,ANGPTL1,ANO9,APOH,APOL1,APOL3,AQP5,AQP9,ARMCX2,ARPC1A,ATE1,ATP1A3,ATP2B2,ATP8A1,B3GALNT1,B4GALNT4,BEST1,BEST3,BIRC5,BSG,C17orf51,C1orf21,C3orf52,C6orf222,CABP7,CACNA1S,CACNB2,CACNG7,CALHM3,CASP1,CBX6,CCDC146,CCDC85A,CCDC92,CCM2L,CCND1,CD55,CDC20B,CDC42EP3,CDH16,CDKL3,CELA3A,CELF6,CEP19,CE…	315
Cancer, Organismal Injury and Abnormalities	Development of carcinoma	0.000214		-1.072		ABCA13,ABLIM3,ADAR,ADH1A,AEBP1,AKNA,AKR1B10,AKR1C1/AKR1C2,ALDH3A1,ALOX5,ALPK2,AMZ1,ANO9,APOL1,AQP9,ARMCX2,ARPC1A,ATE1,ATP2B2,ATP8A1,B3GALNT1,B4GALNT4,BBS5,BIRC5,BPGM,BSG,C2CD2,C3orf52,C6orf222,CABP7,CACNA1S,CACNG7,CASP1,CBX6,CCDC146,CCDC85A,CCDC92,CCM2L,CCND1,CCNYL1,CD55,CDC42EP3,CDH16,CDK6,CDKL3,CES4A,CFB,CFDP1,CHRNB2,CHST2,CLCNKA,CLDN2,CLDN4,CLGN,COL19A1,COL8A2,CREB5,CREBRF,CRH,CRP,CSF2RA,CSPG5…	273
Gastrointestinal Disease, Organismal Injury and Abnormalities	Gastric lesion	0.000924		-1.067		ABCA13,ALDH3A1,AMZ1,ATP2B2,ATP8A1,BIRC5,CACNG7,CASP1,CCM2L,CCND1,CDH16,COL8A2,CSF2RA,DOCK2,EDN1,EHD3,ELAVL3,EML1,EPB41L3,ETV4,FCRL5,FMN2,FSTL4,GPRIN1,HAS2,HGF,HOXA6,IRF1,ITGB1,KCNH2,KCNS3,KIAA1024,KIF1A,KRAS,LIN7A,LINGO1,LOXHD1,MED30,MMP7,MYO1F,NEB,NR4A2,PAPPA2,PCDHGA12,PCDHGA9,PCDHGB3,PDK4,PNPLA5,PPP1R1B,PSG1,PTGES,PTGS2,RXFP4,SKIDA1,SLC13A2,SLITRK5,SPON2,SPP1,SPTBN5,SUMO3,SUSD5,SYT3,TES,TNF,TUB…	69
Cardiovascular System Development and Function, Cellular Growth and Proliferation, Connective Tissue Development and Function, Organismal Development, Tissue Development	Proliferation of pericytes	5.08e-06		-1.065		EDN1,HGF,ITGB1,PDGFRB,PRKAA1,PTGS2,SPP1,TIMP2,TNF	9
Cancer, Organismal Injury and Abnormalities	Cancer	2.32e-15		-1.057		ABCA13,ABLIM3,ABT1,ACCS,ACSL6,ACVR1C,ADAR,ADH1A,AEBP1,AKNA,AKR1B10,AKR1C1/AKR1C2,ALDH18A1,ALDH3A1,ALOX12B,ALOX5,ALPK2,AMZ1,ANGPTL1,ANKH,ANKRD1,ANO9,APOH,APOL1,APOL3,APOL6,AQP9,ARMCX2,ARPC1A,ASB5,ATE1,ATP1A3,ATP2B2,ATP8A1,B3GALNT1,B4GALNT4,BBC3,BBS5,BEST1,BEST3,BIRC5,BOLA3,BPGM,BSG,BTBD10,BTG2,C15orf48,C17orf51,C1orf115,C1orf21,C2CD2,C3orf52,C4orf33,C6orf222,C8orf49,CABP7,CACNA1S,CACNB2,CACNG7,CAL…	455
Cancer, Organismal Injury and Abnormalities	Extracranial solid tumor	8.6e-18		-1.052		ABCA13,ABLIM3,ABT1,ACCS,ACSL6,ACVR1C,ADAR,ADH1A,AEBP1,AKNA,AKR1B10,AKR1C1/AKR1C2,ALDH18A1,ALDH3A1,ALOX12B,ALOX5,ALPK2,AMZ1,ANGPTL1,ANKH,ANKRD1,ANO9,APOH,APOL1,APOL3,APOL6,AQP5,AQP9,ARMCX2,ARPC1A,ASB5,ATE1,ATP1A3,ATP2B2,ATP8A1,B3GALNT1,B4GALNT4,BBC3,BBS5,BEST1,BEST3,BIRC5,BOLA3,BPGM,BSG,BTBD10,BTG2,C15orf48,C17orf51,C1orf115,C1orf21,C2CD2,C3orf52,C4orf33,C6orf222,C8orf49,CABP7,CACNA1S,CACNB2,CACNG…	460
Cardiovascular System Development and Function, Organismal Development	Angiogenesis	0.000344		-1.038		ANGPTL1,APOH,ATE1,BIRC5,BSG,CAPNS1,CASP1,CCND1,CFB,COL8A2,CX3CL1,CXCL5,EDN1,EFNA1,EHD3,ETS1,GBP1,GPR4,HAS2,HDAC9,HGF,HHEX,HSD11B2,IL27,ITGAM,ITGB1,L1CAM,LCN2,LIF,LRP8,MMP7,NR4A2,PDGFRB,PRKAA1,PRKCB,PTGER3,PTGER4,PTGES,PTGIR,PTGS2,RGCC,RHOB,S100A4,S100A9,SEMA3D,SPP1,TIMP2,TNF,TUBA3C/TUBA3D,UNC5B,VANGL2,VWF	52
Cardiovascular System Development and Function	Development of vasculature	0.000669		-1.038		ANGPTL1,APOH,ATE1,BIRC5,BSG,CAPNS1,CASP1,CCND1,CFB,COL8A2,CX3CL1,CXCL5,EDN1,EFNA1,EHD3,ETS1,FGF19,GBP1,GFAP,GPR4,HAS2,HDAC9,HGF,HHEX,HSD11B2,IL27,ITGAM,ITGB1,KRAS,L1CAM,LCN2,LIF,LRP8,MMP7,NR4A2,PDGFRB,PRKAA1,PRKCB,PTGER3,PTGER4,PTGES,PTGIR,PTGS2,REN,RGCC,RHOB,S100A4,S100A9,SEMA3D,SPP1,TIMP2,TNF,TUBA3C/TUBA3D,UNC5B,VANGL2,VWF	56
Cell Death and Survival	Cell viability	7.99e-08		-1.032		ADAR,ALPK2,ANGPTL1,ANKRD1,BBC3,BCL2A1,BIRC5,BTG2,CASP1,CCND1,CD55,CDK6,CDKL3,CLDN4,CRH,CSF2RA,CX3CL1,CYP3A5,DUSP13,EDN1,EFNA1,GBP1,HERPUD1,HGF,HHEX,ICMT,IL27,IL2RG,IP6K3,ITGAM,ITGB1,KIF1A,KRAS,L1CAM,LCN2,LIF,LINGO1,MSX1,NR4A2,PCDHGA1,PCDHGA11,PCDHGA12,PCDHGA2,PCDHGA3,PCDHGA4,PCDHGA5,PCDHGA6,PCDHGA7,PCDHGA9,PCDHGB1,PCDHGB2,PCDHGB3,PCDHGB6,PCDHGB7,PCDHGC3,PCDHGC4,PCDHGC5,PDGFRB,PDK4,PIK3IP1,PPP1R14…	84
Cancer, Organismal Injury and Abnormalities	Genitourinary tumor	0.00101		-1.006		ABCA13,ABLIM3,ADAR,ADH1A,AEBP1,AKNA,AKR1C1/AKR1C2,ALDH18A1,ALDH3A1,ALOX5,ALPK2,ANGPTL1,ANKRD1,ANO9,APOH,APOL3,AQP9,ARMCX2,ASB5,ATP1A3,ATP2B2,ATP8A1,B3GALNT1,B4GALNT4,BBS5,BIRC5,BPGM,BSG,BTG2,C1orf21,C3orf52,C6orf222,CACNA1S,CACNB2,CASP1,CCDC146,CCDC85A,CCDC92,CCND1,CD55,CDC42EP3,CDH16,CDKL3,CELF6,CES4A,CFB,CHRDL1,CHRNB2,CHST2,CLDN4,CLGN,COL19A1,CREB5,CREBRF,CRP,CSF2RA,CSPG5,CX3CL1,CYP2B6,CYP3A5,D…	249
Hematological System Development and Function, Immune Cell Trafficking, Inflammatory Response, Tissue Development	Accumulation of phagocytes	1.15e-05		-1		APOC3,CRP,CX3CL1,EDN1,HAVCR2,IRF1,ITGAM,ITGB1,KRAS,LCN2,MMP7,S100A9,SPP1,TIMP2,TNF	15
Cellular Development, Cellular Growth and Proliferation	Cell proliferation of carcinoma cell lines	0.000142		-0.97		BBC3,BIRC5,BSG,CCND1,DESI2,EDN1,EPB41L3,HAS2,HGF,IRF1,ITGB1,KRAS,LCN2,LIF,NECTIN4,NR4A2,PIK3IP1,PPP2R2C,PRKCB,PTBP1,PTGS2,RASSF5,RHOB,SPP1,SSTR2,TNF,TXNIP,WIF1	28
Cancer, Gastrointestinal Disease, Organismal Injury and Abnormalities	Gastrointestinal neoplasia	3.82e-11		-0.969		ABCA13,ABLIM3,ABT1,ACCS,ACSL6,ACVR1C,ADAR,AEBP1,AKNA,AKR1B10,AKR1C1/AKR1C2,ALDH18A1,ALDH3A1,ALOX12B,ALOX5,ALPK2,AMZ1,ANGPTL1,ANO9,APOL1,APOL6,AQP9,ARMCX2,ARPC1A,ASB5,ATE1,ATP1A3,ATP2B2,ATP8A1,B3GALNT1,B4GALNT4,BBC3,BEST1,BEST3,BIRC5,BOLA3,BSG,BTBD10,C15orf48,C17orf51,C1orf115,C2CD2,C3orf52,C6orf222,CABP7,CACNA1S,CACNB2,CACNG7,CALHM3,CASP1,CBX6,CCDC146,CCDC85A,CCDC92,CCM2L,CCND1,CCNYL1,CCSAP,CDC20…	376
Cancer, Organismal Injury and Abnormalities	Carcinoma	1.33e-14		-0.969		ABCA13,ABLIM3,ABT1,ACCS,ACSL6,ACVR1C,ADAR,ADH1A,AEBP1,AKNA,AKR1B10,AKR1C1/AKR1C2,ALDH18A1,ALDH3A1,ALOX12B,ALOX5,ALPK2,AMZ1,ANGPTL1,ANKRD1,ANO9,APOL1,APOL3,APOL6,AQP9,ARMCX2,ARPC1A,ASB5,ATE1,ATP1A3,ATP2B2,ATP8A1,B3GALNT1,B4GALNT4,BBC3,BBS5,BEST1,BEST3,BIRC5,BOLA3,BPGM,BSG,BTBD10,BTG2,C15orf48,C17orf51,C1orf21,C2CD2,C3orf52,C6orf222,CABP7,CACNA1S,CACNB2,CACNG7,CALHM3,CASP1,CBX6,CCDC146,CCDC85A,CCDC…	432
Cell-To-Cell Signaling and Interaction	Activation of cells	6.75e-08		-0.932		APOH,BCL2A1,CASP1,CCND1,CD55,CHRNB2,CREB3L1,CRH,CRP,CX3CL1,CXCL5,DOCK2,DRD5,EDN1,ETS1,GFAP,HAVCR2,HDAC9,HGF,IL15RA,IL23A,IL27,IL2RG,IL34,IRF1,ITGA2B,ITGAM,ITGB1,ITGB6,KCNJ10,KRAS,LAPTM5,LBP,LCN2,LIF,LYNX1,MAGEA2/MAGEA2B,MAGEA3/MAGEA6,MFN1,NR4A2,PACSIN1,PDGFRB,PDK4,PIK3IP1,PRKAA1,PRKCB,PTGER3,PTGER4,PTGES,PTGIR,PTGS2,REN,RGCC,RHOB,S100A9,SCN1B,SPON2,SPP1,TCL1A,TIGIT,TNF,TNFRSF9,TXNIP,VWF	64
Molecular Transport	Export of molecule	0.000107		-0.93		ADAR,AEBP1,APOC3,APOL1,BSG,CRH,DDX25,EDN1,HHEX,MMP7,NCEH1,PLA1A,PRKCB,PTGS2,S100A9,SGK1,SLC16A2,SLC22A8,SLC26A4,SLC7A5,TNF	21
Cardiovascular System Development and Function, Organismal Development	Vasculogenesis	0.000278		-0.929		ANGPTL1,APOH,BIRC5,BSG,CAPNS1,CASP1,CFB,COL8A2,CX3CL1,EDN1,EFNA1,EHD3,ETS1,GBP1,HAS2,HDAC9,HGF,HHEX,HSD11B2,ITGAM,ITGB1,L1CAM,LCN2,LIF,LRP8,MMP7,NR4A2,PDGFRB,PRKAA1,PTGER3,PTGIR,PTGS2,RGCC,RHOB,S100A4,S100A9,SEMA3D,SPP1,TIMP2,TNF,TUBA3C/TUBA3D,UNC5B,VANGL2,VWF	44
Lipid Metabolism, Small Molecule Biochemistry	Synthesis of dinoprost	0.000358		-0.927		EDN1,PTGES,PTGS2,TNF	4
Cell-mediated Immune Response, Cellular Movement, Hematological System Development and Function, Immune Cell Trafficking	Infiltration by T lymphocytes	0.000211		-0.888		BSG,EFS,HGF,IL15RA,IL23A,ITGB1,PRKAA1,PTGS2,REN,TNF,TNFRSF9	11
Cancer, Organismal Injury and Abnormalities	Abdominal cancer	8.84e-14		-0.885		ABCA13,ABLIM3,ABT1,ACCS,ACSL6,ACVR1C,ADAR,ADH1A,AEBP1,AKNA,AKR1B10,AKR1C1/AKR1C2,ALDH18A1,ALDH3A1,ALOX12B,ALOX5,ALPK2,AMZ1,ANGPTL1,ANKRD1,ANO9,APOH,APOL1,APOL3,APOL6,AQP9,ARMCX2,ARPC1A,ASB5,ATE1,ATP1A3,ATP2B2,ATP8A1,B3GALNT1,B4GALNT4,BBS5,BEST1,BEST3,BIRC5,BPGM,BSG,BTBD10,BTG2,C15orf48,C17orf51,C1orf115,C1orf21,C2CD2,C3orf52,C6orf222,CABP7,CACNA1S,CACNB2,CACNG7,CALHM3,CASP1,CBX6,CCDC146,CCDC85A,C…	425
Cancer, Gastrointestinal Disease, Organismal Injury and Abnormalities	Upper gastrointestinal tract tumor	8.93e-05		-0.883		ABCA13,ACSL6,ALDH3A1,AMZ1,ANO9,ASB5,ATP2B2,ATP8A1,B4GALNT4,BIRC5,BOLA3,BSG,C2CD2,CACNA1S,CACNG7,CASP1,CCDC85A,CCM2L,CCND1,CDH16,CDK6,CIPC,CLDN4,COL19A1,COL8A2,CSF2RA,CSPG5,DNAJC12,DOCK2,DZIP1,E2F5,EHD3,ELAVL3,EML1,EPB41L3,ETV4,FCRL5,FCRLA,FMN2,FSTL4,FTO,GBP2,GJA10,GPRIN1,GRIN1,HAS2,HGF,HIST2H2AC,HOXA6,IRF1,ITGB1,KCNH2,KCNS3,KIAA0040,KIAA1024,KIF1A,KRAS,KRTAP1-1,LBP,LCN2,LGALS7/LGALS7B,LHFPL3,LHFP…	130
Cancer, Organismal Injury and Abnormalities	Invasion of tissue	1.73e-05		-0.878		BIRC5,BSG,CCND1,EDN1,ETS1,GBP1,HAS2,HGF,HHEX,ITGAM,KRAS,L1CAM,MMP7,MT1F,SPP1,TIMP2,TNF	17
Nucleic Acid Metabolism, Small Molecule Biochemistry	Metabolism of cyclic nucleotides	0.000192		-0.878		ATP2B2,CGA,CRH,EDN1,GPR3,GPR4,HGF,PPY,PRKCB,PTGER3,PTGER4,PTGIR,PTGS2,RUNDC3A,SPP1,SSTR2,TIMP2,TNF	18
Nucleic Acid Metabolism, Small Molecule Biochemistry	Biosynthesis of cyclic nucleotides	0.000611		-0.878		CGA,CRH,EDN1,GPR3,GPR4,HGF,PPY,PRKCB,PTGER3,PTGER4,PTGIR,PTGS2,RUNDC3A,SPP1,SSTR2,TNF	16
Cancer, Organismal Injury and Abnormalities	Tumorigenesis of epithelial neoplasm	2.92e-05		-0.866		ABCA13,ABLIM3,ADAR,ADH1A,AEBP1,AKNA,AKR1B10,AKR1C1/AKR1C2,ALDH3A1,ALOX5,ALPK2,AMZ1,ANO9,APOL1,AQP9,ARMCX2,ARPC1A,ATE1,ATP2B2,ATP8A1,B3GALNT1,B4GALNT4,BBC3,BBS5,BIRC5,BPGM,BSG,C1orf115,C2CD2,C3orf52,C6orf222,CABP7,CACNA1S,CACNG7,CASP1,CBX6,CCDC146,CCDC85A,CCDC92,CCM2L,CCND1,CCNYL1,CD55,CDC42EP3,CDH16,CDK6,CDKL3,CEMIP,CES4A,CFB,CFDP1,CGA,CHRNB2,CHST2,CLCNKA,CLDN2,CLDN4,CLGN,COL19A1,COL8A2,CREB5,CRE…	282
Cardiovascular System Development and Function, Organismal Development	Growth of blood vessel	0.000102		-0.86		CX3CL1,EDN1,HGF,ITGB1,PDGFRB,PRKAA1,PTGS2,SPP1,TIMP2,TNF	10
Cancer, Organismal Injury and Abnormalities	Advanced malignant solid tumor	5.35e-05		-0.854		ADAR,AKR1C1/AKR1C2,ALOX5,BBC3,BIRC5,CASP1,CCND1,CDK6,CEMIP,CLDN2,CLDN4,CLGN,CSF2RA,CYP3A5,EBI3,EDN1,EFNA1,EFS,EPB41L3,GINS1,HGF,IL15RA,IL2RG,ITGB1,KRAS,L1CAM,LCN2,LRP8,MMP7,MSX1,PDGFRB,PPP2R2C,PTGS2,RGCC,S100A4,S100P,SPP1,SSTR2,TNF,TRIM29,TUBA3C/TUBA3D,TXNIP,WFDC2	43
Molecular Transport	Quantity of metal ion	4.26e-07		-0.836		APOC3,ATP2B2,CACNA1S,CLDN2,CRH,CX3CL1,EDN1,GRIN1,HERPUD1,HGF,HSD11B2,ITGAM,KCNH2,KCNJ10,L1CAM,LYNX1,NMB,NRGN,PPP1R1B,PPY,PRKCB,PTGER3,PTGS2,REN,S100A4,S100A9,SGK1,SLC12A3,SLC30A3,SPP1,TNF,TNFRSF9,TXNIP,WIF1	34
Cancer, Organismal Injury and Abnormalities	Neoplasia of epithelial tissue	1.91e-15		-0.819		ABCA13,ABLIM3,ABT1,ACCS,ACSL6,ACVR1C,ADAR,ADH1A,AEBP1,AKNA,AKR1B10,AKR1C1/AKR1C2,ALDH18A1,ALDH3A1,ALOX12B,ALOX5,ALPK2,AMZ1,ANGPTL1,ANKRD1,ANO9,APOL1,APOL3,APOL6,AQP9,ARMCX2,ARPC1A,ASB5,ATE1,ATP1A3,ATP2B2,ATP8A1,B3GALNT1,B4GALNT4,BBC3,BBS5,BEST1,BEST3,BIRC5,BOLA3,BPGM,BSG,BTBD10,BTG2,C15orf48,C17orf51,C1orf115,C1orf21,C2CD2,C3orf52,C6orf222,CABP7,CACNA1S,CACNB2,CACNG7,CALHM3,CASP1,CBX6,CCDC146,CCD…	435
Nervous System Development and Function	Activation of brain	0.000822		-0.816		KCNJ10,LIF,MFN1,PACSIN1,SCN1B,SLITRK5	6
Cancer, Organismal Injury and Abnormalities	Head and neck cancer	6.95e-05		-0.808		ABCA13,ABLIM3,ACSL6,AKNA,ALOX12B,ALOX5,ANO9,ARMCX2,ASB5,ATP1A3,BBC3,BIRC5,BSG,BTG2,C3orf52,CACNA1S,CALHM3,CCDC85A,CCND1,CDC42EP3,CDK6,CELA3A,CFB,CIPC,CLGN,COL19A1,CRP,CSF2RA,DCHS2,DOCK2,DPEP2,DUOX2,ETS1,FAM163A,FAM86B2/FAM86KP,FBXL17,FCRL5,FGF19,FMN2,GALNT5,GBP1,GBP2,GFAP,GPR4,GRIN1,HAS2,HAVCR2,HDAC9,HGF,HGFAC,HIST2H2AC,HMGN2,IL15RA,IL2RG,KCNH2,KIAA0040,KIF1A,KLHL30,KLHL4,KRAS,KRTAP1-1,L1CAM,LEXM…	114
Cancer, Gastrointestinal Disease, Organismal Injury and Abnormalities	Digestive organ tumor	1.9e-16		-0.806		ABCA13,ABLIM3,ABT1,ACCS,ACSL6,ACVR1C,ADAR,ADH1A,AEBP1,AKNA,AKR1B10,AKR1C1/AKR1C2,ALDH18A1,ALDH3A1,ALOX12B,ALOX5,ALPK2,AMZ1,ANGPTL1,ANO9,APOH,APOL1,APOL3,APOL6,AQP5,AQP9,ARMCX2,ARPC1A,ASB5,ATE1,ATP1A3,ATP2B2,ATP8A1,B3GALNT1,B4GALNT4,BBC3,BEST1,BEST3,BIRC5,BOLA3,BSG,BTBD10,C15orf48,C17orf51,C1orf115,C1orf21,C2CD2,C3orf52,C6orf222,CABP7,CACNA1S,CACNB2,CACNG7,CALHM3,CASP1,CBX6,CCDC146,CCDC85A,CCDC92,…	434
Lipid Metabolism, Molecular Transport, Small Molecule Biochemistry	Secretion of eicosanoid	0.000327		-0.8	bias	ALOX5,EDN1,HGF,NMB,PRKCB,PTGS2,TNF	7
Hematological System Development and Function, Tissue Development	Accumulation of myeloid cells	9.11e-06		-0.79		ALOX5,APOC3,BCL2A1,CRP,CX3CL1,EDN1,HAVCR2,IRF1,ITGAM,ITGB1,KRAS,LCN2,MMP7,S100A9,SPP1,TIMP2,TNF	17
Cellular Movement	Cell movement	0.000227		-0.79		ALOX5,ANGPTL1,AQP5,AQP9,ARPC3,ARPIN/C15orf38-AP3S2,ATE1,ATP8A1,BSG,BTG2,CAPNS1,CASP1,CCND1,CCNYL1,CD55,CDK6,CEMIP,CFB,CGA,CHST2,CLDN4,CREB3L1,CRH,CRP,CSF2RA,CSPG5,CX3CL1,CXCL5,DISC1,DOCK2,DRD5,E2F5,EBI3,EDN1,EFNA1,EFS,ETS1,ETV4,FGF19,G6PC,GBP1,GBP2,GFAP,HAS2,HAVCR2,HDAC9,HGF,HHEX,IL15RA,IL23A,IL34,ITGA2B,ITGAM,ITGB1,ITGB6,KCNH2,KRAS,L1CAM,LBP,LCN2,LIF,LRP8,MAP1B,MMP7,MT1F,MYO1F,MYO1G,NR4A2,PDGFRB…	105
Cancer, Organismal Injury and Abnormalities, Tumor Morphology	Invasion of malignant tumor	3.3e-05		-0.788		BSG,CLDN4,EDN1,ETS1,HGF,ITGB1,KCNH2,KRAS,PTGS2,RHOB,S100A9,S100P,SPP1,TIMP2	14
Cancer, Organismal Injury and Abnormalities	Breast or colorectal cancer	0.000435		-0.788		ABCA13,ABLIM3,ABT1,ADAR,AEBP1,AKR1B10,AKR1C1/AKR1C2,ALDH18A1,ALOX12B,ALOX5,ALPK2,ANKRD1,ANO9,APOL1,AQP9,ARMCX2,ARPC1A,ATE1,ATP2B2,ATP8A1,B4GALNT4,BIRC5,BSG,BTG2,C15orf48,C1orf115,C2CD2,C3orf52,C6orf222,CABP7,CACNA1S,CACNB2,CASP1,CBX6,CCDC146,CCDC85A,CCND1,CCNYL1,CDC42EP3,CDK6,CEMIP,CFB,CHST2,CLCNKA,CLDN2,CLDN4,CLGN,COL19A1,CREB3L1,CRH,CRP,CSF2RA,CSPG5,CYP2B6,CYP3A5,DCAF4L1,DCHS2,DESI2,DHRS2,DLGAP…	243
Amino Acid Metabolism, Molecular Transport, Small Molecule Biochemistry	Uptake of aromatic amino acid	7.1e-05		-0.781	bias	EDN1,SLC16A10,SLC16A2,SLC7A5	4
Molecular Transport	Secretion of molecule	0.000504		-0.776		ALOX5,ANKRD1,APOC3,CASP1,CGA,CHRNB2,CPLX2,CREB3L1,CRH,CX3CL1,EDN1,HGF,KRAS,LIF,LIN7A,NMB,OPTN,PPY,PRKAA1,PRKCB,PTGER3,PTGER4,PTGIR,PTGS2,RBP1,RGCC,S100A9,SGK1,SLC16A2,SLC26A4,SSTR2,TNF	32
Cancer, Organismal Injury and Abnormalities	Tumorigenesis of tissue	4.25e-15		-0.762		ABCA13,ABLIM3,ABT1,ACCS,ACSL6,ACVR1C,ADAR,ADH1A,AEBP1,AKNA,AKR1B10,AKR1C1/AKR1C2,ALDH18A1,ALDH3A1,ALOX12B,ALOX5,ALPK2,AMZ1,ANGPTL1,ANKRD1,ANO9,APOL1,APOL3,APOL6,AQP9,ARMCX2,ARPC1A,ASB5,ATE1,ATP1A3,ATP2B2,ATP8A1,B3GALNT1,B4GALNT4,BBC3,BBS5,BEST1,BEST3,BIRC5,BOLA3,BPGM,BSG,BTBD10,BTG2,C15orf48,C17orf51,C1orf115,C1orf21,C2CD2,C3orf52,C6orf222,CABP7,CACNA1S,CACNB2,CACNG7,CALHM3,CASP1,CBX6,CCDC146,CCD…	436
Cancer, Organismal Injury and Abnormalities, Reproductive System Disease	Genital tumor	0.00106		-0.747		ABCA13,ABLIM3,ADAR,ADH1A,AEBP1,AKNA,AKR1C1/AKR1C2,ALDH18A1,ALDH3A1,ALOX5,ALPK2,ANGPTL1,ANKRD1,ANO9,APOH,APOL3,AQP9,ARMCX2,ASB5,ATP1A3,ATP2B2,ATP8A1,B3GALNT1,B4GALNT4,BBS5,BIRC5,BSG,C1orf21,C3orf52,C6orf222,CACNA1S,CACNB2,CASP1,CCDC146,CCDC85A,CCDC92,CCND1,CD55,CDC42EP3,CDH16,CDKL3,CELF6,CES4A,CFB,CHRDL1,CHRNB2,CHST2,CLDN4,CLGN,COL19A1,CREB5,CREBRF,CRP,CSF2RA,CX3CL1,CYP2B6,CYP3A5,DCAF4L1,DCHS2,DDX…	233
Molecular Transport	Quantity of anion	1.74e-05		-0.739		AQP5,CLDN4,CRH,HSD11B2,SLC12A3,SLC14A1,SLC22A8,SLC26A4,SPP1,TNF	10
Cellular Movement, Hematological System Development and Function, Immune Cell Trafficking	Cellular infiltration by mononuclear leukocytes	8.98e-05		-0.733		BSG,CD55,EFS,HGF,IL15RA,IL23A,ITGB1,KRAS,PRKAA1,PTGES,PTGS2,REN,SPP1,TNF,TNFRSF9,UNC5B	16
Behavior	Behavior	7.2e-05		-0.721		AEBP1,ATP1A3,ATP2B2,ATP8A1,BTG2,CAPNS1,CASP1,CCND1,CHRNB2,CKMT1A/CKMT1B,COL19A1,CPLX2,CREBRF,CRH,CSPG5,DISC1,DRD5,EDN1,FMN2,FTO,GRIN1,HSD11B2,IL15RA,IP6K3,ITGB1,KCNJ10,KIF1A,KRAS,L1CAM,LCN2,LIF,LINGO1,LRP8,MAP1B,NMB,NR4A2,P2RX5,PDK4,PPP1R1B,PPY,PRKCB,PTGER3,PTGS2,REN,S100A9,SCN1B,SGK1,SLC16A2,SLC17A7,SLC1A3,SLC26A4,SLC30A3,SLITRK5,SSTR2,STS,TAS2R5,TNF	57
Cell-To-Cell Signaling and Interaction	Activation of central nervous system cells	6.36e-06		-0.711		CASP1,EDN1,GFAP,KCNJ10,LCN2,LIF,MFN1,PACSIN1,PDK4,PTGS2,SCN1B	11
Cancer, Dermatological Diseases and Conditions, Organismal Injury and Abnormalities	Skin tumor	6.98e-08		-0.697		ABCA13,ABLIM3,ACCS,ACSL6,ACVR1C,ADAR,ADH1A,AEBP1,AKNA,AKR1B10,AKR1C1/AKR1C2,ALDH3A1,ALOX12B,ALOX5,ALPK2,AMZ1,ANGPTL1,ANKH,APOH,APOL3,APOL6,AQP9,ASB5,ATP1A3,ATP2B2,ATP8A1,B4GALNT4,BEST1,BEST3,BIRC5,BPGM,BTBD10,C4orf33,C6orf222,C8orf49,CABP7,CACNA1S,CACNB2,CACNG7,CALHM3,CASP1,CCDC146,CCDC85A,CCND1,CD55,CDC20B,CDH16,CDK6,CES4A,CFB,CHRDL1,CHRNB2,CLCNKA,CLDN4,CLGN,CLN6,COL19A1,COL8A2,CPLX2,CREB3L1,CRE…	270
Cardiovascular System Development and Function, Cellular Movement	Cell movement of endothelial cell lines	0.000856		-0.626		BSG,BTG2,CX3CL1,CXCL5,EFNA1,ETS1,HGF,ITGB1,KRAS,TNF	10
Molecular Transport	Quantity of metal	3.38e-06		-0.612		APOC3,ATP2B2,CACNA1S,CLDN2,CRH,CX3CL1,EDN1,GRIN1,HERPUD1,HGF,HSD11B2,ITGAM,KCNH2,KCNJ10,L1CAM,LCN2,LYNX1,NMB,NRGN,PPP1R1B,PPY,PRKCB,PTGER3,PTGS2,REN,S100A4,S100A9,SGK1,SLC12A3,SLC30A3,SPP1,TNF,TNFRSF9,TXNIP,WIF1	35
Gastrointestinal Disease, Hepatic System Disease, Organismal Injury and Abnormalities	Liver lesion	5.43e-09		-0.604		ABCA13,ABLIM3,ABT1,ACSL6,ACVR1C,ADAR,ADH1A,AEBP1,AKNA,AKR1B10,AKR1C1/AKR1C2,ALDH18A1,ALOX12B,ALOX5,ALPK2,AMZ1,ANGPTL1,ANO9,APOH,APOL1,APOL3,AQP5,AQP9,ARMCX2,ARPC1A,ATE1,ATP1A3,ATP2B2,ATP8A1,B3GALNT1,B4GALNT4,BBC3,BEST1,BEST3,BIRC5,BSG,C17orf51,C1orf21,C3orf52,C6orf222,CABP7,CACNA1S,CACNB2,CACNG7,CALHM3,CASP1,CBX6,CCDC146,CCDC85A,CCDC92,CCM2L,CCND1,CD55,CDC20B,CDC42EP3,CDH16,CDKL3,CELA3A,CELF6,CEP…	320
Cell-To-Cell Signaling and Interaction, Hematological System Development and Function, Immune Cell Trafficking	Adhesion of antigen presenting cells	0.000822		-0.6		APOH,CCND1,ITGAM,ITGB1,PTGS2,RHOB	6
Cellular Movement	Migration of cells	0.000138		-0.576		ALOX5,ANGPTL1,AQP5,AQP9,ARPIN/C15orf38-AP3S2,ATE1,ATP8A1,BSG,BTG2,CAPNS1,CASP1,CCND1,CD55,CDK6,CEMIP,CFB,CGA,CHST2,CLDN4,CREB3L1,CRH,CRP,CSF2RA,CSPG5,CX3CL1,CXCL5,DISC1,DOCK2,DRD5,E2F5,EBI3,EDN1,EFNA1,EFS,ETS1,ETV4,FGF19,G6PC,GFAP,HAS2,HAVCR2,HGF,HHEX,IL15RA,IL23A,ITGA2B,ITGAM,ITGB1,ITGB6,KCNH2,KRAS,L1CAM,LBP,LCN2,LIF,LRP8,MAP1B,MMP7,MT1F,MYO1F,MYO1G,NR4A2,PDGFRB,PDK4,PHLDA2,PIK3IP1,PRKAA1,PRKCB,…	96
Lipid Metabolism, Small Molecule Biochemistry, Vitamin and Mineral Metabolism	Metabolism of terpenoid	0.000129		-0.564		AKR1B10,AKR1C1/AKR1C2,CELA3A,CGA,CLN6,CRH,CX3CL1,CYP2B6,CYP3A5,EDN1,G6PC,HGF,HSD11B2,LIF,LRAT,PRKAA1,RBP1,STS,TNF,UGT2B11,UGT2B17	21
Neurological Disease	Progressive neurological disorder	0.000208		-0.555		ALOX5,BIRC5,BSG,CASP1,CCND1,CDC42EP3,CHRNB2,CREB3L1,CRH,DRD5,FMN2,FSCN2,GFAP,GRIN1,HAVCR2,KCNH2,KCNQ4,KIAA0040,KIF1A,MAP1B,mir-147,MTMR2,NR4A2,OPTN,PDGFRB,PLA2G4C,PTGS2,RHOB,RRAD,S100A4,SCN1B,SGK1,SLC1A3,SPP1,SUMO3,TNF,TUBA3C/TUBA3D	37
Hematological System Development and Function, Organismal Functions	Flow of blood	0.000492		-0.537		CASP1,CRH,EDN1,ETS1,HSD11B2,PTGS2,TNF	7
Cellular Movement, Skeletal and Muscular System Development and Function	Cell movement of smooth muscle cells	0.000576		-0.536		CCND1,CDK6,EFNA1,HAS2,HGF,ITGAM,ITGB1,PDGFRB,PTGER4,PTGS2,S100A4,SPP1,TNF	13
Cell Signaling, Molecular Transport, Vitamin and Mineral Metabolism	Quantity of Ca2+	6.52e-05		-0.524		APOC3,ATP2B2,CACNA1S,CRH,CX3CL1,EDN1,GRIN1,HERPUD1,HGF,ITGAM,KCNH2,L1CAM,LYNX1,NMB,NRGN,PPP1R1B,PPY,PRKCB,PTGER3,PTGS2,S100A4,S100A9,SGK1,SPP1,TNF,TNFRSF9,WIF1	27
Hematological System Development and Function, Immune Cell Trafficking, Inflammatory Response, Tissue Development	Accumulation of leukocytes	8.95e-05		-0.51		ALOX5,APOC3,BCL2A1,CRP,CX3CL1,DOCK2,EDN1,HAVCR2,IL23A,IL2RG,IRF1,ITGAM,ITGB1,KRAS,LCN2,MMP7,S100A9,SPP1,TIMP2,TNF	20
Cell-mediated Immune Response, Cellular Movement, Hematological System Development and Function, Immune Cell Trafficking	T cell migration	0.000308		-0.507		ALOX5,BSG,CX3CL1,DOCK2,EFS,HGF,IL15RA,IL23A,ITGB1,MYO1G,PRKAA1,PTGS2,REN,S100A4,SPP1,SUMO3,TIMP2,TNF,TNFRSF9	19
Cancer, Gastrointestinal Disease, Hepatic System Disease, Organismal Injury and Abnormalities	Liver cancer	1.14e-05		-0.5		ABCA13,ABLIM3,ABT1,ACSL6,ADAR,ADH1A,AEBP1,AKNA,AKR1B10,AKR1C1/AKR1C2,ALOX12B,ALOX5,ALPK2,ANGPTL1,ANO9,APOL1,ARPC1A,ATE1,ATP1A3,ATP2B2,ATP8A1,B3GALNT1,BIRC5,BSG,C17orf51,CACNA1S,CACNB2,CALHM3,CBX6,CCDC146,CCDC92,CCND1,CDC20B,CDC42EP3,CDKL3,CELA3A,CELF6,CEP19,CFB,CFDP1,CHRDL1,CHST2,CIPC,CLDN2,CLDN4,COL19A1,COL8A2,CREB5,CRP,CSPG5,CYP3A5,DCHS2,DHRS2,DISC1,DLGAP1,DOCK2,DPEP2,DRD5,DZIP1,E2F5,EFR3B,EFS,…	190
Cancer, Organismal Injury and Abnormalities	Head and neck neoplasia	1.61e-05		-0.492		ABCA13,ABLIM3,ACSL6,AEBP1,AKNA,AKR1C1/AKR1C2,ALOX12B,ALOX5,ALPK2,ANO9,ARMCX2,ASB5,ATP1A3,BBC3,BIRC5,BOLA3,BSG,BTG2,C2CD2,C3orf52,CACNA1S,CALHM3,CCDC85A,CCND1,CDC42EP3,CDK6,CELA3A,CFB,CGA,CIPC,CLDN4,CLGN,COL19A1,CRP,CSF2RA,DBNDD1,DCHS2,DMRTA2,DNAJC12,DOCK2,DPEP2,DPYSL4,DUOX2,DZIP1,E2F5,ETS1,FAM163A,FAM86B2/FAM86KP,FBXL17,FCRL5,FGF19,FMN2,GALNT5,GBP1,GBP2,GFAP,GJA10,GPR4,GPRIN1,GRIN1,HAS2,HAVCR2,HD…	155
Cellular Movement, Skeletal and Muscular System Development and Function	Cell movement of vascular smooth muscle cells	0.000906		-0.481		CCND1,CDK6,EFNA1,HAS2,HGF,PDGFRB,PTGS2,S100A4,SPP1,TNF	10
Cancer, Organismal Injury and Abnormalities	Adenocarcinoma	4.99e-12		-0.479		ABCA13,ABLIM3,ABT1,ACCS,ACVR1C,ADAR,ADH1A,AEBP1,AKNA,AKR1B10,AKR1C1/AKR1C2,ALDH18A1,ALDH3A1,ALOX12B,ALOX5,ALPK2,AMZ1,ANGPTL1,ANKRD1,ANO9,APOL1,APOL3,APOL6,AQP9,ARMCX2,ARPC1A,ASB5,ATE1,ATP1A3,ATP2B2,ATP8A1,B3GALNT1,B4GALNT4,BBS5,BEST1,BEST3,BIRC5,BPGM,BSG,BTBD10,C15orf48,C17orf51,C1orf21,C2CD2,C3orf52,C6orf222,CABP7,CACNA1S,CACNB2,CACNG7,CALHM3,CASP1,CBX6,CCDC146,CCDC85A,CCDC92,CCM2L,CCND1,CCNYL1,…	399
Cardiovascular Disease, Organismal Injury and Abnormalities	Peripheral vascular disease	8.42e-10		-0.479		ADAR,ALOX5,APOH,ATP1A3,BTG2,CACNA1S,CACNB2,CASP1,CEMIP,CHRNB2,COX7C,CRP,CX3CL1,DRD5,EDN1,GRIN1,HDAC9,ITGA2B,KCNH2,LAPTM5,LCN2,NR4A2,PIK3IP1,PRKCB,PTGER3,PTGER4,PTGES,PTGIR,PTGS2,RFK,S100A9,S100P,SCN1B,SGK1,SLC12A3,SLC30A3,SPP1,TNF,TUBA3C/TUBA3D,VWF	40
Cancer, Gastrointestinal Disease, Organismal Injury and Abnormalities	Digestive system cancer	1.09e-13		-0.467		ABCA13,ABLIM3,ABT1,ACCS,ACSL6,ACVR1C,ADAR,ADH1A,AEBP1,AKNA,AKR1B10,AKR1C1/AKR1C2,ALDH18A1,ALDH3A1,ALOX12B,ALOX5,ALPK2,AMZ1,ANGPTL1,ANO9,APOL1,APOL6,AQP9,ARMCX2,ARPC1A,ASB5,ATE1,ATP1A3,ATP2B2,ATP8A1,B3GALNT1,B4GALNT4,BEST1,BEST3,BIRC5,BSG,BTBD10,C15orf48,C17orf51,C1orf115,C2CD2,C3orf52,C6orf222,CABP7,CACNA1S,CACNB2,CACNG7,CALHM3,CASP1,CBX6,CCDC146,CCDC85A,CCDC92,CCM2L,CCND1,CCNYL1,CCSAP,CDC20B,CDC…	406
Cellular Development, Cellular Growth and Proliferation	Proliferation of lung cancer cell lines	0.000199		-0.442		BBC3,BIRC5,CCND1,DESI2,EPB41L3,HGF,ITGB1,KRAS,LCN2,NECTIN4,NR4A2,PPP2R2C,PRKCB,PTBP1,PTGS2,RASSF5,RHOB,SPP1,SSTR2,STMN3	20
Cellular Movement, Hematological System Development and Function, Immune Cell Trafficking	Cellular infiltration by lymphocytes	0.000167		-0.404		BSG,EFS,HGF,IL15RA,IL23A,ITGB1,KRAS,PRKAA1,PTGES,PTGS2,REN,SPP1,TNF,TNFRSF9	14
Cellular Movement	Cell movement of muscle cells	0.000196		-0.394		CCND1,CDK6,EFNA1,HAS2,HGF,ITGAM,ITGB1,MMP7,PDGFRB,PTGER4,PTGIR,PTGS2,S100A4,SPP1,TNF	15
Organismal Injury and Abnormalities	Wound	1.9e-06		-0.391		AEBP1,ANKRD1,CCM2L,CFB,CRP,CX3CL1,DRD5,ETS1,HGF,LGALS7/LGALS7B,MMP7,MT2A,PDGFRB,PRKAA1,PRKCB,PTGES,PTGS2,RASSF5,SPP1,TNF,VANGL2	21
Cellular Assembly and Organization	Rearrangement of cytoskeleton	0.000524		-0.378		BSG,CX3CL1,EDN1,ITGB1,PACSIN1,PDGFRB,SPP1,TNF	8
Cell-To-Cell Signaling and Interaction, Cellular Assembly and Organization	Cell-cell contact	1.03e-07		-0.358		ATE1,CACNA1S,CACNB2,CASP1,CHRNB2,CLDN2,CLDN4,COL19A1,CX3CL1,DISC1,EDN1,GFAP,GJA10,GRIN1,HGF,IP6K3,ITGAM,ITGB1,KCNJ10,KIF1A,L1CAM,NECTIN4,PACSIN1,PCDHGA1,PCDHGA11,PCDHGA12,PCDHGA2,PCDHGA3,PCDHGA4,PCDHGA5,PCDHGA6,PCDHGA7,PCDHGA9,PCDHGB1,PCDHGB2,PCDHGB3,PCDHGB6,PCDHGB7,PCDHGC3,PCDHGC4,PCDHGC5,PRKAA1,PTGER3,PTGIR,SLITRK5,SYP,TNF	47
Cell Morphology, Skeletal and Muscular System Development and Function	Contraction of smooth muscle cells	1.34e-05		-0.353		EDN1,ITGB1,PPY,PTGS2,TNF	5
Cellular Movement	Invasion of ovarian cancer cell lines	0.000114		-0.342		CLDN4,EDN1,ETS1,HGF,PTBP1,PTGS2,TNF	7
Cell-To-Cell Signaling and Interaction, Hematological System Development and Function	Activation of blood cells	3.84e-07		-0.31		APOH,CASP1,CD55,CHRNB2,CRH,CRP,CX3CL1,CXCL5,DOCK2,DRD5,EDN1,ETS1,HAVCR2,HDAC9,HGF,IL15RA,IL23A,IL27,IL2RG,IL34,IRF1,ITGA2B,ITGAM,ITGB1,ITGB6,LAPTM5,LBP,LCN2,MAGEA2/MAGEA2B,MAGEA3/MAGEA6,NR4A2,PDK4,PRKAA1,PRKCB,PTGER3,PTGER4,PTGES,PTGIR,PTGS2,REN,RHOB,S100A9,SPON2,SPP1,TCL1A,TIGIT,TNF,TNFRSF9,TXNIP,VWF	50
Cardiovascular Disease, Neurological Disease, Organismal Injury and Abnormalities	Cerebrovascular dysfunction	4.96e-07		-0.299		APOH,ATP1A3,CACNA1S,CACNB2,CHRNB2,CRP,CX3CL1,DRD5,EDN1,GRIN1,HDAC9,ITGA2B,KCNH2,LCN2,PRKCB,PTGES,PTGS2,S100A9,S100P,SCN1B,SLC12A3,SLC30A3,TNF,TUBA3C/TUBA3D,VWF	25
Cellular Movement, Skeletal and Muscular System Development and Function	Migration of smooth muscle cells	0.000673		-0.285		CCND1,CDK6,HAS2,HGF,ITGAM,ITGB1,PDGFRB,PTGER4,PTGS2,S100A4,SPP1,TNF	12
Molecular Transport	Excretion of Na+	0.000914		-0.277		CLDN2,EDN1,PTGER4,PTGES,PTGS2,SLC12A3	6
Cell Death and Survival	Apoptosis of ovarian cells	3.19e-05		-0.253		ACVR1C,BBC3,BTG2,CGA,HGF,KRAS,SSTR2,TNF	8
Cellular Movement, Embryonic Development	Movement of mesenchymal cells	0.000207		-0.246		EDN1,HGF,PDGFRB,S100A4,TIMP2,TNF	6
Cancer, Gastrointestinal Disease, Hepatic System Disease, Organismal Injury and Abnormalities	Hepatobiliary system cancer	7.36e-06		-0.232		ABCA13,ABLIM3,ABT1,ACSL6,ADAR,ADH1A,AEBP1,AKNA,AKR1B10,AKR1C1/AKR1C2,ALOX12B,ALOX5,ALPK2,ANGPTL1,ANO9,APOL1,ARPC1A,ATE1,ATP1A3,ATP2B2,ATP8A1,B3GALNT1,BIRC5,BSG,C17orf51,CACNA1S,CACNB2,CALHM3,CBX6,CCDC146,CCDC92,CCND1,CDC20B,CDC42EP3,CDKL3,CELA3A,CELF6,CEP19,CFB,CFDP1,CHRDL1,CHST2,CIPC,CLDN2,CLDN4,COL19A1,COL8A2,CREB5,CRP,CSPG5,CXCL5,CYP3A5,DCHS2,DHRS2,DISC1,DLGAP1,DOCK2,DPEP2,DRD5,DZIP1,E2F5,EFR3…	194
Cell-To-Cell Signaling and Interaction, Hematological System Development and Function, Immune Cell Trafficking, Inflammatory Response	Adhesion of macrophages	0.000484		-0.218		APOH,CCND1,ITGB1,PTGS2,RHOB	5
Cell-mediated Immune Response, Cellular Movement, Hematological System Development and Function, Immune Cell Trafficking	Movement of CD4+ T-lymphocytes	0.000106		-0.216		BSG,HGF,IL15RA,IL23A,PRKAA1,SPP1,SUMO3,TNF	8
Neurological Disease	Neurological signs	2.06e-09		-0.203		AEBP1,ARMCX2,ATP2B2,CAPNS1,CASP1,CHRNB2,CIPC,COX7C,CPLX2,CREB3L1,CRP,CX3CL1,CYP2B6,DRD5,EML1,ETV4,F8A1 (includes others),G6PC,GBP1,GFAP,GRIN1,HERPUD1,IL15RA,ITGAM,KCNJ10,KRAS,L1CAM,LRP8,METTL9,MT1E,MT1G,MT1H,MT1M,MT2A,NRGN,OPTN,POU3F1,PPP1R1B,PRKCB,PTGES,PTGS2,RARRES3,SCN1B,SEC11A,SGK1,SLC14A1,SLC17A4,SLC17A7,SLC1A3,SLC26A4,SSTR2,TNF	52
Cellular Development, Cellular Growth and Proliferation, Reproductive System Development and Function	Cell proliferation of breast cell lines	0.000322		-0.184		CCND1,HAS2,HGF,KRAS,LSM1,MMP7,PDK4,PTBP1,PTGES,SPP1,TIMP2,TNF	12
Cardiovascular Disease, Organismal Injury and Abnormalities	Infarction	0.000154		-0.168		ATP1A3,BBC3,CACNA1S,CACNB2,CAPNS1,CD55,CRP,CX3CL1,DRD5,EDN1,GRIN1,HGF,IRF1,ITGA2B,ITGAM,LRP8,PTGER3,PTGER4,PTGES,PTGS2,REN,TNF,TUBA3C/TUBA3D,VWF	24
Cell-To-Cell Signaling and Interaction, Hematological System Development and Function, Immune Cell Trafficking, Inflammatory Response	Activation of T lymphocytes	0.000123		-0.16		CD55,DOCK2,DRD5,ETS1,HAVCR2,HGF,IL15RA,IL23A,IL27,IL2RG,ITGAM,LAPTM5,MAGEA2/MAGEA2B,MAGEA3/MAGEA6,NR4A2,PRKAA1,PTGER4,REN,RHOB,SPP1,TCL1A,TIGIT,TNF,TNFRSF9	24
Cellular Movement, Skeletal and Muscular System Development and Function	Migration of muscle cells	0.000176		-0.158		CCND1,CDK6,HAS2,HGF,ITGAM,ITGB1,MMP7,PDGFRB,PTGER4,PTGIR,PTGS2,S100A4,SPP1,TNF	14
Cancer, Organismal Injury and Abnormalities	Neoplasia of cells	5e-06		-0.147		ABCA13,ABLIM3,ACSL6,ADAR,AKNA,ALOX12B,ALOX5,ALPK2,ANGPTL1,ANKH,ANO9,ARMCX2,ASB5,ATP1A3,ATP2B2,BBC3,BIRC5,BOLA3,BSG,BTG2,C2CD2,C3orf52,CACNA1S,CACNB2,CALHM3,CASP1,CCDC85A,CCND1,CD55,CDC42EP3,CDK6,CELA3A,CFB,CHRNB2,CIPC,CLDN4,COL19A1,COL8A2,CREB3L1,CRP,CSF2RA,CXCL5,CYP2B6,CYP3A5,DCHS2,DDX25,DLGAP1,DNAJC12,DOCK2,DPEP2,DUOX2,DZIP1,E2F5,EBI3,EPB41L3,ETS1,FAM163A,FAM86B2/FAM86KP,FCRL5,FGF19,FMN2,GALNT5…	194
Organismal Survival	Survival of organism	0.000644		-0.139		AEBP1,B3GALNT1,BBC3,BCL2A1,BIRC5,CASP1,CCND1,CDK6,CFB,CRP,CYP2B6,CYP3A5,ETS1,HGF,IL15RA,IL23A,IL27,IL2RG,IRF1,ITGAM,ITGB1,ITGB6,KRAS,LBP,LCN2,LIF,PPP1R1B,PRKCB,PTGER4,PTGES,PTGS2,REN,RGS6,S100A9,SLC14A1,SPP1,TCL1A,TNF,TNFRSF9,VWF,WFDC2	41
Cell Death and Survival	Neuronal cell death	1.81e-08		-0.135		BBC3,BIRC5,BTG2,CAPNS1,CASP1,CDK6,CX3CL1,GFAP,GRIN1,HDAC9,HERPUD1,HGF,ITGB1,KCNJ10,KIF1A,KRAS,L1CAM,LCN2,LIF,LINGO1,LYNX1,MAP1B,MMP7,MSX1,NR4A2,OPTN,PCDHGA1,PCDHGA11,PCDHGA12,PCDHGA2,PCDHGA3,PCDHGA4,PCDHGA5,PCDHGA6,PCDHGA7,PCDHGA9,PCDHGB1,PCDHGB2,PCDHGB3,PCDHGB6,PCDHGB7,PCDHGC3,PCDHGC4,PCDHGC5,PRKAA1,PTGS2,RASSF5,SGK1,SLC1A3,TNF,UNC5B	51
Cell-mediated Immune Response, Cellular Movement, Hematological System Development and Function, Immune Cell Trafficking	Cellular infiltration by CD4+ T-lymphocytes	6.57e-05		-0.128		BSG,HGF,IL15RA,IL23A,PRKAA1,TNF	6
Cancer, Organismal Injury and Abnormalities, Reproductive System Disease	Neoplasia of mammary gland	0.000275		-0.128		CCND1,ETV4,HGF,KRAS,MMP7,PTGS2	6
Dermatological Diseases and Conditions, Organismal Injury and Abnormalities	Skin lesion	4.83e-08		-0.126		ABCA13,ABLIM3,ACCS,ACSL6,ACVR1C,ADAR,ADH1A,AEBP1,AKNA,AKR1B10,AKR1C1/AKR1C2,ALDH3A1,ALOX12B,ALOX5,ALPK2,AMZ1,ANGPTL1,ANKH,ANKRD1,APOH,APOL3,APOL6,AQP9,ASB5,ATP1A3,ATP2B2,ATP8A1,B4GALNT4,BEST1,BEST3,BIRC5,BPGM,BTBD10,C4orf33,C6orf222,C8orf49,CABP7,CACNA1S,CACNB2,CACNG7,CALHM3,CASP1,CCDC146,CCDC85A,CCND1,CD55,CDC20B,CDH16,CDK6,CES4A,CFB,CHRDL1,CHRNB2,CLCNKA,CLDN4,CLGN,CLN6,COL19A1,COL8A2,CPLX2,CREB…	272
Cell Death and Survival	Apoptosis of granulosa cells	4.9e-05		-0.114		ACVR1C,BTG2,CGA,HGF,KRAS,SSTR2,TNF	7
Cellular Development, Cellular Growth and Proliferation, Nervous System Development and Function, Tissue Development	Proliferation of neuronal cells	0.000128		-0.108		ACSL6,CCND1,CHST2,CSPG5,CX3CL1,CXCL5,DISC1,DMRTA2,DUSP13,EFNA1,EML1,ETV4,FTO,GFAP,GPR3,GPRIN1,HGF,IRX3,ITGB1,KRAS,L1CAM,LIF,LINGO1,MAP1B,MFN1,MT2A,PDGFRB,PPP2R2C,S100A4,SCN1B,SEMA3D,SGK1,SPP1,TNF	34
Cancer, Cellular Movement, Connective Tissue Disorders, Organismal Injury and Abnormalities	Invasion of connective tissue cells	0.000659		-0.106		BSG,CCND1,HAS2,TIMP2,TNF	5
Cell-To-Cell Signaling and Interaction, Cellular Growth and Proliferation, Hepatic System Development and Function	Stimulation of hepatocytes	2.81e-05		-0.068	bias	HGF,IL27,SPP1,TNF	4
Cell-To-Cell Signaling and Interaction, Hematological System Development and Function, Immune Cell Trafficking, Inflammatory Response	Activation of lymphocytes	6.07e-05		-0.059		CD55,CHRNB2,DOCK2,DRD5,ETS1,HAVCR2,HDAC9,HGF,IL15RA,IL23A,IL27,IL2RG,IRF1,ITGAM,LAPTM5,MAGEA2/MAGEA2B,MAGEA3/MAGEA6,NR4A2,PRKAA1,PRKCB,PTGER4,REN,RHOB,S100A9,SPP1,TCL1A,TIGIT,TNF,TNFRSF9,TXNIP	30
Embryonic Development, Nervous System Development and Function, Organ Development, Organismal Development, Tissue Development, Visual System Development and Function	Formation of eye	0.000946		-0.055		AQP5,CCND1,CHRDL1,COL8A2,EFNA1,FSCN2,FTO,HGF,IRX3,KRAS,LCN2,LIF,LRAT,LRP8,MAP1B,NR4A2,OPTN,PACSIN1,PPP2R3A,PRDM13,PRKCB,RBP1,RENBP,SLC1A3,TIMP2,TNF,TUB	27
Lipid Metabolism, Molecular Transport, Small Molecule Biochemistry	Concentration of acylglycerol	2.62e-06		-0.055		AEBP1,ALOX5,APOC3,AQP9,CASP1,CEP19,CRH,CRP,EDN1,FGF19,G6PC,HGF,LCN2,LIF,LRAT,NCEH1,PDK4,PNPLA5,PRKAA1,PRKCB,PTGER4,PTGS2,RGCC,RRAD,SNORC,SPP1,TNF,TXNIP	28
Molecular Transport	Quantity of Na+	8.5e-05		-0.053		CLDN2,EDN1,HSD11B2,KCNJ10,SGK1,SLC12A3,SPP1,TXNIP	8
Cell-To-Cell Signaling and Interaction, Hematological System Development and Function, Immune Cell Trafficking, Inflammatory Response	Activation of leukocytes	6.23e-07		-0.047		APOH,CASP1,CD55,CHRNB2,CRH,CRP,CX3CL1,CXCL5,DOCK2,DRD5,EDN1,ETS1,HAVCR2,HDAC9,HGF,IL15RA,IL23A,IL27,IL2RG,IL34,IRF1,ITGAM,ITGB1,ITGB6,LAPTM5,LBP,LCN2,MAGEA2/MAGEA2B,MAGEA3/MAGEA6,NR4A2,PDK4,PRKAA1,PRKCB,PTGER3,PTGER4,PTGES,PTGS2,REN,RHOB,S100A9,SPON2,SPP1,TCL1A,TIGIT,TNF,TNFRSF9,TXNIP	47
Cancer, Organismal Injury and Abnormalities	Melanoma	1.04e-06		-0.027		ABCA13,ABLIM3,ACCS,ACSL6,ACVR1C,ADAR,ADH1A,AEBP1,AKNA,AKR1B10,ALDH18A1,ALDH3A1,ALOX12B,ALOX5,ALPK2,AMZ1,ANGPTL1,ANKH,APOH,APOL3,APOL6,AQP9,ASB5,ATP1A3,ATP2B2,ATP8A1,B3GALNT1,B4GALNT4,BEST3,BIRC5,BPGM,BTBD10,C2CD2,C4orf33,C6orf222,C8orf49,CABP7,CACNA1S,CACNB2,CACNG7,CASP1,CCDC146,CCDC85A,CD55,CDC20B,CDC42EP3,CDH16,CDK6,CES4A,CFB,CHRDL1,CHRNB2,CKMT1A/CKMT1B,CLCNKA,CLDN4,CLGN,CLN6,COL19A1,COL8A2,CPL…	289
Cell Morphology, Connective Tissue Development and Function, Skeletal and Muscular System Development and Function	Mineralization of osteoblasts	0.000484		0		CAPNS1,LRP8,PTGS2,SLC20A1,TNF	5
Cellular Development	Dedifferentiation	0.000522		0		BSG,HGF,ITGB1,KRAS,LIF,MSX1	6
Neurological Disease, Skeletal and Muscular Disorders	Paralysis	0.000846		0		ALDH18A1,ATP1A3,CACNA1S,CHRNB2,KCNJ10,KIF1A,L1CAM,LRP8,MAP1B,NR4A2,REEP2,SCN1B,SLC16A2,SLC1A3,TUBA3C/TUBA3D	15
Cancer, Hematological Disease, Organismal Injury and Abnormalities	Lymphoid cancer	0.000971		0		ABCA13,ACSL6,ADAR,ALOX5,ANKH,ATP2B2,BBC3,BIRC5,BTG2,C3orf52,CACNA1S,CACNB2,CCND1,CDC42EP3,CDK6,CHRNB2,COL8A2,CRP,CSF2RA,CYP3A5,DCHS2,DOCK2,EBI3,EDN1,ETS1,FMN2,GBP2,GFAP,GPRIN1,GRIN1,HDAC9,HGF,HIST1H2BK,IL2RG,IRF1,ITGAM,ITGB1,KCNH2,KCNRG,KLHL4,KLRC3,KRAS,L1CAM,LAPTM5,LGALS7/LGALS7B,LIF,LINGO1,LYNX1,MFN1,MICALCL,MYO1G,NEB,NR4A2,PADI3,PCDHGA9,PDGFRB,POU3F1,PRKCB,PTGER4,PTGS2,RARRES3,RASSF5,RGCC,RHOB…	81
Cancer, Organismal Injury and Abnormalities	Neoplasia of colorectal cancer cell lines	0.000146		0		CCND1,ETS1,HGF,IRF1,KRAS,L1CAM,PTGER3,PTGES	8
Cellular Movement, Hematological System Development and Function, Immune Cell Trafficking	Cellular infiltration by leukocytes	3.96e-07		0.004		BSG,CASP1,CD55,CFB,CRH,CX3CL1,CXCL5,EDN1,EFS,ETS1,GFAP,HGF,IL15RA,IL23A,ITGAM,ITGB1,KRAS,LBP,LCN2,PDK4,PRKAA1,PTGER3,PTGES,PTGIR,PTGS2,REN,S100A9,SGK1,SPP1,TNF,TNFRSF9,UNC5B,VWF	33
Cell-To-Cell Signaling and Interaction, Hematological System Development and Function, Inflammatory Response	Adhesion of blood platelets	2.79e-05		0.007		APOH,CX3CL1,ITGA2B,ITGAM,ITGB1,L1CAM,LRP8,VWF	8
Molecular Transport	Transport of metal	0.000309		0.034		APOL1,ATP1A3,ATP2B2,CACNA1S,CACNB2,CHRNB2,GRIN1,KCNH2,KCNJ10,KCNQ4,KCNS3,LCN2,MT2A,NIPAL1,NIPAL4,PRKCB,SCN1B,SGK1,SLC12A3,SLC17A4,SLC20A1,SLC30A3,SLC41A1,SLC7A5,TNF	25
Tissue Development	Accumulation of cells	0.000347		0.043		ALOX5,APOC3,BCL2A1,CRP,CX3CL1,DOCK2,EDN1,HAVCR2,IL23A,IL2RG,IRF1,ITGAM,ITGB1,KRAS,LCN2,LRP8,MMP7,RHOB,S100A9,SPP1,TIMP2,TNF	22
Gastrointestinal Disease, Inflammatory Disease, Inflammatory Response, Organismal Injury and Abnormalities	Enteritis	1.86e-05		0.048		ALOX5,APOH,CASP1,CDC42EP3,CFB,CIPC,CKMT1A/CKMT1B,CRH,CRP,CX3CL1,CXCL5,DRD5,EBI3,EDN1,EFS,GBP2,GRIN1,HGF,IL23A,IL2RG,KRAS,LBP,LCN2,MMP7,POU3F1,PTGS2,SPP1,TNF	28
Cellular Movement, Immune Cell Trafficking	Leukocyte migration	1.2e-05		0.084		ALOX5,AQP9,BSG,CASP1,CCND1,CD55,CFB,CHST2,CRH,CRP,CSF2RA,CX3CL1,CXCL5,DOCK2,EDN1,EFS,ETS1,G6PC,GFAP,HGF,IL15RA,IL23A,ITGA2B,ITGAM,ITGB1,KRAS,LBP,LCN2,LIF,MMP7,MYO1F,MYO1G,PDK4,PRKAA1,PRKCB,PTGER3,PTGES,PTGIR,PTGS2,RASSF5,REN,RHOB,S100A4,S100A9,SGK1,SPON2,SPP1,SUMO3,TIMP2,TNF,TNFRSF9,UNC5B,VNN2,VWF	54
Cellular Movement	Cellular infiltration	3.25e-07		0.088		BSG,CASP1,CD55,CFB,CRH,CX3CL1,CXCL5,EDN1,EFS,ETS1,GBP1,GFAP,HGF,IL15RA,IL23A,ITGAM,ITGB1,KRAS,LBP,LCN2,LIF,PDK4,PRKAA1,PTGER3,PTGES,PTGIR,PTGS2,RBP1,REN,S100A9,SGK1,SPP1,TNF,TNFRSF9,UNC5B,VWF	36
Organismal Injury and Abnormalities, Renal and Urological Disease	Damage of kidney	5.37e-05		0.092		ALOX5,CD55,CFB,CLDN2,EDN1,HGF,ITGB1,ITGB6,LCN2,REN,RGCC,SPP1,TNF,TXNIP,UNC5B	15
Cellular Movement, Hematological System Development and Function, Immune Cell Trafficking	Cell movement of leukocytes	3.41e-06		0.094		ALOX5,AQP9,BSG,CASP1,CCND1,CD55,CFB,CHST2,CRH,CRP,CSF2RA,CX3CL1,CXCL5,DOCK2,EDN1,EFS,ETS1,G6PC,GFAP,HGF,IL15RA,IL23A,ITGAM,ITGB1,KRAS,LBP,LCN2,MMP7,MYO1F,MYO1G,PDK4,PRKAA1,PRKCB,PTGER3,PTGES,PTGIR,PTGS2,RASSF5,REN,RHOB,S100A4,S100A9,SGK1,SPON2,SPP1,SUMO3,TIMP2,TNF,TNFRSF9,UNC5B,VWF	51
Cell Death and Survival	Apoptosis of leukemia cell lines	7.03e-05		0.105		BBC3,BCL2A1,BIRC5,CCND1,CD55,CSF2RA,HGF,IL15RA,ITGAM,ITGB1,KCNRG,KRAS,LIF,PPP1R1B,PRKCB,RASSF5,S100A9,SCIN,TCL1A,TNF,WNT16	21
Nervous System Development and Function, Tissue Morphology	Quantity of neurons	9.09e-13		0.109		ACVR1C,ATP2B2,CHRNB2,COL19A1,CX3CL1,DISC1,DMRTA2,DPYSL4,GRIN1,HGF,IL15RA,IP6K3,IRX3,L1CAM,LIF,MAP1B,MT2A,NAP1L2,NR4A2,PACSIN1,PCDHGA1,PCDHGA11,PCDHGA12,PCDHGA2,PCDHGA3,PCDHGA4,PCDHGA5,PCDHGA6,PCDHGA7,PCDHGA9,PCDHGB1,PCDHGB2,PCDHGB3,PCDHGB6,PCDHGB7,PCDHGC3,PCDHGC4,PCDHGC5,PCYT1B,PRDM13,RHOB,SLC17A7,SLC1A3,SPP1	44
Nervous System Development and Function	Sensation	0.00013		0.113		ALOX5,ATP2B2,BIRC5,CEMIP,CHRNB2,CKMT1A/CKMT1B,CX3CL1,EDN1,GJC3,GRIN1,KCNJ10,KCNQ4,L1CAM,LOXHD1,PHF24,PRKAA1,PTGES,PTGIR,PTGS2,SLC1A3,SLC26A4,TNF,TUB	23
Carbohydrate Metabolism, Molecular Transport	Transport of carbohydrate	0.000851		0.123		AQP9,CSF2RA,EDN1,FGF19,G6PC,ITGB1,LBP,PDGFRB,PID1,PRKCB,PTGS2,SLC1A3,TNF,TXNIP	14
Molecular Transport	Transport of metal ion	8.96e-05		0.124		APOL1,ATP1A3,ATP2B2,CACNA1S,CACNB2,CHRNB2,GRIN1,KCNH2,KCNJ10,KCNQ4,KCNS3,NIPAL1,NIPAL4,PRKCB,SCN1B,SGK1,SLC12A3,SLC17A4,SLC20A1,SLC30A3,SLC41A1,SLC7A5	22
Molecular Transport	Transport of cation	0.000662		0.124		APOL1,ATP1A3,ATP2B2,CACNA1S,CACNB2,CHRNB2,GRIN1,KCNH2,KCNJ10,KCNQ4,KCNS3,NIPAL1,NIPAL4,P2RX5,PRKCB,SCN1B,SGK1,SLC12A3,SLC17A4,SLC20A1,SLC30A3,SLC41A1,SLC7A5	23
Cancer, Gastrointestinal Disease, Hepatic System Disease, Organismal Injury and Abnormalities	Hepatocellular carcinoma	2.54e-06		0.126		ADAR,AKR1B10,AKR1C1/AKR1C2,ALOX5,ANO9,BSG,CCND1,CDC42EP3,CFDP1,CHST2,CIPC,CLDN2,DOCK2,DPEP2,DRD5,E2F5,EHD3,ETS1,FCRL5,FGF19,GBP2,GSTO2,HGF,HGFAC,ITGB1,KRAS,LIF,LRRC10B,MED30,MMP7,MT1E,MT1G,MT1H,MT1M,MT2A,NEB,PCSK1,PDGFRB,PDK4,PTGS2,RASSF5,RRAD,S100A4,SAA4,SCIN,SDS,SLC26A4,SPP1,SPTBN5,SSTR2,TIMP2,TNF	52
Cancer, Gastrointestinal Disease, Hepatic System Disease, Organismal Injury and Abnormalities	Liver carcinoma	4.22e-05		0.126		ABCA13,ABLIM3,ABT1,ACSL6,ADAR,ADH1A,AEBP1,AKNA,AKR1B10,AKR1C1/AKR1C2,ALOX12B,ALOX5,ALPK2,ANGPTL1,ANO9,APOL1,ARPC1A,ATE1,ATP1A3,ATP2B2,ATP8A1,B3GALNT1,BSG,C17orf51,CACNA1S,CACNB2,CALHM3,CBX6,CCDC146,CCDC92,CCND1,CDC20B,CDC42EP3,CDKL3,CELA3A,CELF6,CEP19,CFB,CFDP1,CHRDL1,CHST2,CIPC,CLDN2,COL19A1,COL8A2,CREB5,CRP,CSPG5,CYP3A5,DCHS2,DHRS2,DISC1,DLGAP1,DOCK2,DPEP2,DRD5,DZIP1,E2F5,EFR3B,EFS,EHD3,EPB41L3…	181
Cell-To-Cell Signaling and Interaction, Cellular Assembly and Organization	Quantity of gap junctions	2.32e-18		0.132		COL19A1,EDN1,GRIN1,IP6K3,PCDHGA1,PCDHGA11,PCDHGA12,PCDHGA2,PCDHGA3,PCDHGA4,PCDHGA5,PCDHGA6,PCDHGA7,PCDHGA9,PCDHGB1,PCDHGB2,PCDHGB3,PCDHGB6,PCDHGB7,PCDHGC3,PCDHGC4,PCDHGC5	22
Cell-To-Cell Signaling and Interaction	Adhesion of blood cells	0.000479		0.141		APOH,CCND1,CD55,CRP,CX3CL1,HGF,ITGA2B,ITGAM,ITGB1,L1CAM,LBP,LIF,LRP8,MYO1G,PTGER4,PTGS2,RASSF5,RHOB,S100A9,SPON2,SPP1,TNF,TNFRSF9,VWF	24
Cellular Movement, Hematological System Development and Function, Immune Cell Trafficking, Inflammatory Response	Chemotaxis of phagocytes	9.64e-05		0.146		ALOX5,AQP9,CCND1,CSF2RA,CX3CL1,CXCL5,DOCK2,EDN1,G6PC,IL23A,ITGAM,LBP,LCN2,MMP7,MYO1F,PRKCB,PTGES,RHOB,S100A4,S100A9,SPP1,TNF	22
Cell-To-Cell Signaling and Interaction, Cellular Growth and Proliferation	Stimulation of cells	7.22e-06		0.152		BSG,CASP1,CCND1,CHRNB2,CRH,CXCL5,EDN1,HAVCR2,HGF,HSD11B2,IL23A,IL27,KRT17,LCN2,LIF,MAGEA3/MAGEA6,PPP1R1B,PTGES,PTGS2,S100A4,SOX21,SPP1,TNF,TNFRSF9	24
Cellular Development, Cellular Growth and Proliferation, Nervous System Development and Function, Tissue Development	Development of central nervous system cells	0.000254		0.152		CDK6,EFNA1,GFAP,KCNJ10,KIF1A,KRAS,L1CAM,NCMAP,S100A9,SLC17A7	10
Cell-To-Cell Signaling and Interaction, Hematological System Development and Function, Immune Cell Trafficking, Inflammatory Response	Activation of mononuclear leukocytes	6.55e-05		0.158		CD55,CHRNB2,DOCK2,DRD5,ETS1,HAVCR2,HDAC9,HGF,IL15RA,IL23A,IL27,IL2RG,IRF1,ITGAM,LAPTM5,LBP,MAGEA2/MAGEA2B,MAGEA3/MAGEA6,NR4A2,PRKAA1,PRKCB,PTGER4,REN,RHOB,S100A9,SPP1,TCL1A,TIGIT,TNF,TNFRSF9,TXNIP	31
Lipid Metabolism, Molecular Transport, Small Molecule Biochemistry	Concentration of lipid	2.87e-05		0.179		AEBP1,ALOX12B,ALOX5,APOC3,AQP9,CASP1,CEP19,CFB,CGA,CRH,CRP,CX3CL1,CYP3A5,DDX25,EDN1,FAM57B,FGF19,G6PC,HGF,HSD11B2,ICMT,IL15RA,LBP,LCN2,LIF,LRAT,NCEH1,PDGFRB,PDK4,PLA1A,PNPLA5,PRKAA1,PRKCB,PTGER4,PTGES,PTGIR,PTGS2,RBP1,REN,RGCC,RRAD,S100A9,SGK1,SLC16A2,SNORC,SPP1,SSTR2,TNF,TXNIP	49
Cellular Assembly and Organization, Cellular Compromise	Retraction of cellular protrusions	0.000666		0.184		EFNA1,HGF,LIF,MAP1B,PTGER3,RRAD,SEMA3D,UNC5B	8
Lipid Metabolism, Small Molecule Biochemistry, Vitamin and Mineral Metabolism	Steroid metabolism	0.000306		0.193		AKR1B10,AKR1C1/AKR1C2,CELA3A,CGA,CLN6,CRH,CX3CL1,CYP2B6,CYP3A5,EDN1,G6PC,HGF,HSD11B2,PRKAA1,STS,TNF,UGT2B11,UGT2B17	18
Cellular Movement, Hematological System Development and Function, Immune Cell Trafficking	Homing of leukocytes	0.000665		0.2		ALOX5,AQP9,CCND1,CHST2,CSF2RA,CX3CL1,CXCL5,DOCK2,EDN1,G6PC,IL23A,ITGAM,LBP,LCN2,MMP7,MYO1F,PRKCB,PTGES,RHOB,S100A4,S100A9,SPP1,SUMO3,TNF	24
Nutritional Disease	Obesity	1.45e-07		0.209		AEBP1,APOC3,CACNA1S,CACNB2,CASP1,CEP19,CHRNB2,CREBRF,CRP,CX3CL1,FGF19,FTO,G6PC,GRIN1,HHEX,HSD11B2,ITGAM,LBP,LCN2,LIF,NR4A2,PCSK1,PDK4,POU3F1,PRKAA1,PRKCB,PTGER3,PTGS2,RBP1,REN,SCN1B,SLC12A3,SLC22A8,SPP1,SSTR2,SYP,TIMP2,TNF,TUB,TXNIP	40
Cellular Movement	Chemotaxis	0.000443		0.218		ALOX5,AQP9,CCND1,CSF2RA,CX3CL1,CXCL5,DOCK2,EDN1,EFNA1,ETV4,G6PC,HGF,IL23A,ITGAM,ITGB1,L1CAM,LBP,LCN2,LIF,MMP7,MYO1F,PDGFRB,PRKCB,PTGES,PTGS2,RHOB,S100A4,S100A9,SCN1B,SEMA3D,SPP1,SUMO3,TNF	33
Cellular Movement, Embryonic Development	Movement of mesenchymal stem cells	0.00029		0.225	bias	EDN1,HGF,PDGFRB,S100A4,TNF	5
Neurological Disease	Hypernociception	0.000273		0.229		CX3CL1,EDN1,IL15RA,TNF	4
Cellular Movement	Homing of cells	0.000561		0.233		ALOX5,AQP9,CCND1,CHST2,CSF2RA,CX3CL1,CXCL5,DOCK2,EDN1,EFNA1,ETV4,G6PC,HGF,IL23A,ITGAM,ITGB1,L1CAM,LBP,LCN2,LIF,MMP7,MYO1F,PDGFRB,PRKCB,PTGES,PTGS2,RHOB,S100A4,S100A9,SCN1B,SEMA3D,SPP1,SUMO3,TNF	34
Cell-mediated Immune Response, Cellular Movement, Hematological System Development and Function, Immune Cell Trafficking	Cell movement of CD4+ T-lymphocytes	0.00013		0.239		BSG,HGF,IL15RA,IL23A,PRKAA1,SUMO3,TNF	7
Embryonic Development, Organ Development, Organismal Development, Tissue Development	Development of sensory organ	0.000224		0.263		AQP5,ATP2B2,CCND1,CHRDL1,COL8A2,DUOX2,EDN1,EFNA1,FSCN2,FTO,HGF,IRX3,KCNQ4,KRAS,LCN2,LIF,LIN7A,LRAT,LRP8,MAP1B,MSX1,NR4A2,OPTN,PACSIN1,PPP2R3A,PRDM13,PRKCB,RBP1,RENBP,SLC1A3,SOX21,TIMP2,TNF,TUB,VANGL2	35
Cellular Function and Maintenance	Endocytosis by eukaryotic cells	0.000855		0.278		CRH,CRP,CSF2RA,CX3CL1,DOCK2,GRIN1,HGF,ITGAM,ITGB1,LCN2,MAP1B,MYO1G,PRKCB,PTGER4,RGCC,RHOB,S100A9,SYP,TNF,TNFRSF9	20
Organismal Injury and Abnormalities, Respiratory Disease	Damage of lung	0.000986		0.287		APOH,CASP1,CDC42EP3,CFB,CHRNB2,CRP,EDN1,ITGAM,KRAS,MMP7,PTGS2,SGK1,TIMP2,TNF,VWF	15
Inflammatory Response	Fever	5.31e-05		0.303		CASP1,CRH,PTGER3,PTGER4,PTGES,PTGS2,TNF,TUBA3C/TUBA3D	8
Gastrointestinal Disease, Inflammatory Disease, Inflammatory Response, Organismal Injury and Abnormalities	Inflammation of large intestine	0.000186		0.303		ALOX5,CASP1,CDC42EP3,CFB,CIPC,CKMT1A/CKMT1B,CRP,CXCL5,DRD5,EBI3,EDN1,GBP2,GRIN1,HGF,IL23A,IL2RG,KRAS,LBP,LCN2,MMP7,POU3F1,PTGS2,SPP1,TNF	24
Cellular Movement, Hematological System Development and Function, Immune Cell Trafficking, Inflammatory Response	Cell movement of phagocytes	2.88e-06		0.308		ALOX5,AQP9,BSG,CASP1,CCND1,CD55,CFB,CRH,CRP,CSF2RA,CX3CL1,CXCL5,DOCK2,EDN1,G6PC,HGF,IL15RA,IL23A,ITGAM,ITGB1,LBP,LCN2,MMP7,MYO1F,PDK4,PRKCB,PTGER3,PTGES,PTGS2,REN,RHOB,S100A4,S100A9,SGK1,SPP1,TIMP2,TNF,TNFRSF9,UNC5B,VWF	40
Lipid Metabolism, Molecular Transport, Small Molecule Biochemistry	Concentration of triacylglycerol	4.56e-06		0.318		AEBP1,ALOX5,APOC3,AQP9,CASP1,CEP19,CRH,CRP,FGF19,G6PC,HGF,LCN2,LIF,LRAT,NCEH1,PDK4,PNPLA5,PRKAA1,PTGER4,PTGS2,RGCC,RRAD,SNORC,SPP1,TNF,TXNIP	26
Cellular Assembly and Organization, Cellular Function and Maintenance, Organ Morphology, Skeletal and Muscular System Development and Function, Tissue Morphology	Quantity of smooth muscle cells	0.000587		0.323		ITGAM,MMP7,PDGFRB,PTGES,TNF,TNFRSF9	6
Cellular Movement	Chemotaxis of myeloid cells	6.66e-05		0.334		ALOX5,AQP9,CCND1,CSF2RA,CX3CL1,CXCL5,DOCK2,EDN1,G6PC,IL23A,ITGAM,LBP,LCN2,MMP7,MYO1F,PRKCB,PTGES,RHOB,S100A4,S100A9,SPP1,TNF	22
Hematological System Development and Function, Tissue Morphology	Quantity of antigen presenting cells	0.000722		0.349		BCL2A1,CASP1,CX3CL1,HAVCR2,IL15RA,IL23A,IL2RG,IL34,IRF1,ITGB6,KRAS,LCN2,LIF,PCSK1,REN,SPP1,TCL1A,TIGIT,TNF	19
Cell-To-Cell Signaling and Interaction, Cellular Growth and Proliferation	Stimulation of blood cells	0.000305		0.359	bias	CASP1,CRH,CXCL5,HAVCR2,HGF,IL23A,IL27,KRT17,LCN2,LIF,MAGEA3/MAGEA6,S100A4,TNF,TNFRSF9	14
Neurological Disease	Damage of central nervous system	0.000914		0.374		ALOX5,BBC3,CASP1,CHRNB2,CX3CL1,DRD5,EDN1,GRIN1,KCNH2,LYNX1,PTGER3,PTGS2,SLC1A3,TNF,VWF	15
Gastrointestinal Disease, Hepatic System Disease, Organismal Injury and Abnormalities	Damage of liver	0.000205		0.39		BSG,CASP1,CSF2RA,CYP3A5,DRD5,EBI3,EDN1,HAVCR2,HGF,IL23A,IL27,IL2RG,IRF1,LBP,LIF,PTGS2,S100A4,SGK1,SPP1,TM4SF4,TNF	21
Cardiovascular Disease, Organismal Injury and Abnormalities	Atherosclerosis	1.41e-05		0.412		ALOX5,APOC3,BIRC5,CACNA1S,CACNB2,CD55,CRP,CX3CL1,EDN1,FMN2,GRIN1,HGF,ITGA2B,ITGAM,LCN2,LRP8,NCEH1,PRKCB,PTGER3,PTGER4,PTGES,PTGIR,PTGS2,REN,S100A9,SCN1B,SLC12A3,SLC30A3,SPP1,TIMP2,TNF,TNFRSF9,TUBA3C/TUBA3D,VWF	34
Cancer, Organismal Injury and Abnormalities	Cancer of cells	5.97e-06		0.413		ABCA13,ABLIM3,ACSL6,ADAR,AKNA,ALOX12B,ALOX5,ALPK2,ANGPTL1,ANKH,ANO9,ARMCX2,ASB5,ATP1A3,ATP2B2,BBC3,BIRC5,BOLA3,BSG,BTG2,C2CD2,C3orf52,CACNA1S,CACNB2,CALHM3,CCDC85A,CCND1,CD55,CDC42EP3,CDK6,CELA3A,CFB,CHRNB2,CIPC,CLDN4,COL19A1,COL8A2,CREB3L1,CRP,CSF2RA,CXCL5,CYP2B6,CYP3A5,DCHS2,DDX25,DLGAP1,DNAJC12,DOCK2,DPEP2,DUOX2,DZIP1,E2F5,EBI3,EPB41L3,ETS1,FAM163A,FAM86B2/FAM86KP,FCRL5,FGF19,FMN2,GALNT5,GBP2,…	189
Cellular Movement, Hematological System Development and Function, Immune Cell Trafficking, Inflammatory Response	Cellular infiltration by phagocytes	3.87e-06		0.417		BSG,CASP1,CD55,CFB,CRH,CXCL5,EDN1,HGF,IL15RA,ITGAM,ITGB1,LBP,LCN2,PDK4,PTGER3,PTGES,PTGS2,REN,SGK1,SPP1,TNF,TNFRSF9,UNC5B,VWF	24
Cell-To-Cell Signaling and Interaction, Cellular Growth and Proliferation, Hematological System Development and Function	Stimulation of lymphocytes	0.000393		0.46		CASP1,CRH,HAVCR2,IL23A,IL27,KRT17,LCN2,MAGEA3/MAGEA6,S100A4,TNF,TNFRSF9	11
Cell-To-Cell Signaling and Interaction, Nervous System Development and Function	Activation of neuroglia	5.98e-05		0.489		CASP1,CRH,CX3CL1,EDN1,GFAP,IL23A,IL34,ITGB1,LCN2,PDK4,PTGER3,PTGS2,TNF	13
Cell-To-Cell Signaling and Interaction, Hematological System Development and Function, Immune Cell Trafficking, Inflammatory Response	Activation of antigen presenting cells	8.03e-05		0.499		APOH,CASP1,CRH,CRP,CX3CL1,CXCL5,EDN1,HAVCR2,HGF,IL23A,IL34,ITGB1,ITGB6,LBP,LCN2,PDK4,PTGER3,PTGER4,PTGES,PTGS2,S100A9,SPON2,TNF	23
Lipid Metabolism, Molecular Transport, Small Molecule Biochemistry	Concentration of cholesterol	9.3e-05		0.5		AEBP1,APOC3,CASP1,CRH,CRP,CX3CL1,CYP3A5,DDX25,FGF19,G6PC,HGF,LCN2,NCEH1,PLA1A,PRKAA1,PRKCB,PTGS2,REN,SLC16A2,SPP1,TNF,TXNIP	22
Lipid Metabolism, Molecular Transport, Small Molecule Biochemistry	Concentration of prostaglandin	7.92e-05		0.507		ALOX5,CRH,CX3CL1,EDN1,PTGER4,PTGES,PTGIR,PTGS2,TNF	9
Cellular Movement, Hematological System Development and Function, Immune Cell Trafficking, Inflammatory Response	Chemotaxis of leukocytes	0.0007		0.507		ALOX5,AQP9,CCND1,CSF2RA,CX3CL1,CXCL5,DOCK2,EDN1,G6PC,IL23A,ITGAM,LBP,LCN2,MMP7,MYO1F,PRKCB,PTGES,RHOB,S100A4,S100A9,SPP1,SUMO3,TNF	23
Lipid Metabolism, Molecular Transport, Small Molecule Biochemistry	Quantity of steroid	0.000677		0.512		AEBP1,APOC3,CASP1,CGA,CRH,CRP,CX3CL1,CYP3A5,DDX25,EDN1,FGF19,G6PC,HGF,HSD11B2,LCN2,LIF,NCEH1,PLA1A,PRKAA1,PRKCB,PTGIR,PTGS2,REN,SGK1,SLC16A2,SPP1,TNF,TXNIP	28
Cell-To-Cell Signaling and Interaction, Cellular Growth and Proliferation	Induction of cells	6.76e-05		0.526	bias	CASP1,CRH,EDN1,HGF,IL23A,IL27,LIF,MAGEA3/MAGEA6,PTGS2,S100A4,SOX21,TNF	12
Cell-To-Cell Signaling and Interaction, Cellular Growth and Proliferation	Stimulation of central nervous system cells	0.000409		0.555		CHRNB2,CRH,HSD11B2,LCN2,LIF,TNF	6
Cell-To-Cell Signaling and Interaction, Hematological System Development and Function, Immune Cell Trafficking, Inflammatory Response, Nervous System Development and Function	Activation of microglia	7.85e-05		0.567		CASP1,CRH,CX3CL1,IL23A,IL34,ITGB1,LCN2,PDK4,PTGER3,PTGS2,TNF	11
Cell-To-Cell Signaling and Interaction, Hematological System Development and Function, Immune Cell Trafficking, Inflammatory Response	Activation of phagocytes	2.09e-05		0.571		APOH,CASP1,CRH,CRP,CX3CL1,CXCL5,EDN1,HAVCR2,HGF,IL23A,IL27,IL34,ITGAM,ITGB1,ITGB6,LBP,LCN2,PDK4,PTGER3,PTGER4,PTGES,PTGS2,S100A9,SPON2,SPP1,TNF,TNFRSF9	27
Cell-To-Cell Signaling and Interaction, Cellular Assembly and Organization, Nervous System Development and Function, Tissue Morphology	Quantity of synapse	9.17e-18		0.577		COL19A1,GRIN1,IP6K3,PCDHGA1,PCDHGA11,PCDHGA12,PCDHGA2,PCDHGA3,PCDHGA4,PCDHGA5,PCDHGA6,PCDHGA7,PCDHGA9,PCDHGB1,PCDHGB2,PCDHGB3,PCDHGB6,PCDHGB7,PCDHGC3,PCDHGC4,PCDHGC5	21
Cell-To-Cell Signaling and Interaction, Reproductive System Development and Function	Binding of gonadal cell lines	5.3e-05		0.59		CD55,CX3CL1,IL2RG,ITGA2B,ITGAM,ITGB1,LBP,PDGFRB,VWF	9
Cell-To-Cell Signaling and Interaction, Cellular Growth and Proliferation, Hematological System Development and Function	Stimulation of leukocytes	0.000726		0.624	bias	CASP1,CRH,CXCL5,HAVCR2,IL23A,IL27,KRT17,LCN2,LIF,MAGEA3/MAGEA6,S100A4,TNF,TNFRSF9	13
Cell-To-Cell Signaling and Interaction	Attachment of cells	0.00077		0.633		CRP,DOCK2,EFNA1,ETS1,ITGB1,LIF,RHOB,SPP1,TIMP2,TNF,VWF	11
Gastrointestinal Disease, Inflammatory Disease, Inflammatory Response, Organismal Injury and Abnormalities	Colitis	0.000361		0.643		ALOX5,CASP1,CDC42EP3,CFB,CIPC,CKMT1A/CKMT1B,CRP,CXCL5,DRD5,EBI3,EDN1,GBP2,GRIN1,HGF,IL23A,KRAS,LBP,LCN2,MMP7,POU3F1,PTGS2,SPP1,TNF	23
Cellular Growth and Proliferation, Lymphoid Tissue Structure and Development	Proliferation of lymphatic system cells	0.000884		0.645		ADAR,BBC3,BCL2A1,BIRC5,BSG,CD55,CDK6,CHRNB2,CRH,CRP,CSF2RA,DOCK2,DRD5,EBI3,EDN1,EFNA1,EFS,ETS1,HAVCR2,HGF,IL15RA,IL23A,IL27,IL2RG,IRF1,ITGA2B,ITGAM,ITGB1,KRAS,LAPTM5,LCN2,LIF,PRKCB,PTGER4,PTGS2,RASSF5,SPP1,TCL1A,TIGIT,TNF,TNFRSF9,TXNIP,VWF	43
Cell Death and Survival, Organismal Injury and Abnormalities	Cell death of epithelial cell lines	4.35e-05		0.655		ALDH3A1,APOL1,ATP2B2,BCL2A1,BIRC5,CASP1,CDK6,FGF19,HGF,IRF1,ITGB1,KRAS,NRGN,PRKAA1,PRKCB,PTGS2,RASSF5,SGK1,SPP1,TNF,UNC5B,WNT16	22
Cell-To-Cell Signaling and Interaction, Hematological System Development and Function, Immune Cell Trafficking, Inflammatory Response	Binding of macrophages	0.000287		0.659		APOH,CCND1,ITGAM,ITGB1,LBP,PTGS2,RHOB,TNF	8
Neurological Disease	Movement Disorders	6.51e-07		0.664		AEBP1,ANKH,ARMCX2,ATP1A3,ATP2B2,CACNG7,CAPNS1,CASP1,CHRNB2,CIPC,COX7C,CPLX2,CREB3L1,CRP,CX3CL1,DRD5,E2F5,EML1,EPB41L3,ETV4,F8A1 (includes others),G6PC,GBP1,GFAP,GRIN1,HERPUD1,IP6K3,ITGAM,KCNH2,KCNJ10,KLRC3,KRAS,L1CAM,LCN2,LIF,LINGO1,LRP8,MAP1B,METTL9,mir-147,MT1E,MT1G,MT1H,MT1M,MT2A,MTMR2,NEB,NR4A2,NRGN,OPTN,POU3F1,PPP1R1B,PRKCB,PTGS2,RARRES3,SCN1B,SEC11A,SGK1,SLC14A1,SLC17A4,SLC17A7,SLC1A3,SLC26…	67
Cell Morphology	Polarization of cells	0.000606		0.674		AQP9,CLDN2,CX3CL1,DOCK2,EBI3,IL27,ITGB1,KCNH2,KRAS,LCN2,MAP1B,PRKAA1,RASSF5,TNF	14
Cell Death and Survival	Necrosis	1.88e-05		0.682		ACVR1C,ADAR,ALDH3A1,ALOX5,ANGPTL1,ANKRD1,APOC3,APOL1,ATP2B2,BBC3,BCL2A1,BIRC5,BSG,BTG2,CACNB2,CAPNS1,CASP1,CCND1,CD55,CDC42EP3,CDK6,CREB3L1,CRH,CRP,CSF2RA,CX3CL1,DESI2,DPYSL4,EDN1,EFNA1,ETS1,FGF19,G6PC,GALNT5,GFAP,GORASP1,GRIN1,HAS2,HAVCR2,HDAC9,HERPUD1,HGF,HSD11B2,ICMT,IL15RA,IL27,IL2RG,IRF1,ITGAM,ITGB1,KCNJ10,KCNRG,KIF1A,KRAS,L1CAM,LBP,LCN2,LGALS7/LGALS7B,LHFPL3,LIF,LINGO1,LYNX1,MAGEA2/MAGEA2B,…	127
Cellular Movement, Hematological System Development and Function, Immune Cell Trafficking, Inflammatory Response	Cell movement of neutrophils	1.07e-09		0.69		ALOX5,AQP9,CASP1,CD55,CFB,CRH,CRP,CSF2RA,CX3CL1,CXCL5,DOCK2,EDN1,G6PC,HGF,IL23A,ITGAM,ITGB1,LBP,LCN2,MMP7,MYO1F,PDK4,PRKCB,PTGER3,PTGS2,REN,S100A9,SGK1,SPP1,TNF,UNC5B,VWF	32
Cell Death and Survival	Cell death of neuroglia	0.000856		0.691		CX3CL1,EDN1,GFAP,IRF1,ITGB1,LCN2,POU3F1,PRKAA1,PTGS2,TNF	10
Cellular Movement, Hematological System Development and Function, Immune Cell Trafficking, Inflammatory Response	Chemotaxis of neutrophils	2.35e-06		0.706		ALOX5,AQP9,CSF2RA,CX3CL1,CXCL5,DOCK2,EDN1,G6PC,IL23A,ITGAM,LBP,LCN2,MYO1F,PRKCB,S100A9,SPP1,TNF	17
Cellular Function and Maintenance	Internalization of bacteria	0.000483		0.728		CLDN2,CRP,ITGAM,ITGB1,LCN2,MYO1G,S100A9,TNF	8
Cellular Movement	Cell movement of myeloid cells	4.01e-07		0.738		ALOX5,AQP9,BSG,CASP1,CCND1,CD55,CFB,CRH,CRP,CSF2RA,CX3CL1,CXCL5,DOCK2,EDN1,G6PC,HGF,IL15RA,IL23A,ITGAM,ITGB1,LBP,LCN2,MMP7,MYO1F,PDK4,PRKCB,PTGER3,PTGES,PTGIR,PTGS2,REN,RHOB,S100A4,S100A9,SGK1,SPON2,SPP1,TIMP2,TNF,TNFRSF9,UNC5B,VWF	42
Organismal Injury and Abnormalities	Injury of mice	0.000111		0.745		BIRC5,CD55,GFAP,ITGB6,LBP,LIF,MMP7,PTGS2,SPP1,TNF	10
Cellular Movement, Hematological System Development and Function, Immune Cell Trafficking, Inflammatory Response	Infiltration by neutrophils	2.09e-06		0.773		CASP1,CD55,CFB,CRH,CXCL5,HGF,ITGAM,LBP,LCN2,PDK4,PTGER3,PTGS2,REN,SGK1,SPP1,TNF,UNC5B,VWF	18
Cellular Movement	Cellular infiltration by myeloid cells	9.88e-06		0.781		BSG,CASP1,CD55,CFB,CRH,CXCL5,EDN1,HGF,IL15RA,ITGAM,ITGB1,LBP,LCN2,PDK4,PTGER3,PTGES,PTGIR,PTGS2,REN,SGK1,SPP1,TNF,TNFRSF9,UNC5B,VWF	25
Metabolic Disease	Glucose metabolism disorder	5.75e-06		0.834		ABT1,AEBP1,APOC3,AQP5,BBC3,BTG2,CACNA1S,CACNB2,CASP1,CCND1,CD55,CDC42EP3,CEP19,CFB,COL19A1,COL8A2,CPLX2,CREB5,CREBRF,CRH,CRP,DDX25,DRD5,EDN1,FGF19,FSTL4,FTO,G6PC,GBP2,GFAP,GRIN1,HAVCR2,HGF,HHEX,IL15RA,IL23A,IRF1,ITGA2B,ITGAM,KCNH2,KRAS,L1CAM,LBP,LCN2,LRP8,MGAT4B,MT1G,MT2A,MYO1F,NR4A2,PCSK1,PDGFRB,PRKCB,PTGER3,PTGER4,PTGIR,PTGS2,RBP1,REN,RHOB,RRAD,RSPO4,S100A4,SCN1B,SLC12A3,SLC17A4,SPP1,SSTR2,TNF,…	74
Connective Tissue Disorders, Inflammatory Disease, Inflammatory Response, Organismal Injury and Abnormalities, Skeletal and Muscular Disorders	Inflammation of joint	5.6e-05		0.837		ALOX5,ALPK2,ANKH,AQP9,ATP8A1,BIRC5,CACNA1S,CACNB2,CASP1,CDK6,CEMIP,CFB,CRP,CX3CL1,CXCL5,CYP2B6,DDX25,EDN1,FMN2,GBP2,GFAP,HAVCR2,HGF,HIST1H2AC,IL15RA,IL23A,IP6K3,IRF1,ITGAM,KRAS,L1CAM,LBP,METTL9,MMP7,NR4A2,PDGFRB,PRKCB,PTGER3,PTGER4,PTGES,PTGIR,PTGS2,REN,RENBP,RGCC,RGS6,S100A9,SCN1B,SLC1A3,SLC22A8,SPP1,SUMO3,SYT3,TIMP2,TNF,TUBA3C/TUBA3D,ZCRB1	57
Cell-To-Cell Signaling and Interaction, Hematological System Development and Function, Immune Cell Trafficking, Inflammatory Response	Activation of macrophages	4.99e-06		0.88		APOH,CASP1,CRH,CRP,CX3CL1,CXCL5,EDN1,HAVCR2,IL23A,IL34,ITGB1,ITGB6,LBP,LCN2,PDK4,PTGER3,PTGES,PTGS2,S100A9,SPON2,TNF	21
Cellular Movement, Hair and Skin Development and Function	Cell movement of skin cell lines	0.000659		0.883		CX3CL1,CXCL5,HGF,ITGB1,PDGFRB,SPP1	6
Cell Death and Survival, Skeletal and Muscular Disorders	Cell death of muscle cells	0.00017		0.896		ANKRD1,BBC3,BIRC5,CACNB2,CASP1,CDC42EP3,EDN1,ETS1,HGF,IRF1,KRAS,LCN2,LIF,MAGEA3/MAGEA6,PDGFRB,PRKAA1,PRKCB,RRAD,SPP1,TIMP2,TNF,TXNIP,VWF	23
Cell-To-Cell Signaling and Interaction, Hematological System Development and Function	Activation of myeloid cells	3.37e-05		0.913		APOH,CASP1,CRH,CRP,CX3CL1,CXCL5,EDN1,HAVCR2,IL23A,IL27,IL34,ITGAM,ITGB1,ITGB6,LBP,LCN2,PDK4,PTGER3,PTGES,PTGS2,S100A9,SPON2,SPP1,TNF,TNFRSF9	25
Cell-To-Cell Signaling and Interaction, Inflammatory Response	Response of phagocytes	0.000953		0.95		CRP,CSF2RA,CX3CL1,DOCK2,G6PC,HGF,ITGAM,ITGB1,LCN2,PRKAA1,RARRES3,RGCC,S100A9,SPON2,TNF,TNFRSF9	16
Cell Death and Survival	Cell death of heart	0.000264		0.972		BBC3,BIRC5,CACNB2,CASP1,EDN1,HGF,KRAS,LCN2,LIF,PRKAA1,PRKCB,REN,RRAD,SPP1,TIMP2,TNF,TXNIP	17
Tissue Morphology	Quantity of cells	1.76e-10		0.994		ACVR1C,ALOX5,ATE1,ATP2B2,BBC3,BCL2A1,BIRC5,BSG,CAPNS1,CASP1,CCND1,CDK6,CGA,CHRNB2,CHST2,COL19A1,CREB3L1,CRH,CRP,CX3CL1,DISC1,DMRTA2,DOCK2,DPYSL4,EBI3,EDN1,ETS1,FTO,GFAP,GRIN1,HAVCR2,HGF,HSD11B2,IL15RA,IL23A,IL27,IL2RG,IL34,IP6K3,IRF1,IRX3,ITGA2B,ITGAM,ITGB1,ITGB6,KCNJ10,KRAS,KREMEN1,L1CAM,LCN2,LIF,MAP1B,MGAT4B,MMP7,MT2A,MYO1G,NAP1L2,NR4A2,P2RX5,PACSIN1,PCDHGA1,PCDHGA11,PCDHGA12,PCDHGA2,PCDHGA3,PC…	110
Organismal Injury and Abnormalities	Damage of mice	4.91e-05		1		BIRC5,CASP1,CD55,GFAP,ITGB6,LBP,LIF,MMP7,PTGS2,SPP1,TNF	11
Cell Cycle	Sub-G1 phase	0.000587		1		BIRC5,E2F5,HAS2,PTGS2,TNF,TXNIP	6
Organismal Injury and Abnormalities, Renal and Urological Disease	Proteinuria	0.000239		1.008		CACNA1S,CACNB2,CD55,CRP,EHD3,HGF,PTGS2,RASSF5,REN,SGK1,SPP1,TNFRSF9,TXNIP,VWF	14
Cell-To-Cell Signaling and Interaction	Response of myeloid leukocytes	0.000676		1.019		CRP,CX3CL1,DOCK2,G6PC,HGF,ITGAM,ITGB1,LCN2,S100A9,TNF	10
Hematological System Development and Function, Tissue Morphology	Quantity of myeloid cells	0.00032		1.022		ALOX5,BCL2A1,BIRC5,CASP1,CDK6,CX3CL1,HAVCR2,IL23A,IL2RG,IL34,ITGAM,ITGB6,KRAS,LCN2,LIF,MGAT4B,PTGES,PTGIR,PTGS2,RBP1,REN,S100A9,SLC20A1,SPON2,SPP1,TCL1A,TIGIT,TIMP2,TNF,TNFRSF9	30
Cell Death and Survival, Organismal Injury and Abnormalities	Cell death of epithelial cells	0.000845		1.033		ADAR,ALDH3A1,APOL1,ATP2B2,BBC3,BCL2A1,BIRC5,CASP1,CCND1,CDK6,EDN1,FGF19,HGF,IRF1,ITGB1,KRAS,LCN2,LGALS7/LGALS7B,NRGN,PRKAA1,PRKCB,PTGS2,RASSF5,SGK1,SLC20A1,SPP1,TNF,UNC5B,WNT16	29
Hematological System Development and Function, Immune Cell Trafficking, Inflammatory Response, Tissue Development	Accumulation of macrophages	0.000615		1.054		APOC3,CX3CL1,HAVCR2,IRF1,ITGAM,S100A9,SPP1,TNF	8
Connective Tissue Disorders, Inflammatory Disease, Organismal Injury and Abnormalities, Skeletal and Muscular Disorders	Rheumatic Disease	7.82e-05		1.054		ALOX5,ALPK2,ANKH,APOH,AQP9,ATP8A1,BIRC5,CACNA1S,CACNB2,CASP1,CDK6,CEMIP,CFB,CRP,CX3CL1,CXCL5,CYP2B6,DDX25,EBI3,EDN1,FMN2,GBP2,GFAP,HAVCR2,HGF,HIST1H2AC,IL15RA,IL23A,IP6K3,IRF1,ITGAM,KRAS,L1CAM,LBP,LCN2,METTL9,MMP7,MT2A,NR4A2,PDGFRB,PRKCB,PTGER3,PTGER4,PTGES,PTGIR,PTGS2,REN,RENBP,RGCC,RGS6,S100A9,SCN1B,SGK1,SLC1A3,SLC22A8,SPP1,SUMO3,SYT3,TIMP2,TNF,TNFRSF9,TUBA3C/TUBA3D,ZCRB1	63
Cell Death and Survival	Apoptosis of microglia	0.000581		1.067	bias	CX3CL1,IRF1,LCN2,TNF	4
Lipid Metabolism, Molecular Transport, Small Molecule Biochemistry	Concentration of eicosanoid	0.00101		1.078		ALOX5,CRH,CX3CL1,EDN1,LIF,PTGER4,PTGES,PTGIR,PTGS2,TNF	10
Cellular Function and Maintenance	Function of blood cells	7.1e-06		1.091		AQP9,BBC3,BIRC5,CD55,CHST2,CRH,CRP,EBI3,EFS,ETS1,HAVCR2,HGF,IL15RA,IL23A,IL27,IL2RG,IRF1,ITGA2B,ITGAM,LCN2,MMP7,MYO1G,NCEH1,PTGER4,PTGIR,PTGS2,RASSF5,S100A4,SPP1,TIGIT,TNF,TNFRSF9,TXNIP,UBD,UNC5B,VWF	36
Cellular Function and Maintenance	Function of leukocytes	0.000141		1.091		BBC3,BIRC5,CHST2,CRH,EBI3,EFS,ETS1,HAVCR2,HGF,IL15RA,IL23A,IL27,IL2RG,IRF1,ITGAM,LCN2,MMP7,MYO1G,NCEH1,PTGER4,PTGS2,RASSF5,S100A4,SPP1,TIGIT,TNF,TNFRSF9,TXNIP,UBD,UNC5B	30
Cellular Development, Cellular Growth and Proliferation, Hematological System Development and Function, Lymphoid Tissue Structure and Development	Cell proliferation of T lymphocytes	0.000812		1.138		BBC3,BIRC5,BSG,CD55,CDK6,CRH,CRP,CSF2RA,DOCK2,DRD5,EBI3,EFNA1,EFS,ETS1,HAVCR2,IL15RA,IL23A,IL27,IL2RG,IRF1,ITGA2B,ITGAM,ITGB1,KRAS,LAPTM5,PTGER4,PTGS2,RASSF5,SPP1,TCL1A,TIGIT,TNF,TNFRSF9,TXNIP	34
Cell Death and Survival, Organismal Injury and Abnormalities	Apoptosis of epithelial cell lines	0.000264		1.146		ALDH3A1,ATP2B2,BCL2A1,BIRC5,CASP1,FGF19,HGF,IRF1,ITGB1,KRAS,NRGN,PRKAA1,PTGS2,RASSF5,SGK1,SPP1,TNF	17
Cellular Movement, Hematological System Development and Function, Immune Cell Trafficking	Cellular infiltration by granulocytes	6.94e-06		1.173		CASP1,CD55,CFB,CRH,CXCL5,HGF,ITGAM,LBP,LCN2,PDK4,PTGER3,PTGIR,PTGS2,REN,SGK1,SPP1,TNF,TNFRSF9,UNC5B,VWF	20
Cellular Movement, Hematological System Development and Function, Immune Cell Trafficking	Cell movement of granulocytes	6.14e-09		1.188		ALOX5,AQP9,CASP1,CD55,CFB,CRH,CRP,CSF2RA,CX3CL1,CXCL5,DOCK2,EDN1,G6PC,HGF,IL23A,ITGAM,ITGB1,LBP,LCN2,MMP7,MYO1F,PDK4,PRKCB,PTGER3,PTGIR,PTGS2,REN,S100A9,SGK1,SPON2,SPP1,TNF,TNFRSF9,UNC5B,VWF	35
Organismal Development	Mass of organism	0.000598		1.194		ATP2B2,CCND1,CGA,CRH,CRP,FGF19,FTO,GFAP,GRIN1,HGF,HHEX,HSD11B2,KRAS,LCN2,PAPPA2,PHLDA2,PPY,PTGER3,PTGES,PTGS2,RGS6,TNF	22
Cell Death and Survival, Organismal Injury and Abnormalities, Renal and Urological Disease	Apoptosis of kidney cells	6.12e-05		1.217		BIRC5,CASP1,EDN1,HGF,IRF1,ITGB1,LCN2,PTGS2,TNF,UNC5B	10
Cardiovascular Disease, Cell Death and Survival, Organismal Injury and Abnormalities, Skeletal and Muscular Disorders	Cell death of cardiomyocytes	0.000335		1.228		BBC3,BIRC5,CACNB2,CASP1,EDN1,HGF,KRAS,LCN2,LIF,PRKAA1,PRKCB,RRAD,SPP1,TIMP2,TNF,TXNIP	16
Inflammatory Response	Inflammatory response	1.7e-05		1.293		ALOX5,APOH,APOL3,AQP9,BCL2A1,CASP1,CCND1,CRH,CRP,CSF2RA,CX3CL1,CXCL5,DOCK2,EDN1,EFS,ETS1,G6PC,HAVCR2,HDAC9,HGF,IL23A,IL27,IL34,ITGAM,ITGB1,ITGB6,KLRG1,LBP,LCN2,LIF,mir-147,MMP7,MYO1F,NR4A2,PDK4,PRKCB,PTGER3,PTGER4,PTGES,PTGS2,RHOB,S100A4,S100A9,SPON2,SPP1,SUMO3,TNF,TNFRSF9,TUBA3C/TUBA3D	49
Endocrine System Disorders, Gastrointestinal Disease, Metabolic Disease, Organismal Injury and Abnormalities	Diabetes mellitus	5.42e-06		1.331		ABT1,AEBP1,APOC3,AQP5,BBC3,BTG2,CACNA1S,CACNB2,CASP1,CCND1,CDC42EP3,CFB,COL19A1,COL8A2,CPLX2,CREB5,CREBRF,CRP,DDX25,DRD5,EDN1,FGF19,FSTL4,FTO,GBP2,GFAP,GRIN1,HAVCR2,HGF,HHEX,IL15RA,IL23A,IRF1,ITGA2B,ITGAM,KCNH2,KRAS,L1CAM,LCN2,LRP8,MT1G,MT2A,MYO1F,NR4A2,PDGFRB,PRKCB,PTGER3,PTGER4,PTGIR,PTGS2,REN,RHOB,RSPO4,S100A4,SCN1B,SLC12A3,SLC17A4,SPP1,SSTR2,TNF,TNFRSF9,TUB,VWF,WNT16	64
Lipid Metabolism, Molecular Transport, Small Molecule Biochemistry	Concentration of fatty acid	0.000361		1.379		ALOX5,APOC3,CASP1,CRH,CX3CL1,EDN1,G6PC,ICMT,IL15RA,LIF,NCEH1,PDK4,PRKAA1,PTGER4,PTGES,PTGIR,PTGS2,SSTR2,TNF,TXNIP	20
Cell Death and Survival	Apoptosis of phagocytes	0.00072		1.386		BCL2A1,BIRC5,CASP1,CRP,CX3CL1,G6PC,HAVCR2,IRF1,ITGAM,LCN2,NCEH1,PTGER4,TNF,TNFRSF9	14
Hematological Disease, Immunological Disease	Eosinophilia	0.000948		1.387		ALOX5,BCL2A1,BIRC5,EPB41L3,HGF,IL2RG,ITGB6,PDGFRB,SLC26A4,SPP1,TNF,TNFRSF9,UBD	13
Cell Death and Survival	Apoptosis of kidney	0.000131		1.426		BIRC5,CASP1,EDN1,EHD3,HGF,IRF1,ITGB1,LCN2,PTGS2,TNF,UNC5B	11
Cell Death and Survival	Apoptosis of heart cell lines	0.00101		1.432		ANKRD1,HGF,LCN2,TNF,TXNIP	5
Cell Death and Survival	Cellular degradation	0.000609		1.434		BIRC5,CASP1,GRIN1,HGF,KCNJ10,KCNQ4,KIF1A,LRP8,LYNX1,MFN1,MTMR2,NR4A2,PTGS2,SGK1,SLC1A3,SLC26A4,TNF,TUB	18
Organismal Injury and Abnormalities, Renal and Urological Disease	Polyuria	0.000131		1.455	bias	CLDN2,HSD11B2,KCNJ10,PTGS2,REN,SLC12A3,SLC14A1,SLC26A4	8
Cell Death and Survival	Apoptosis of neutrophils	0.000106		1.539		BCL2A1,CASP1,CRP,G6PC,ITGAM,LCN2,TNF,TNFRSF9	8
Cell Death and Survival, Cellular Compromise, Neurological Disease, Tissue Morphology	Degeneration of neurons	0.000616		1.557		CASP1,GRIN1,HGF,KCNJ10,KCNQ4,KIF1A,LRP8,LYNX1,MFN1,MTMR2,NR4A2,PTGS2,SGK1,SLC1A3,SLC26A4,TNF,TUB	17
Cell Death and Survival, Organismal Injury and Abnormalities	Apoptosis of epithelial cells	0.000699		1.579		ADAR,BBC3,BCL2A1,BIRC5,CASP1,CCND1,CDK6,EDN1,HGF,IRF1,ITGB1,KRAS,LCN2,LGALS7/LGALS7B,PTGS2,SGK1,SLC20A1,TNF,UNC5B	19
Cell Death and Survival, Skeletal and Muscular Disorders	Apoptosis of muscle cell lines	1.71e-05		1.621		ANKRD1,EDN1,ETS1,HGF,IRF1,LCN2,MAGEA3/MAGEA6,TNF,TXNIP	9
Organismal Injury and Abnormalities	Bleeding	0.000183		1.675	bias	ADAR,ALDH3A1,ALOX5,ATE1,CACNA1S,CACNB2,CAPNS1,CGA,CHRNB2,CRP,E2F5,GPR4,GRIN1,HGF,ITGA2B,LIF,PDGFRB,PTGER3,PTGER4,PTGIR,PTGS2,S100A9,SCN1B,SGK1,SPP1,TIMP2,TNF,VWF	28
Cardiovascular Disease, Organismal Injury and Abnormalities	Failure of heart	0.000192		1.772		ATP1A3,BIRC5,CACNA1S,CACNB2,CAPNS1,CASP1,CRP,DRD5,GRIN1,KCNH2,PPP2R3A,PRKCB,PTGER4,PTGIR,PTGS2,REN,RRAD,SLC12A3,TNF,VWF	20
Cell Death and Survival	Cell death	1.23e-05		1.851		ACVR1C,ADAR,ALDH3A1,ALOX5,ANGPTL1,ANKRD1,APOC3,APOL1,APOL6,AQP9,ATE1,ATP2B2,BBC3,BCL2A1,BIRC5,BSG,BTG2,CACNB2,CAPNS1,CASP1,CCND1,CD55,CDC42EP3,CDK6,CFB,CGA,CHRNB2,CKMT1A/CKMT1B,CLDN4,CREB3L1,CRH,CRP,CSF2RA,CX3CL1,CYP2B6,DDX25,DESI2,DHRS2,DOCK2,DPYSL4,EDN1,EFNA1,EHD3,ETS1,FANK1,FGF19,FMN2,G6PC,GALNT5,GFAP,GINS1,GORASP1,GRIN1,HAS2,HAVCR2,HDAC9,HERPUD1,HGF,HSD11B2,ICMT,IL15RA,IL23A,IL27,IL2RG,IRF1,I…	157
Cell Death and Survival	Cell death of skin	0.000254		1.887		ANKRD1,BIRC5,CASP1,CDK6,HGF,KRAS,KRT17,LGALS7/LGALS7B,PTGS2,TNF	10
Hematological System Development and Function, Tissue Morphology	Quantity of blood cells	0.000971		1.931		ALOX5,BBC3,BCL2A1,BIRC5,CAPNS1,CASP1,CCND1,CDK6,CHST2,CRP,CX3CL1,DOCK2,EBI3,ETS1,HAVCR2,HGF,IL15RA,IL23A,IL27,IL2RG,IL34,IRF1,ITGA2B,ITGAM,ITGB6,KRAS,LCN2,LIF,MGAT4B,MYO1G,P2RX5,PCSK1,PDGFRB,PRKAA1,PRKCB,PTGES,PTGIR,PTGS2,RASSF5,RBP1,REN,S100A9,SLC14A1,SLC20A1,SPON2,SPP1,TCL1A,TIGIT,TIMP2,TNF,TNFRSF9,TXNIP,VWF	53
Cell Death and Survival	Cell death of phagocytes	0.00106		1.949		BBC3,BCL2A1,BIRC5,CASP1,CRP,CX3CL1,G6PC,HAVCR2,IRF1,ITGAM,LCN2,NCEH1,PTGER4,TNF,TNFRSF9	15
Hematological System Development and Function, Lymphoid Tissue Structure and Development, Tissue Morphology	Quantity of natural killer T lymphocytes	0.000161		1.964		EBI3,ETS1,IL15RA,IL2RG,IRF1,PCSK1,TNFRSF9,TXNIP	8
Organismal Injury and Abnormalities, Renal and Urological Disease	Failure of kidney	4.05e-06		1.999		CACNA1S,CACNB2,CASP1,CDH16,CFB,CHRNB2,CRP,CYP2B6,DRD5,EDN1,HGF,ITGAM,LCN2,PRKCB,PTGS2,REN,SPP1,SSTR2,TNF,TXNIP,WFDC2	21
Organismal Injury and Abnormalities, Renal and Urological Disease	Renal impairment	4.15e-06		1.999		CACNA1S,CACNB2,CASP1,CDH16,CFB,CHRNB2,CRP,CYP2B6,DRD5,EDN1,HGF,ITGAM,LCN2,PRKCB,PTGS2,REN,SLC12A3,SPP1,SSTR2,TNF,TXNIP,WFDC2	22
Cell Death and Survival	Apoptosis of sarcoma cell lines	0.000923	Increased	2		BBC3,BCL2A1,BIRC5,CAPNS1,CDK6,ETS1,HGF,IRF1,MAGEA2/MAGEA2B,PRKAA1,PRKCB,SPP1,TNF,TRIM29	14
Cell Death and Survival	Apoptosis of skin	0.000461	Increased	2.218		BIRC5,CASP1,CDK6,HGF,KRAS,KRT17,LGALS7/LGALS7B,PTGS2,TNF	9
Organismal Injury and Abnormalities, Renal and Urological Disease	Urination disorder	9.34e-06	Increased	2.361		CACNA1S,CACNB2,CD55,CHRNB2,CLDN2,CRP,EHD3,GPR4,HGF,HSD11B2,KCNJ10,PTGS2,RASSF5,REN,SCN1B,SGK1,SLC12A3,SLC13A2,SLC14A1,SLC26A4,SPP1,TNFRSF9,TXNIP,VWF	24
Cell Death and Survival	Apoptosis of colorectal cancer cell lines	0.000109	Increased	2.42		BBC3,BIRC5,CASP1,EDN1,ETS1,HGF,ITGB1,KRAS,LGALS7/LGALS7B,MMP7,MT1F,NR4A2,PPP1R1B,PTGS2,SGK1,SPP1,TNF,TRIM29,WIF1	19
Cell Death and Survival, Organismal Injury and Abnormalities	Apoptosis of keratinocytes	0.000836	Increased	2.58		BIRC5,CASP1,CDK6,HGF,KRAS,LGALS7/LGALS7B,PTGS2,TNF	8
Cell Death and Survival	Apoptosis	1.07e-06	Increased	3.278		ACVR1C,ADAR,ALDH3A1,ALOX5,ANGPTL1,ANKRD1,APOC3,APOL6,ATE1,ATP2B2,BBC3,BCL2A1,BIRC5,BSG,BTG2,CAPNS1,CASP1,CCND1,CD55,CDC42EP3,CDK6,CGA,CHRNB2,CKMT1A/CKMT1B,CRH,CRP,CSF2RA,CX3CL1,DDX25,DESI2,DHRS2,EDN1,EFNA1,EHD3,ETS1,FANK1,FGF19,FMN2,G6PC,GINS1,GRIN1,HAS2,HAVCR2,HDAC9,HERPUD1,HGF,HSD11B2,ICMT,IL15RA,IL27,IL2RG,IRF1,ITGAM,ITGB1,KCNH2,KCNQ4,KCNRG,KRAS,KREMEN1,KRT17,L1CAM,LCN2,LGALS7/LGALS7B,LIF,LING…	132
Cell Death and Survival	Apoptosis of neurons	2.53e-07	Increased	3.656		BBC3,BIRC5,BTG2,CASP1,GRIN1,HERPUD1,KRAS,LIF,LINGO1,LYNX1,MAP1B,NR4A2,OPTN,PCDHGA1,PCDHGA11,PCDHGA12,PCDHGA2,PCDHGA3,PCDHGA4,PCDHGA5,PCDHGA6,PCDHGA7,PCDHGA9,PCDHGB1,PCDHGB2,PCDHGB3,PCDHGB6,PCDHGB7,PCDHGC3,PCDHGC4,PCDHGC5,PTGS2,SGK1,TNF,UNC5B	35
Organismal Survival	Morbidity or mortality	5.16e-08	Increased	4.433	bias	ADAR,AEBP1,AKNA,ALOX12B,ALOX5,ANKH,APOH,AQP5,ATE1,ATP1A3,B3GALNT1,BBC3,BCL2A1,BEST1,BIRC5,BSG,CACNB2,CAPNS1,CASP1,CCND1,CD55,CDH16,CDK6,CFB,CHRNB2,CLDN4,COL19A1,CPLX2,CREB5,CRP,CXCL5,DBNDD1,DEPP1,DMRTA2,DOCK2,DRD5,E2F5,EDN1,EHD3,ELAVL3,EPB41L3,ETS1,FGF19,FTO,G6PC,GFAP,GINS1,GPR4,GRIN1,HAS2,HAVCR2,HGF,HGFAC,HHEX,HSD11B2,ICMT,IL15RA,IL23A,IL2RG,IRF1,ITGA2B,ITGAM,ITGB1,KCNH2,KCNJ10,KIF1A,KPNA7,KRAS,…	130
Organismal Survival	Organismal death	4.3e-08	Increased	4.476	bias	ADAR,AEBP1,AKNA,ALOX12B,ALOX5,ANKH,APOH,AQP5,ATE1,ATP1A3,B3GALNT1,BBC3,BCL2A1,BEST1,BIRC5,BSG,CACNB2,CAPNS1,CASP1,CCND1,CD55,CDH16,CDK6,CFB,CHRNB2,CLDN4,COL19A1,CPLX2,CREB5,CRP,CXCL5,DBNDD1,DEPP1,DMRTA2,DOCK2,DRD5,E2F5,EDN1,EHD3,ELAVL3,EPB41L3,ETS1,FGF19,FTO,G6PC,GFAP,GINS1,GPR4,GRIN1,HAS2,HAVCR2,HGF,HGFAC,HHEX,HSD11B2,ICMT,IL15RA,IL23A,IL2RG,IRF1,ITGA2B,ITGAM,ITGB1,KCNH2,KCNJ10,KIF1A,KPNA7,KRAS,…	129
Organismal Injury and Abnormalities, Reproductive System Disease	Endometriosis	8.26e-10				ATP2B2,BIRC5,BSG,CASP1,CDC42EP3,CEMIP,CX3CL1,CXCL5,DEPP1,GBP2,HGF,IL2RG,ITGAM,ITGB1,KRAS,LIF,MAPK4,MMP7,MT1E,MT1F,MT1G,MT1H,MT1M,PDGFRB,POU3F1,PRKCB,PTGER3,PTGS2,RGCC,S100A9,SGK1,SPP1,STS,TIMP2,TNF,WFDC2,ZNF25	37
Neurological Disease, Organismal Injury and Abnormalities, Psychological Disorders	Disorder of basal ganglia	2e-08				ADAR,AEBP1,ARMCX2,ATP1A3,ATP2B2,CAPNS1,CASP1,CHRNB2,CIPC,COX7C,CPLX2,CREB3L1,CRP,CX3CL1,DRD5,EML1,ETV4,F8A1 (includes others),G6PC,GBP1,GFAP,GRIN1,HERPUD1,ITGAM,KCNH2,KRAS,LYNX1,MAP1B,METTL9,mir-147,MT1E,MT1G,MT1H,MT1M,MT2A,NR4A2,NRGN,OPTN,PDGFRB,POU3F1,PPP1R1B,PRKCB,PTGS2,RARRES3,SCN1B,SEC11A,SGK1,SLC14A1,SLC17A4,SLC17A7,SLC1A3,SPP1,SUMO3,TNF,TUBA3C/TUBA3D	55
Cancer, Gastrointestinal Disease, Organismal Injury and Abnormalities	Intestinal cancer	3.58e-08				ABCA13,ABLIM3,ABT1,ACCS,ACVR1C,ADAR,AEBP1,AKNA,AKR1B10,AKR1C1/AKR1C2,ALDH18A1,ALDH3A1,ALOX12B,ALOX5,ALPK2,AMZ1,ANGPTL1,ANO9,APOL1,APOL6,AQP9,ARMCX2,ARPC1A,ASB5,ATE1,ATP1A3,ATP2B2,ATP8A1,B3GALNT1,B4GALNT4,BEST1,BEST3,BIRC5,BTBD10,C15orf48,C17orf51,C1orf115,C2CD2,C3orf52,C6orf222,CABP7,CACNA1S,CACNB2,CACNG7,CALHM3,CASP1,CBX6,CCDC146,CCDC85A,CCDC92,CCM2L,CCND1,CCNYL1,CCSAP,CDC20B,CDC42EP3,CDH16,CDIP…	351
Neurological Disease	Dyskinesia	7.28e-08				AEBP1,ARMCX2,ATP2B2,CAPNS1,CASP1,CHRNB2,CIPC,COX7C,CPLX2,CREB3L1,CRP,CX3CL1,DRD5,EML1,ETV4,F8A1 (includes others),G6PC,GBP1,GFAP,GRIN1,HERPUD1,ITGAM,KCNJ10,KRAS,L1CAM,METTL9,MT1E,MT1G,MT1H,MT1M,MT2A,NRGN,OPTN,POU3F1,PPP1R1B,PRKCB,RARRES3,SCN1B,SEC11A,SGK1,SLC14A1,SLC17A4,SLC17A7,SLC1A3,TNF	45
Cancer, Gastrointestinal Disease, Organismal Injury and Abnormalities	Malignant neoplasm of large intestine	8.3e-08				ABCA13,ABLIM3,ABT1,ACCS,ACVR1C,ADAR,AEBP1,AKNA,AKR1B10,AKR1C1/AKR1C2,ALDH18A1,ALDH3A1,ALOX12B,ALOX5,ALPK2,AMZ1,ANGPTL1,ANO9,APOL1,APOL6,AQP9,ARMCX2,ARPC1A,ASB5,ATE1,ATP1A3,ATP2B2,ATP8A1,B3GALNT1,B4GALNT4,BEST1,BEST3,BIRC5,BTBD10,C15orf48,C17orf51,C1orf115,C2CD2,C3orf52,C6orf222,CABP7,CACNA1S,CACNB2,CACNG7,CALHM3,CASP1,CBX6,CCDC146,CCDC85A,CCDC92,CCM2L,CCND1,CCNYL1,CCSAP,CDC20B,CDC42EP3,CDH16,CDIP…	349
Cancer, Gastrointestinal Disease, Organismal Injury and Abnormalities	Gastrointestinal carcinoma	8.76e-08				ABCA13,ABLIM3,ABT1,ACCS,ACVR1C,ADAR,AEBP1,AKNA,AKR1B10,AKR1C1/AKR1C2,ALDH18A1,ALDH3A1,ALOX12B,ALOX5,ALPK2,AMZ1,ANGPTL1,ANO9,APOL1,APOL6,AQP9,ARMCX2,ARPC1A,ASB5,ATE1,ATP1A3,ATP2B2,ATP8A1,B3GALNT1,B4GALNT4,BEST1,BEST3,BIRC5,BTBD10,C15orf48,C17orf51,C2CD2,C3orf52,C6orf222,CABP7,CACNA1S,CACNB2,CACNG7,CALHM3,CASP1,CBX6,CCDC146,CCDC85A,CCDC92,CCM2L,CCND1,CCNYL1,CCSAP,CDC20B,CDC42EP3,CDH16,CDIPT,CDK6,CE…	347
Gastrointestinal Disease, Inflammatory Disease	Crohn disease	9.89e-08				ALOX5,BSG,C3orf52,CIPC,CKMT1A/CKMT1B,CRP,CSF2RA,DDX25,DRD5,DUOX2,EDN1,GBP2,GRIN1,IL23A,ITGB6,KRAS,LBP,POU3F1,PTGS2,SPP1,SUMO3,TNF,TRABD2B,VNN2	24
Endocrine System Disorders, Gastrointestinal Disease, Metabolic Disease, Organismal Injury and Abnormalities	Diabetic complication	1.91e-07				AQP5,CACNA1S,CACNB2,CCND1,COL19A1,COL8A2,CRP,GRIN1,HGF,KCNH2,MT1G,MT2A,PDGFRB,PRKCB,PTGER3,PTGER4,PTGS2,REN,SCN1B,SLC12A3,SPP1,TNF,VWF,WNT16	24
Cancer, Gastrointestinal Disease, Organismal Injury and Abnormalities	Gastrointestinal adenocarcinoma	2.48e-07				ABCA13,ABLIM3,ABT1,ACCS,ACVR1C,ADAR,AEBP1,AKNA,AKR1B10,AKR1C1/AKR1C2,ALDH18A1,ALDH3A1,ALOX12B,ALOX5,ALPK2,AMZ1,ANGPTL1,ANO9,APOL1,APOL6,AQP9,ARMCX2,ARPC1A,ASB5,ATE1,ATP1A3,ATP2B2,ATP8A1,B3GALNT1,B4GALNT4,BEST1,BEST3,BIRC5,BTBD10,C15orf48,C17orf51,C2CD2,C3orf52,C6orf222,CABP7,CACNA1S,CACNB2,CACNG7,CALHM3,CASP1,CBX6,CCDC146,CCDC85A,CCDC92,CCM2L,CCND1,CCNYL1,CCSAP,CDC20B,CDC42EP3,CDH16,CDIPT,CDK6,CE…	339
Hereditary Disorder, Neurological Disease, Organismal Injury and Abnormalities, Psychological Disorders, Skeletal and Muscular Disorders	Huntington's Disease	3.3e-07				AEBP1,ARMCX2,ATP2B2,CAPNS1,CASP1,CIPC,COX7C,CPLX2,CREB3L1,CRP,CX3CL1,DRD5,EML1,ETV4,F8A1 (includes others),G6PC,GBP1,GFAP,GRIN1,HERPUD1,ITGAM,KRAS,METTL9,MT1E,MT1G,MT1H,MT1M,MT2A,NRGN,OPTN,POU3F1,PPP1R1B,PRKCB,RARRES3,SCN1B,SEC11A,SGK1,SLC14A1,SLC17A4,SLC17A7,SLC1A3	41
Cancer, Gastrointestinal Disease, Organismal Injury and Abnormalities	Intestinal carcinoma	6.24e-07				ABCA13,ABLIM3,ABT1,ACCS,ACVR1C,ADAR,AEBP1,AKNA,AKR1B10,AKR1C1/AKR1C2,ALDH18A1,ALDH3A1,ALOX12B,ALOX5,ALPK2,AMZ1,ANGPTL1,ANO9,APOL1,APOL6,AQP9,ARMCX2,ARPC1A,ASB5,ATE1,ATP1A3,ATP2B2,ATP8A1,B3GALNT1,B4GALNT4,BEST1,BEST3,BIRC5,BTBD10,C15orf48,C17orf51,C2CD2,C3orf52,C6orf222,CABP7,CACNA1S,CACNB2,CACNG7,CALHM3,CASP1,CBX6,CCDC146,CCDC85A,CCDC92,CCM2L,CCND1,CCNYL1,CCSAP,CDC20B,CDC42EP3,CDH16,CDIPT,CDK6,CE…	333
Cancer, Dermatological Diseases and Conditions, Organismal Injury and Abnormalities	Skin cancer	6.41e-07				ABCA13,ABLIM3,ACCS,ACSL6,ACVR1C,ADAR,ADH1A,AEBP1,AKNA,AKR1B10,AKR1C1/AKR1C2,ALDH3A1,ALOX12B,ALOX5,ALPK2,AMZ1,ANGPTL1,ANKH,APOH,APOL3,APOL6,AQP9,ASB5,ATP1A3,ATP2B2,ATP8A1,B4GALNT4,BEST1,BEST3,BIRC5,BPGM,BTBD10,C4orf33,C6orf222,C8orf49,CABP7,CACNA1S,CACNB2,CACNG7,CALHM3,CASP1,CCDC146,CCDC85A,CD55,CDC20B,CDH16,CDK6,CES4A,CFB,CHRDL1,CHRNB2,CLCNKA,CLDN4,CLGN,CLN6,COL19A1,COL8A2,CPLX2,CREB3L1,CREB5,CRE…	264
Cancer, Dermatological Diseases and Conditions, Organismal Injury and Abnormalities	Cutaneous melanoma	9.77e-07				ABCA13,ABLIM3,ACCS,ACSL6,ACVR1C,ADAR,ADH1A,AEBP1,AKNA,AKR1B10,ALDH3A1,ALOX12B,ALOX5,ALPK2,AMZ1,ANGPTL1,ANKH,APOH,APOL3,APOL6,AQP9,ASB5,ATP1A3,ATP2B2,ATP8A1,B4GALNT4,BEST3,BIRC5,BPGM,BTBD10,C4orf33,C6orf222,C8orf49,CABP7,CACNA1S,CACNB2,CACNG7,CASP1,CCDC146,CCDC85A,CD55,CDC20B,CDH16,CDK6,CES4A,CFB,CHRDL1,CHRNB2,CLCNKA,CLDN4,CLGN,CLN6,COL19A1,COL8A2,CPLX2,CREB3L1,CREB5,CREBRF,CRP,CSF2RA,CX3CL1,CXCL5…	251
Organismal Injury and Abnormalities, Reproductive System Disease	Benign pelvic disease	1.09e-06				ASB5,ATP2B2,BIRC5,BSG,CASP1,CDC42EP3,CEMIP,CX3CL1,CXCL5,DEPP1,GBP2,HGF,IL2RG,ITGAM,ITGB1,KRAS,LIF,MAPK4,MMP7,MT1E,MT1F,MT1G,MT1H,MT1M,NR4A2,PDGFRB,PDK4,PHLDA2,POU3F1,PRKCB,PTGER3,PTGS2,RGCC,S100A9,SGK1,SPP1,STS,TIMP2,TNF,WFDC2,ZNF25	41
Psychological Disorders	Psychosis	1.3e-06				ATP1A3,CHRNB2,CRH,DRD5,GRIN1,KCNH2,MT1E,MT1F,MT1H,MT1M,MT2A,NR4A2,PTGS2	13
Gastrointestinal Disease, Inflammatory Disease	Inflammatory Bowel Disease	1.81e-06				ALOX5,BSG,C3orf52,CASP1,CDC42EP3,CIPC,CKMT1A/CKMT1B,CRP,CSF2RA,CXCL5,DDX25,DRD5,DUOX2,EDN1,GBP2,GRIN1,IL23A,ITGB6,KRAS,LBP,LCN2,POU3F1,PTGS2,SPP1,SUMO3,TNF,TRABD2B,VNN2	28
Cancer, Gastrointestinal Disease, Organismal Injury and Abnormalities	Large intestine carcinoma	1.97e-06				ABCA13,ABLIM3,ABT1,ACCS,ACVR1C,ADAR,AEBP1,AKNA,AKR1B10,AKR1C1/AKR1C2,ALDH18A1,ALDH3A1,ALOX12B,ALOX5,ALPK2,AMZ1,ANGPTL1,ANO9,APOL1,APOL6,AQP9,ARMCX2,ARPC1A,ASB5,ATE1,ATP1A3,ATP2B2,ATP8A1,B3GALNT1,B4GALNT4,BEST1,BEST3,BIRC5,BTBD10,C15orf48,C17orf51,C2CD2,C3orf52,C6orf222,CABP7,CACNA1S,CACNB2,CACNG7,CALHM3,CASP1,CBX6,CCDC146,CCDC85A,CCDC92,CCM2L,CCND1,CCNYL1,CCSAP,CDC20B,CDC42EP3,CDH16,CDIPT,CDK6,CE…	330
Cancer, Gastrointestinal Disease, Organismal Injury and Abnormalities	Intestinal adenocarcinoma	2.59e-06				ABCA13,ABLIM3,ABT1,ACCS,ACVR1C,ADAR,AEBP1,AKNA,AKR1B10,AKR1C1/AKR1C2,ALDH18A1,ALDH3A1,ALOX12B,ALOX5,ALPK2,AMZ1,ANGPTL1,ANO9,APOL1,APOL6,AQP9,ARMCX2,ARPC1A,ASB5,ATE1,ATP1A3,ATP2B2,ATP8A1,B3GALNT1,B4GALNT4,BEST1,BEST3,BIRC5,BTBD10,C15orf48,C17orf51,C2CD2,C3orf52,C6orf222,CABP7,CACNA1S,CACNB2,CACNG7,CALHM3,CASP1,CBX6,CCDC146,CCDC85A,CCDC92,CCM2L,CCND1,CCNYL1,CCSAP,CDC20B,CDC42EP3,CDH16,CDIPT,CDK6,CE…	328
Neurological Disease, Skeletal and Muscular Disorders	Neuromuscular disease	2.96e-06				AEBP1,ALOX5,ARMCX2,ATP2B2,BSG,CAPNS1,CASP1,CD55,CFB,CHRNB2,CIPC,COX7C,CPLX2,CREB3L1,CRP,CX3CL1,DRD5,EML1,ETV4,F8A1 (includes others),G6PC,GBP1,GFAP,GRIN1,HAVCR2,HERPUD1,ITGAM,KCNH2,KRAS,MAP1B,METTL9,mir-147,MT1E,MT1G,MT1H,MT1M,MT2A,NR4A2,NRGN,OPTN,POU3F1,PPP1R1B,PRKCB,PTGS2,RARRES3,SCN1B,SEC11A,SGK1,SLC14A1,SLC17A4,SLC17A7,SLC1A3,SPP1,SUMO3,TNF	55
Cancer, Gastrointestinal Disease, Organismal Injury and Abnormalities	Large intestine adenocarcinoma	3.54e-06				ABCA13,ABLIM3,ABT1,ACCS,ACVR1C,ADAR,AEBP1,AKNA,AKR1B10,AKR1C1/AKR1C2,ALDH18A1,ALDH3A1,ALOX12B,ALOX5,ALPK2,AMZ1,ANGPTL1,ANO9,APOL1,APOL6,AQP9,ARMCX2,ARPC1A,ASB5,ATE1,ATP1A3,ATP2B2,ATP8A1,B3GALNT1,B4GALNT4,BEST1,BEST3,BIRC5,BTBD10,C15orf48,C17orf51,C2CD2,C3orf52,C6orf222,CABP7,CACNA1S,CACNB2,CACNG7,CALHM3,CASP1,CBX6,CCDC146,CCDC85A,CCDC92,CCM2L,CCND1,CCNYL1,CCSAP,CDC20B,CDC42EP3,CDH16,CDIPT,CDK6,CE…	327
Cardiovascular Disease, Neurological Disease, Organismal Injury and Abnormalities	Stroke	4.19e-06				APOH,CACNA1S,CACNB2,CHRNB2,CRP,DRD5,EDN1,GRIN1,HDAC9,ITGA2B,KCNH2,LCN2,PRKCB,PTGS2,S100A9,S100P,SCN1B,SLC12A3,TUBA3C/TUBA3D	19
Embryonic Development, Organ Development, Organismal Development, Skeletal and Muscular System Development and Function, Tissue Development	Formation of intimal cushion	1.1e-05				HAS2,PRKAA1,PTGER4	3
Metabolic Disease, Organismal Injury and Abnormalities, Renal and Urological Disease	Albuminuria	1.26e-05				CACNA1S,CACNB2,CD55,CRP,PTGS2,REN,SGK1,SPP1,TXNIP,VWF	10
Cancer, Organismal Injury and Abnormalities, Reproductive System Disease	Uterine cancer	1.64e-05				ABCA13,ABLIM3,ADH1A,AKR1C1/AKR1C2,ALOX5,ALPK2,AQP9,ARMCX2,B3GALNT1,B4GALNT4,BBS5,BIRC5,BSG,CACNA1S,CACNB2,CCDC146,CCDC92,CCND1,CD55,CDC42EP3,CDKL3,CES4A,CFB,CHRDL1,CHRNB2,CLDN4,CLGN,COL19A1,CREBRF,CRP,CX3CL1,CYP2B6,CYP3A5,DCAF4L1,DDX25,DISC1,DLGAP1,DUOX2,EFNA1,ELAVL3,EPB41L3,ETV4,FKBP7,FMN2,FUT1,GALNT5,GBP1,GFAP,GPR3,HAS2,HDAC9,HGF,HIST2H2AC,ICMT,IL2RG,IRX3,ITGA2B,ITGAM,KCNS3,KIF1A,KPNA7,KRAS,L1C…	140
Gastrointestinal Disease, Inflammatory Disease, Inflammatory Response, Organismal Injury and Abnormalities	Ulcerative colitis	1.83e-05				ALOX5,CASP1,CDC42EP3,CIPC,CKMT1A/CKMT1B,CRP,CXCL5,DRD5,EDN1,GBP2,GRIN1,IL23A,KRAS,LCN2,POU3F1,PTGS2,SPP1,TNF	18
Organismal Injury and Abnormalities, Reproductive System Disease	Abnormal growth in endometrium	2.8e-05				ABCA13,ABLIM3,ADH1A,AKR1C1/AKR1C2,ALOX5,ALPK2,ANO9,AQP9,ARMCX2,B3GALNT1,B4GALNT4,BBS5,CACNA1S,CACNB2,CCDC146,CCDC92,CCND1,CD55,CDC42EP3,CDKL3,CES4A,CFB,CHRDL1,CHRNB2,CLDN4,CLGN,COL19A1,CREBRF,CRP,CX3CL1,CYP2B6,CYP3A5,DCAF4L1,DDX25,DISC1,DLGAP1,DUOX2,EFNA1,ELAVL3,EPB41L3,ETV4,FKBP7,FMN2,FUT1,GALNT5,GBP1,GFAP,GPR3,HAS2,HDAC9,HGF,ICMT,IL2RG,IRX3,ITGA2B,ITGAM,KCNS3,KIF1A,KPNA7,KRAS,L1CAM,LCN2,LDLRAD1…	131
Cell Morphology, Cellular Function and Maintenance	Length of cells	3e-05				ACSL6,CRH,DISC1,DPYSL4,HGF,KRAS,LINGO1,NEB,PCYT1B,RHOB,S100A4,SPP1	12
Organismal Injury and Abnormalities, Reproductive System Disease	Abnormality of endometrium	3.1e-05				ABCA13,ABLIM3,ADH1A,AKR1C1/AKR1C2,ALOX5,ALPK2,ANO9,AQP9,ARMCX2,B3GALNT1,B4GALNT4,BBS5,CACNA1S,CACNB2,CCDC146,CCDC92,CCND1,CD55,CDC42EP3,CDKL3,CES4A,CFB,CHRDL1,CHRNB2,CLDN4,CLGN,COL19A1,CREBRF,CRP,CX3CL1,CYP2B6,CYP3A5,DCAF4L1,DDX25,DISC1,DLGAP1,DUOX2,EFNA1,ELAVL3,EPB41L3,ETV4,FKBP7,FMN2,FUT1,GALNT5,GBP1,GFAP,GPR3,HAS2,HDAC9,HGF,ICMT,IL2RG,IRX3,ITGA2B,ITGAM,KCNS3,KIF1A,KPNA7,KRAS,L1CAM,LCN2,LDLRAD1…	131
Molecular Transport	Transport of inorganic anion	3.52e-05				ANKH,ANO9,AQP9,BEST1,BEST3,CLCNKA,EDN1,SLC12A3,SLC17A7,SLC20A1,SLC26A4	11
Cell Death and Survival	Opsonization	3.63e-05				APOH,CD55,CRP,LBP,SPON2	5
Endocrine System Disorders, Gastrointestinal Disease, Metabolic Disease, Ophthalmic Disease, Organismal Injury and Abnormalities	Diabetic retinopathy	3.65e-05				CRP,HGF,PRKCB,PTGS2,TNF,VWF	6
Cancer, Endocrine System Disorders, Gastrointestinal Disease, Organismal Injury and Abnormalities	Invasive pancreatic ductal adenocarcinoma	4.33e-05				KRAS,SPP1,TRIM29	3
Cancer, Organismal Injury and Abnormalities, Reproductive System Disease	Endometrial cancer	4.43e-05				ABCA13,ABLIM3,ADH1A,AKR1C1/AKR1C2,ALOX5,ALPK2,AQP9,ARMCX2,B3GALNT1,B4GALNT4,BBS5,CACNA1S,CACNB2,CCDC146,CCDC92,CCND1,CD55,CDC42EP3,CDKL3,CES4A,CFB,CHRDL1,CHRNB2,CLDN4,CLGN,COL19A1,CREBRF,CRP,CX3CL1,CYP2B6,CYP3A5,DCAF4L1,DDX25,DISC1,DLGAP1,DUOX2,EFNA1,ELAVL3,EPB41L3,ETV4,FKBP7,FMN2,FUT1,GALNT5,GBP1,GFAP,GPR3,HAS2,HDAC9,HGF,ICMT,IL2RG,IRX3,ITGA2B,ITGAM,KCNS3,KIF1A,KPNA7,KRAS,L1CAM,LCN2,LDLRAD1,LGAL…	129
Cancer, Organismal Injury and Abnormalities, Reproductive System Disease	Uterine tumor	4.97e-05				ABCA13,ABLIM3,ADH1A,AKR1C1/AKR1C2,ALOX5,ALPK2,AQP9,ARMCX2,ASB5,B3GALNT1,B4GALNT4,BBS5,BIRC5,BSG,CACNA1S,CACNB2,CCDC146,CCDC92,CCND1,CD55,CDC42EP3,CDKL3,CES4A,CFB,CHRDL1,CHRNB2,CLDN4,CLGN,COL19A1,CREBRF,CRP,CX3CL1,CYP2B6,CYP3A5,DCAF4L1,DDX25,DISC1,DLGAP1,DUOX2,EFNA1,ELAVL3,EPB41L3,ETV4,FKBP7,FMN2,FUT1,GALNT5,GBP1,GFAP,GPR3,HAS2,HDAC9,HGF,HIST2H2AC,ICMT,IL2RG,IRX3,ITGA2B,ITGAM,KCNS3,KIF1A,KPNA7,KRA…	143
Cell Morphology, Nervous System Development and Function, Tissue Morphology	Morphology of neurites	5.06e-05				ACSL6,CKMT1A/CKMT1B,COL8A2,CRH,DISC1,DPYSL4,EPB41L3,HGF,IP6K3,KCNJ10,KRAS,L1CAM,LINGO1,MAP1B,PCYT1B,POU3F1,SCN1B,SLC17A7,TNF	19
Drug Metabolism, Endocrine System Development and Function, Lipid Metabolism, Small Molecule Biochemistry, Vitamin and Mineral Metabolism	Metabolism of hydrocortisone	6.33e-05				CRH,CYP3A5,EDN1,HSD11B2,TNF	5
Cardiovascular Disease, Organismal Injury and Abnormalities	Acute coronary event	8.21e-05				CACNA1S,CACNB2,CRP,EDN1,HGF,ITGA2B,KCNH2,PTGER3,PTGER4,PTGS2,REN,TNF,TUBA3C/TUBA3D,VWF	14
Infectious Diseases, Respiratory Disease	Infection of respiratory tract	8.7e-05				ALOX5,CRP,GRIN1,HIST1H2AC,HIST1H2BK,ITGA2B,ITGAM,KRAS,LCN2,PTGS2,S100A9,S100P,TIMP2,TNF	14
Lipid Metabolism, Molecular Transport, Small Molecule Biochemistry	Abnormal quantity of prostaglandin	0.000105				ALOX5,PTGER4,PTGES,PTGIR	4
Cell Cycle	Mitosis of liver cells	0.000105				CCND1,HGF,LRAT,TNF	4
Cardiovascular System Development and Function, Embryonic Development, Organismal Development, Tissue Development, Tissue Morphology	Closure of ductus arteriosus	0.000106				EDN1,PTGER4,PTGS2	3
Amino Acid Metabolism, Molecular Transport, Small Molecule Biochemistry	Import of L-glutamic acid	0.000106				KCNJ10,SLC17A7,SLC1A3	3
Amino Acid Metabolism, Drug Metabolism, Molecular Transport, Small Molecule Biochemistry	Uptake of levothyroxine	0.000106				SLC16A10,SLC16A2,SLC7A5	3
Connective Tissue Disorders, Inflammatory Disease, Inflammatory Response, Organismal Injury and Abnormalities, Skeletal and Muscular Disorders	Ankylosing spondylitis	0.000114				ALOX5,CACNA1S,CACNB2,CRP,PTGS2,S100A9,TNF	7
Cardiovascular Disease	Primary hypertension	0.000122				CACNA1S,CACNB2,CSF2RA,CYP3A5,EDN1,HSD11B2,PTGIR,PTGS2,REN,SLC12A3,TNF	11
Cardiovascular Disease, Organismal Injury and Abnormalities, Skeletal and Muscular Disorders	Myocardial infarction	0.000128				BBC3,CACNA1S,CACNB2,CD55,CRP,EDN1,HGF,ITGA2B,ITGAM,LRP8,PTGER3,PTGER4,PTGS2,REN,TNF,TUBA3C/TUBA3D,VWF	17
Cardiovascular System Development and Function	Morphology of cardiovascular system	0.00013				ANKRD1,ATE1,BIRC5,CACNA1S,CACNB2,CAPNS1,CCND1,CDK6,COL8A2,DRD5,EDN1,EFNA1,EHD3,ETS1,FGF19,GFAP,GPR4,HAS2,HDAC9,HGF,HHEX,HSD11B2,KRAS,L1CAM,LCN2,LIF,MMP7,MSX1,PAPPA2,PDGFRB,PRKCB,PTGER4,PTGES,PTGIR,PTGS2,REN,RGS6,RHOB,RRAD,SEMA3D,SPP1,TIMP2,TNF,TXNIP,VWF	45
Infectious Diseases, Respiratory Disease	Viral respiratory infection	0.000131				CRP,HIST1H2AC,HIST1H2BK,ITGA2B,ITGAM,KRAS,LCN2,S100A9,S100P,TIMP2,TNF	11
Cancer, Organismal Injury and Abnormalities	Abdominal carcinoma	0.000133				ABCA13,ABLIM3,ADAR,ADH1A,AEBP1,AKNA,AKR1B10,AKR1C1/AKR1C2,ALDH3A1,ALOX5,ALPK2,AMZ1,ANO9,APOL1,AQP9,ARMCX2,ARPC1A,ATE1,ATP2B2,ATP8A1,B3GALNT1,B4GALNT4,BBS5,BIRC5,BPGM,BSG,C2CD2,C3orf52,C6orf222,CABP7,CACNA1S,CACNB2,CACNG7,CASP1,CBX6,CCDC146,CCDC85A,CCDC92,CCM2L,CCND1,CCNYL1,CD55,CDC42EP3,CDH16,CDK6,CDKL3,CES4A,CFB,CHRDL1,CHRNB2,CHST2,CLCNKA,CLDN2,CLDN4,CLGN,COL19A1,COL8A2,CREB3L1,CREB5,CREBRF,CRH,…	287
Neurological Disease, Organismal Injury and Abnormalities	Headache	0.000133				ALOX5,CACNA1S,CACNB2,CRP,CYP2B6,DRD5,GRIN1,ITGA2B,KCNH2,PTGS2,SCN1B,TNF,VWF	13
Cancer, Gastrointestinal Disease, Organismal Injury and Abnormalities	Gastroesophageal cancer	0.000143				ABCA13,ALDH3A1,AMZ1,ATP2B2,ATP8A1,B4GALNT4,BIRC5,CACNG7,CASP1,CCM2L,CCND1,CDH16,COL19A1,COL8A2,CSF2RA,DOCK2,EHD3,ELAVL3,EML1,EPB41L3,ETV4,FCRL5,FMN2,FSTL4,FTO,GPRIN1,HAS2,HGF,HOXA6,IRF1,ITGB1,KCNH2,KCNS3,KIAA1024,KIF1A,KRAS,LBP,LIN7A,LINGO1,LOXHD1,MAGEA1,MAGEA10,MAGEA12,MAGEA2/MAGEA2B,MAGEA3/MAGEA6,MAGEA9/MAGEA9B,MED30,MMP7,MYO1F,NEB,NR4A2,PABPC4L,PADI3,PAPPA2,PCDHGA11,PCDHGA12,PCDHGA3,PCDHGA4,PC…	88
Connective Tissue Development and Function, Connective Tissue Disorders, Organismal Injury and Abnormalities, Skeletal and Muscular Disorders, Skeletal and Muscular System Development and Function, Tissue Development, Tissue Morphology	Loss of bone tissue	0.000148				S100A4,SCIN,SPP1,TNF	4
Cardiovascular Disease, Organismal Injury and Abnormalities	Acute coronary syndrome	0.000151				BBC3,CACNA1S,CACNB2,CD55,CHRNB2,CRP,CXCL5,EDN1,HGF,ITGA2B,ITGAM,LRP8,PTGER3,PTGER4,PTGS2,REN,TNF,TUBA3C/TUBA3D,VWF	19
Cancer, Organismal Injury and Abnormalities, Reproductive System Disease	Uterine endometrioid carcinoma	0.000155				ABCA13,ABLIM3,AKR1C1/AKR1C2,ALOX5,ALPK2,AQP9,ARMCX2,B3GALNT1,B4GALNT4,BBS5,CACNA1S,CCDC146,CCDC92,CCND1,CD55,CDC42EP3,CDKL3,CES4A,CHRNB2,CLGN,COL19A1,CREBRF,CRP,CX3CL1,CYP2B6,CYP3A5,DCAF4L1,DDX25,DISC1,DLGAP1,DUOX2,ELAVL3,EPB41L3,FKBP7,FMN2,FUT1,GALNT5,GBP1,GFAP,GPR3,HAS2,HDAC9,HGF,ICMT,IL2RG,IRX3,ITGA2B,ITGAM,KCNS3,KPNA7,KRAS,L1CAM,LDLRAD1,LGALS9C,LOXHD1,MAP1B,MAPK4,MFSD6,MGAT4B,MICALCL,MSX1,MYO…	110
Cardiovascular Disease, Organismal Injury and Abnormalities, Skeletal and Muscular Disorders	Atrial fibrillation	0.000159				ATP1A3,CACNA1S,CACNB2,CDC42EP3,CRP,KCNH2,KRAS,PTGS2,SCN1B,TNF,TUBA3C/TUBA3D,VWF	12
Cardiovascular Disease, Organismal Injury and Abnormalities	Peripheral arterial disease	0.000182				ADAR,ALOX5,BTG2,CASP1,CEMIP,COX7C,LAPTM5,NR4A2,PIK3IP1,PTGER3,PTGER4,PTGIR,PTGS2,RFK,SGK1,SPP1,TUBA3C/TUBA3D	17
Inflammatory Disease	Chronic inflammatory disorder	0.000186				ALOX5,ALPK2,AQP9,ATP8A1,BIRC5,BSG,C3orf52,CACNA1S,CACNB2,CASP1,CDC42EP3,CDK6,CEMIP,CFB,CIPC,CKMT1A/CKMT1B,CRP,CSF2RA,CX3CL1,CXCL5,CYP2B6,CYP3A5,DDX25,DRD5,DUOX2,EDN1,FMN2,GBP2,GFAP,GRIN1,HAVCR2,HGF,HIST1H2AC,IL23A,IL2RG,IP6K3,ITGB6,KRAS,L1CAM,LBP,LCN2,NR4A2,POU3F1,PTGER3,PTGER4,PTGES,PTGS2,REN,RGCC,RGS6,S100A4,S100A9,SPP1,SUMO3,SYT3,TNF,TRABD2B,VNN2,ZCRB1	59
Respiratory Disease	Apnea	0.00019				CACNA1S,CACNB2,DRD5,GPR4,GRIN1,LCN2,PTGER3,PTGS2,SLC12A3,TNF	10
Cell Morphology, Cellular Function and Maintenance, Nervous System Development and Function, Tissue Morphology	Length of neurons	0.00019				ACSL6,CRH,DISC1,DPYSL4,HGF,KRAS,LINGO1,PCYT1B,RHOB,S100A4	10
Cancer, Organismal Injury and Abnormalities, Reproductive System Disease	Endometrioid endometrial adenocarcinoma	0.00019				ABCA13,ABLIM3,AKR1C1/AKR1C2,ALOX5,ALPK2,AQP9,ARMCX2,B3GALNT1,B4GALNT4,BBS5,CACNA1S,CCDC146,CCDC92,CCND1,CD55,CDC42EP3,CDKL3,CES4A,CHRNB2,CLGN,COL19A1,CREBRF,CRP,CX3CL1,CYP2B6,CYP3A5,DCAF4L1,DDX25,DISC1,DLGAP1,DUOX2,ELAVL3,EPB41L3,FKBP7,FMN2,FUT1,GALNT5,GBP1,GFAP,GPR3,HAS2,HDAC9,ICMT,IL2RG,IRX3,ITGA2B,ITGAM,KCNS3,KPNA7,KRAS,L1CAM,LDLRAD1,LGALS9C,LOXHD1,MAP1B,MAPK4,MFSD6,MGAT4B,MICALCL,MSX1,MYO1F,N…	108
Cancer, Organismal Injury and Abnormalities	Squamous-cell carcinoma	0.000201				ABCA13,ABLIM3,ACSL6,AKNA,ALOX12B,ALOX5,ALPK2,ANO9,ARMCX2,ASB5,ATP1A3,BIRC5,BOLA3,BSG,BTG2,C2CD2,CACNA1S,CALHM3,CCDC85A,CCND1,CD55,CDC42EP3,CDK6,CELA3A,CFB,CIPC,CLDN4,COL19A1,CREB3L1,CYP2B6,DCHS2,DDX25,DLGAP1,DNAJC12,DOCK2,DPEP2,DUOX2,DZIP1,E2F5,EPB41L3,FAM163A,FAM86B2/FAM86KP,FCRL5,FGF19,FMN2,GALNT5,GBP2,GJA10,GPR4,GPRIN1,HAS2,HAVCR2,HGF,HIST2H2AC,HOXA6,IL15RA,IRF1,KCNH2,KIAA0040,KLHL30,KLHL4,KRA…	141
Cancer, Endocrine System Disorders, Organismal Injury and Abnormalities, Reproductive System Disease	Stage I serous ovarian adenocarcinoma	0.000204				PTGES,PTGS2,SPP1,WFDC2	4
Cell-To-Cell Signaling and Interaction	Adhesion of bladder cancer cell lines	0.000209				CX3CL1,ITGB1,TNF	3
Molecular Transport	Excretion of nitrate	0.000209				PTGES,REN,TNF	3
Cell-To-Cell Signaling and Interaction, Cellular Growth and Proliferation, Connective Tissue Development and Function	Induction of fibroblasts	0.000209				EDN1,SOX21,TNF	3
Cellular Growth and Proliferation, Hematological System Development and Function	Inhibition of Th17 cells	0.000209				IL27,PTGER4,PTGS2	3
Cellular Movement, Hepatic System Development and Function	Migration of hepatocytes	0.000209				HGF,HHEX,PIK3IP1	3
Lipid Metabolism, Small Molecule Biochemistry	Oxygenation of lipid	0.000209				ALOX12B,ALOX5,PTGS2	3
Cellular Function and Maintenance	Reorganization of cells	0.000209				ITGB1,PTGS2,TNF	3
Cell-To-Cell Signaling and Interaction, Cellular Growth and Proliferation	Stimulation of kidney cells	0.000209				EDN1,HGF,TNF	3
Amino Acid Metabolism, Molecular Transport, Small Molecule Biochemistry	Uptake of L-triiodothyronine	0.000209				SLC16A10,SLC16A2,SLC7A5	3
Cancer, Gastrointestinal Disease, Organismal Injury and Abnormalities	Gastroesophageal adenocarcinoma	0.000212				ABCA13,ALDH3A1,AMZ1,ATP2B2,ATP8A1,B4GALNT4,CACNG7,CCM2L,CCND1,CDH16,COL19A1,COL8A2,CSF2RA,DOCK2,EHD3,ELAVL3,EML1,EPB41L3,FCRL5,FMN2,FSTL4,FTO,GPRIN1,HAS2,HGF,HOXA6,ITGB1,KCNH2,KCNS3,KIAA1024,KIF1A,KRAS,LBP,LIN7A,LINGO1,LOXHD1,MAGEA1,MAGEA10,MAGEA12,MAGEA2/MAGEA2B,MAGEA3/MAGEA6,MAGEA9/MAGEA9B,MED30,MYO1F,NEB,NR4A2,PABPC4L,PADI3,PAPPA2,PCDHGA11,PCDHGA12,PCDHGA3,PCDHGA9,PCDHGB1,PCDHGB3,PDK4,PNPLA5,P…	76
Cancer, Gastrointestinal Disease, Organismal Injury and Abnormalities	Gastro-esophageal carcinoma	0.000214				ABCA13,ALDH3A1,AMZ1,ATP2B2,ATP8A1,B4GALNT4,BIRC5,CACNG7,CASP1,CCM2L,CCND1,CDH16,COL19A1,COL8A2,CSF2RA,DOCK2,EHD3,ELAVL3,EML1,EPB41L3,FCRL5,FMN2,FSTL4,FTO,GPRIN1,HAS2,HGF,HOXA6,IRF1,ITGB1,KCNH2,KCNS3,KIAA1024,KIF1A,KRAS,LBP,LIN7A,LINGO1,LOXHD1,MAGEA1,MAGEA10,MAGEA12,MAGEA2/MAGEA2B,MAGEA3/MAGEA6,MAGEA9/MAGEA9B,MED30,MYO1F,NEB,NR4A2,PABPC4L,PADI3,PAPPA2,PCDHGA11,PCDHGA12,PCDHGA3,PCDHGA4,PCDHGA9,PCDH…	82
Connective Tissue Disorders, Inflammatory Disease, Inflammatory Response, Organismal Injury and Abnormalities, Skeletal and Muscular Disorders	Osteoarthritis	0.000215				ALOX5,CACNA1S,CACNB2,CEMIP,HGF,MMP7,NR4A2,PTGER3,PTGER4,PTGES,PTGS2,SCN1B,SLC1A3,SPP1,TIMP2,TNF,TUBA3C/TUBA3D	17
Cancer, Organismal Injury and Abnormalities, Reproductive System Disease	Uterine carcinoma	0.000227				ABCA13,ABLIM3,AKR1C1/AKR1C2,ALOX5,ALPK2,AQP9,ARMCX2,B3GALNT1,B4GALNT4,BBS5,BIRC5,BSG,CACNA1S,CCDC146,CCDC92,CCND1,CD55,CDC42EP3,CDKL3,CES4A,CHRNB2,CLDN4,CLGN,COL19A1,CREBRF,CRP,CX3CL1,CYP2B6,CYP3A5,DCAF4L1,DDX25,DISC1,DLGAP1,DUOX2,ELAVL3,EPB41L3,FKBP7,FMN2,FUT1,GALNT5,GBP1,GFAP,GPR3,HAS2,HDAC9,HGF,HIST2H2AC,ICMT,IL2RG,IRX3,ITGA2B,ITGAM,KCNS3,KIF1A,KPNA7,KRAS,L1CAM,LDLRAD1,LGALS9C,LOXHD1,LYNX1,MAG…	125
Cancer, Organismal Injury and Abnormalities	Abdominal adenocarcinoma	0.000233				ABCA13,ABLIM3,ADAR,ADH1A,AEBP1,AKNA,AKR1B10,AKR1C1/AKR1C2,ALDH3A1,ALOX5,ALPK2,AMZ1,ANO9,APOL1,AQP9,ARMCX2,ARPC1A,ATE1,ATP2B2,ATP8A1,B3GALNT1,B4GALNT4,BBS5,BIRC5,BPGM,BSG,C2CD2,C3orf52,C6orf222,CABP7,CACNA1S,CACNB2,CACNG7,CASP1,CBX6,CCDC146,CCDC85A,CCDC92,CCM2L,CCND1,CCNYL1,CD55,CDC42EP3,CDH16,CDK6,CDKL3,CES4A,CFB,CHRDL1,CHRNB2,CHST2,CLCNKA,CLDN2,CLDN4,CLGN,COL19A1,COL8A2,CREB3L1,CREB5,CREBRF,CRH,…	280
Cardiovascular Disease, Neurological Disease, Organismal Injury and Abnormalities	Infarction of cerebrum	0.000262				ATP1A3,CACNA1S,CACNB2,DRD5,GRIN1,PTGES,PTGS2,TNF	8
Amino Acid Metabolism, Small Molecule Biochemistry	Accumulation of amino acids	0.000273				SLC16A2,SLC17A7,SLC1A3,TNF	4
Behavior	Hyperactivity	0.000275				CHRNB2,CPLX2,DISC1,DRD5,NR4A2,PPP1R1B	6
Cancer, Organismal Injury and Abnormalities, Reproductive System Disease	HER2 negative hormone receptor negative breast cancer	0.000277				BIRC5,CCND1,CDK6,ETS1,IRF1,L1CAM,LIF,PDGFRB,PTGS2,S100A4,SPP1,TIMP2,TUBA3C/TUBA3D,WFDC2	14
Cancer, Organismal Injury and Abnormalities	Malignant neoplasm of upper aerodigestive tract	0.000282				ABLIM3,ALOX12B,ALOX5,ASB5,ATP1A3,B4GALNT4,BIRC5,BSG,CACNA1S,CCND1,CDK6,CIPC,COL19A1,DCHS2,DOCK2,DUOX2,FCRL5,FMN2,FTO,GALNT5,GBP2,GRIN1,HAS2,HAVCR2,HIST2H2AC,IRF1,KIF1A,KRAS,L1CAM,LBP,LEXM,LGALS7/LGALS7B,LOXHD1,LRP8,LYNX1,MAGEA1,MAGEA10,MAGEA12,MAGEA2/MAGEA2B,MAGEA3/MAGEA6,MAGEA9/MAGEA9B,MAMDC2,MYO1F,PABPC4L,PADI3,PAPPA2,PCDHGA11,PCDHGA3,PCDHGA4,PCDHGB1,PCDHGB7,PLA1A,POM121L2,POU3F1,PPP1R1B,PTGIR,…	70
Cancer, Organismal Injury and Abnormalities	Pelvic cancer	0.000291				ABCA13,ABLIM3,ADAR,ADH1A,AEBP1,AKNA,AKR1C1/AKR1C2,ALDH18A1,ALDH3A1,ALOX5,ALPK2,ANGPTL1,ANKRD1,ANO9,APOH,APOL3,AQP9,ARMCX2,ATP1A3,ATP2B2,ATP8A1,B3GALNT1,B4GALNT4,BBS5,BIRC5,BSG,C1orf21,C3orf52,C6orf222,CACNA1S,CACNB2,CASP1,CCDC146,CCDC85A,CCDC92,CCND1,CD55,CDC42EP3,CDH16,CDKL3,CELF6,CES4A,CFB,CHRDL1,CHRNB2,CHST2,CLCNKA,CLDN4,CLGN,COL19A1,CREB5,CREBRF,CRP,CSF2RA,CSPG5,CX3CL1,CYP2B6,CYP3A5,DCAF4L1,D…	240
Organismal Injury and Abnormalities, Reproductive System Disease	Abortion	0.000294				APOH,ATP1A3,HSD11B2,PTGER3,PTGER4,PTGS2,SGK1	7
Inflammatory Disease, Respiratory Disease	Asthma	0.000299				ALOX5,C3orf52,CHRNB2,CIPC,CRP,GRIN1,HAVCR2,ITGAM,KRAS,LCN2,PTGS2,SCN1B,SPON2,SUMO3,TIGIT,TNF,TUBA3C/TUBA3D	17
Cancer, Organismal Injury and Abnormalities, Reproductive System Disease	Endometrial adenocarcinoma	0.000321				ABCA13,ABLIM3,AKR1C1/AKR1C2,ALOX5,ALPK2,AQP9,ARMCX2,B3GALNT1,B4GALNT4,BBS5,CACNA1S,CCDC146,CCDC92,CCND1,CD55,CDC42EP3,CDKL3,CES4A,CHRNB2,CLGN,COL19A1,CREBRF,CRP,CX3CL1,CYP2B6,CYP3A5,DCAF4L1,DDX25,DISC1,DLGAP1,DUOX2,ELAVL3,EPB41L3,FKBP7,FMN2,FUT1,GALNT5,GBP1,GFAP,GPR3,HAS2,HDAC9,HGF,ICMT,IL2RG,IRX3,ITGA2B,ITGAM,KCNS3,KPNA7,KRAS,L1CAM,LDLRAD1,LGALS9C,LOXHD1,LYNX1,MAP1B,MAPK4,MFSD6,MGAT4B,MICALCL,MS…	111
Cancer, Gastrointestinal Disease, Organismal Injury and Abnormalities	Upper gastrointestinal tract cancer	0.000327				ABCA13,ALDH3A1,AMZ1,ASB5,ATP2B2,ATP8A1,B4GALNT4,BIRC5,BSG,CACNA1S,CACNG7,CASP1,CCM2L,CCND1,CDH16,CDK6,CIPC,COL19A1,COL8A2,CSF2RA,CSPG5,DOCK2,EHD3,ELAVL3,EML1,EPB41L3,ETV4,FCRL5,FCRLA,FMN2,FSTL4,FTO,GBP2,GPRIN1,GRIN1,HAS2,HGF,HIST2H2AC,HOXA6,IRF1,ITGB1,KCNH2,KCNS3,KIAA1024,KIF1A,KRAS,LBP,LGALS7/LGALS7B,LIN7A,LINGO1,LOXHD1,LRP8,MAGEA1,MAGEA10,MAGEA12,MAGEA2/MAGEA2B,MAGEA3/MAGEA6,MAGEA9/MAGEA9B,MED3…	102
Gastrointestinal Disease, Hepatic System Disease, Organismal Injury and Abnormalities	Cirrhosis of liver	0.000356				BSG,CDC42EP3,CRP,CSF2RA,CYP3A5,GBP2,GRIN1,HGF,IL23A,PDGFRB,REN,SEC11A,SPP1,TNF,VWF	15
Gastrointestinal Disease, Inflammatory Disease, Inflammatory Response, Organismal Injury and Abnormalities	Active ulcerative colitis	0.000358				ALOX5,DRD5,PTGS2,TNF	4
Organismal Injury and Abnormalities	Formation of scar tissue	0.000358				GFAP,PTGS2,SPP1,TXNIP	4
Cancer, Cellular Development, Gastrointestinal Disease, Organismal Injury and Abnormalities	Epithelial-mesenchymal transition of digestive organ tumor	0.00036				KRAS,TNF,TRIM29	3
Cell Death and Survival, Cell Morphology, Immunological Disease, Lymphoid Tissue Structure and Development	Loss of natural killer cells	0.00036				CASP1,IL2RG,TNFRSF9	3
Cancer, Organismal Injury and Abnormalities, Reproductive System Disease	Female genital tract cancer	0.000368				ABCA13,ABLIM3,ADH1A,AEBP1,AKNA,AKR1C1/AKR1C2,ALDH3A1,ALOX5,ALPK2,APOH,AQP9,ARMCX2,ATP8A1,B3GALNT1,B4GALNT4,BBS5,BIRC5,BSG,CACNA1S,CACNB2,CCDC146,CCDC92,CCND1,CD55,CDC42EP3,CDKL3,CES4A,CFB,CHRDL1,CHRNB2,CLDN4,CLGN,COL19A1,CREB5,CREBRF,CRP,CX3CL1,CYP2B6,CYP3A5,DCAF4L1,DDX25,DISC1,DLGAP1,DUOX2,EFNA1,ELAVL3,EPB41L3,ETV4,FKBP7,FMN2,FUT1,GALNT5,GBP1,GBP2,GFAP,GINS1,GPR3,GPR4,HAS2,HDAC9,HGF,HIST2H2AC,IC…	164
Digestive System Development and Function, Gastrointestinal Disease, Hepatic System Development and Function, Hepatic System Disease, Organ Morphology, Organismal Development, Organismal Injury and Abnormalities	Abnormal morphology of liver	0.000378				ADAR,AEBP1,BSG,G6PC,HGF,HHEX,ICMT,KRAS,LIF,PTGS2,RBP1,SLC20A1,SPP1,SSTR2,TCL1A,TNF,TNFRSF9	17
Organismal Injury and Abnormalities, Reproductive System Disease	Disorder of menstruation	0.000411				ALOX5,CRP,PCSK1,PTGS2,VWF	5
Cancer, Endocrine System Disorders, Organismal Injury and Abnormalities, Reproductive System Disease	Early stage ovarian adenocarcinoma	0.000411				PTGES,PTGS2,SPP1,TUBA3C/TUBA3D,WFDC2	5
Infectious Diseases, Inflammatory Disease	Systemic inflammatory response syndrome	0.000411				CASP1,CD55,CRP,TNF,VWF	5
Cancer, Organismal Injury and Abnormalities, Reproductive System Disease	Female genital tract adenocarcinoma	0.000421				ABCA13,ABLIM3,ADH1A,AEBP1,AKNA,AKR1C1/AKR1C2,ALOX5,ALPK2,AQP9,ARMCX2,ATP8A1,B3GALNT1,B4GALNT4,BBS5,CACNA1S,CACNB2,CCDC146,CCDC92,CCND1,CD55,CDC42EP3,CDKL3,CES4A,CFB,CHRDL1,CHRNB2,CLDN4,CLGN,COL19A1,CREB5,CREBRF,CRP,CX3CL1,CYP2B6,CYP3A5,DCAF4L1,DDX25,DISC1,DLGAP1,DUOX2,EFNA1,ELAVL3,EPB41L3,ETV4,FKBP7,FMN2,FUT1,GALNT5,GBP1,GBP2,GFAP,GINS1,GPR3,GPR4,HAS2,HDAC9,HGF,ICMT,IL2RG,IRX3,ITGA2B,ITGAM,KCNS3,…	143
Nervous System Development and Function, Tissue Morphology	Morphology of nervous tissue	0.000422				ACSL6,ATP2B2,CHRNB2,CKMT1A/CKMT1B,COL8A2,CRH,DISC1,DMRTA2,DPYSL4,EPB41L3,GFAP,GRIN1,HGF,IL34,IP6K3,ITGB1,KCNJ10,KRAS,L1CAM,LINGO1,LRP8,MAP1B,NR4A2,PACSIN1,PCYT1B,POU3F1,PRKAA1,RHOB,S100A4,SCN1B,SLC17A7,SLC1A3,SLC26A4,SLITRK5,TNF,VANGL2	36
Auditory and Vestibular System Development and Function, Nervous System Development and Function	Hearing	0.000432				ATP2B2,BIRC5,CEMIP,CHRNB2,CKMT1A/CKMT1B,GJC3,KCNJ10,KCNQ4,LOXHD1,PRKAA1,SLC1A3,SLC26A4,TUB	13
Organismal Injury and Abnormalities, Renal and Urological Disease	Acute renal failure	0.000444				CASP1,DRD5,EDN1,ITGAM,LCN2,SPP1,SSTR2,TNF	8
Cell Morphology	Morphology of cellular protrusions	0.000456				ACSL6,CKMT1A/CKMT1B,COL8A2,CRH,DISC1,DPYSL4,EPB41L3,FTO,HGF,IP6K3,KCNJ10,KRAS,L1CAM,LINGO1,MAP1B,PCYT1B,POU3F1,SCN1B,SLC17A7,TNF	20
Gastrointestinal Disease, Organismal Injury and Abnormalities	Aberrant crypt foci	0.00046				KRAS,PRKCB,PTGER4,PTGES	4
Cancer, Cellular Movement, Connective Tissue Disorders, Organismal Injury and Abnormalities	Invasion of fibroblasts	0.00046				CCND1,HAS2,TIMP2,TNF	4
Cancer, Organismal Injury and Abnormalities	HER2 negative cancer	0.000461				BIRC5,CCND1,CDK6,ETS1,HGF,IRF1,L1CAM,LIF,PDGFRB,PTGS2,S100A4,SPP1,TIMP2,TUBA3C/TUBA3D,WFDC2	15
Infectious Diseases, Inflammatory Disease, Organismal Injury and Abnormalities, Respiratory Disease	Severe acute respiratory syndrome	0.000466				HIST1H2AC,HIST1H2BK,ITGA2B,ITGAM,KRAS,LCN2,S100A9,S100P,TIMP2,TNF	10
Cancer, Organismal Injury and Abnormalities	HER2 negative solid tumor	0.000481				BIRC5,CCND1,CDK6,ETS1,HGF,IRF1,L1CAM,LIF,PDGFRB,PTGS2,S100A4,SPP1,TIMP2,TUBA3C/TUBA3D,WFDC2	15
Gastrointestinal Disease, Hepatic System Disease, Organismal Injury and Abnormalities	Hepatocellular dysplasia	0.000484				CDC42EP3,CIPC,GBP2,KRAS,SUMO3	5
Cancer, Gastrointestinal Disease, Organismal Injury and Abnormalities, Tumor Morphology	Progression of digestive organ tumor	0.000484				CDK6,HGF,KRAS,PTGS2,SPP1	5
Cancer, Endocrine System Disorders, Organismal Injury and Abnormalities, Reproductive System Disease	Stage I ovarian carcinoma	0.000484				PTGES,PTGS2,SPP1,TUBA3C/TUBA3D,WFDC2	5
Cancer, Gastrointestinal Disease, Organismal Injury and Abnormalities	Upper gastrointestinal carcinoma	0.00049				ABCA13,ALDH3A1,AMZ1,ASB5,ATP2B2,ATP8A1,B4GALNT4,BIRC5,CACNG7,CASP1,CCM2L,CCND1,CDH16,CIPC,COL19A1,COL8A2,CSF2RA,DOCK2,EHD3,ELAVL3,EML1,EPB41L3,FCRL5,FMN2,FSTL4,FTO,GBP2,GPRIN1,HAS2,HGF,HOXA6,IRF1,ITGB1,KCNH2,KCNS3,KIAA1024,KIF1A,KRAS,LBP,LIN7A,LINGO1,LOXHD1,MAGEA1,MAGEA10,MAGEA12,MAGEA2/MAGEA2B,MAGEA3/MAGEA6,MAGEA9/MAGEA9B,MED30,MYO1F,NEB,NR4A2,PABPC4L,PADI3,PAPPA2,PCDHGA11,PCDHGA12,PCDHGA3,PCDHG…	85
Auditory Disease, Auditory and Vestibular System Development and Function, Organ Morphology, Organismal Development, Organismal Injury and Abnormalities	Abnormal morphology of distended Reissner's membrane	0.000495				KCNJ10,SLC26A4	2
Cell Morphology, Skeletal and Muscular System Development and Function	Contraction of vascular smooth muscle cells	0.000495				EDN1,PTGS2	2
Cardiovascular Disease, Cellular Compromise, Organismal Injury and Abnormalities	Damage of vascular endothelial cells	0.000495				CRP,TNF	2
Cellular Compromise, Inflammatory Response	Degranulation of peripheral blood neutrophils	0.000495				ITGAM,TNF	2
Organismal Injury and Abnormalities, Renal and Urological Disease	Delay in renal and urological disorder	0.000495				CFB,CRP	2
Cell Morphology, Cell-To-Cell Signaling and Interaction, Cellular Function and Maintenance, Nervous System Development and Function	Depolarization of astrocytes	0.000495				KCNJ10,TNF	2
Cellular Compromise, Organismal Injury and Abnormalities, Tissue Morphology	Destruction of epithelial cells	0.000495				CD55,TNF	2
Lipid Metabolism, Small Molecule Biochemistry, Vitamin and Mineral Metabolism	Esterification of retinol	0.000495				LIF,LRAT	2
Cell Cycle	G2/M phase transition of pituitary cancer cell lines	0.000495				CRH,LIF	2
Cancer, Gastrointestinal Disease, Organismal Injury and Abnormalities	Hyperplasia of mammalian glandular stomach	0.000495				PTGES,PTGS2	2
Small Molecule Biochemistry	Inactivation of androgen	0.000495				AKR1C1/AKR1C2,UGT2B17	2
Digestive System Development and Function, Organ Morphology, Organismal Development	Mass of colon	0.000495				TNF,TNFRSF9	2
Tissue Development	Regulation of mucosal barrier	0.000495				CLDN4,CRH	2
Cell Cycle	Sub-G1 phase of mesangial cells	0.000495				PTGS2,TNF	2
Amino Acid Metabolism, Drug Metabolism, Molecular Transport, Small Molecule Biochemistry	Transport of L-dopa	0.000495				SLC16A10,SLC7A5	2
Cancer, Organismal Injury and Abnormalities	Head and neck squamous cell carcinoma	0.000498				ABCA13,ABLIM3,ACSL6,AKNA,ALOX12B,ALOX5,ANO9,ARMCX2,ASB5,ATP1A3,BIRC5,BSG,CALHM3,CCDC85A,CCND1,CELA3A,CFB,CIPC,COL19A1,DCHS2,DOCK2,DPEP2,DUOX2,FAM163A,FAM86B2/FAM86KP,FCRL5,FGF19,FMN2,GALNT5,GBP2,GPR4,HAS2,HAVCR2,HGF,IL15RA,KCNH2,KIAA0040,KLHL30,KLHL4,KRAS,L1CAM,LEXM,LGALS9C,LVRN,LYNX1,MAGEA12,MAMDC2,MFN1,MICALCL,PABPC4L,PADI3,PAPPA2,PCDHGB3,PCDHGB7,PLA1A,PLA2G4C,POM121L2,PPP1R1B,PTGER3,PTGS2,RGS6…	78
Organismal Functions, Organismal Injury and Abnormalities	Healing of lesion	0.000508				AEBP1,ANKRD1,CASP1,CCM2L,CRP,CX3CL1,DRD5,HGF,MMP7,MT2A,PTGS2,RASSF5,SPP1,VANGL2	14
Cardiovascular Disease, Organismal Injury and Abnormalities	Abdominal aortic aneurysm	0.000522				MMP7,PTGER4,PTGES,PTGS2,TIMP2,VWF	6
Connective Tissue Disorders, Organismal Injury and Abnormalities, Skeletal and Muscular Disorders	Non-traumatic arthropathy	0.000525				ALOX5,ALPK2,AQP9,ATP8A1,BIRC5,CACNA1S,CACNB2,CASP1,CDK6,CEMIP,CFB,CRP,CX3CL1,CXCL5,CYP2B6,DDX25,FMN2,GBP2,GFAP,HAVCR2,HGF,HIST1H2AC,IP6K3,KRAS,L1CAM,LBP,MMP7,NR4A2,PTGER3,PTGER4,PTGES,PTGS2,REN,RGCC,RGS6,S100A9,SCN1B,SLC1A3,SLC22A8,SPP1,SUMO3,SYT3,TIMP2,TNF,TUBA3C/TUBA3D,ZCRB1	46
Cancer, Organismal Injury and Abnormalities, Reproductive System Disease	Female genital tract serous carcinoma	0.000537				ADH1A,AEBP1,CACNB2,CFB,CHRDL1,CLDN4,EFNA1,ETV4,GINS1,HGF,KRAS,L1CAM,LCN2,LRP8,PDK4,PDZK1IP1,PTGER3,PTGES,PTGS2,RGCC,SLC7A5,SPP1,TUBA3C/TUBA3D,TXNIP,WFDC2	25
Cardiovascular Disease, Organismal Injury and Abnormalities, Respiratory Disease	Pulmonary hypertensive arterial disease	0.000542				BIRC5,CSF2RA,EDN1,PDGFRB,PTGIR,SCN1B,TNF	7
Cardiovascular Disease, Organismal Injury and Abnormalities	Intermediate disease stage peripheral arterial disease	0.00055				ADAR,ALOX5,BTG2,CEMIP,COX7C,LAPTM5,NR4A2,PIK3IP1,PTGER4,RFK,SGK1,SPP1	12
Cell Morphology, Nervous System Development and Function, Tissue Morphology	Morphology of neurons	0.000556				ACSL6,ATP2B2,CHRNB2,CKMT1A/CKMT1B,COL8A2,CRH,DISC1,DPYSL4,EPB41L3,GFAP,GRIN1,HGF,IL34,IP6K3,ITGB1,KCNJ10,KRAS,L1CAM,LINGO1,LRP8,MAP1B,NR4A2,PACSIN1,PCYT1B,POU3F1,PRKAA1,RHOB,S100A4,SCN1B,SLC17A7,SLC1A3,SLC26A4,SLITRK5,TNF,VANGL2	35
Cancer, Endocrine System Disorders, Organismal Injury and Abnormalities, Reproductive System Disease	Stage II-IV serous ovarian adenocarcinoma	0.000566				PTGES,PTGS2,SPP1,TUBA3C/TUBA3D,WFDC2	5
Gastrointestinal Disease, Inflammatory Disease, Inflammatory Response, Organismal Injury and Abnormalities	Acute colitis	0.000566				CASP1,HGF,TNF	3
Cellular Movement	Chemotaxis of sarcoma cell lines	0.000566				ETV4,HGF,LIF	3
Connective Tissue Development and Function, Skeletal and Muscular System Development and Function	Strength of vertebrae	0.000566				HSD11B2,TNF,WNT16	3
Cancer, Organismal Injury and Abnormalities, Tumor Morphology	Invasion of carcinoma	0.000568				BSG,HGF,ITGB1,KCNH2,KRAS,PTGS2,SPP1,TIMP2	8
Hematological System Development and Function, Tissue Development	Homeostasis of blood	0.000615				APOH,G6PC,ITGAM,LBP,PDK4,REN,SLC14A1,TXNIP	8
Dermatological Diseases and Conditions, Organismal Injury and Abnormalities	Psoriasis	0.000628				ADAR,ALOX12B,APOL1,APOL6,AQP9,ARPC1A,CCND1,CKMT1A/CKMT1B,CRH,CRP,CX3CL1,CXCL5,CYP3A5,GBP1,GBP2,HGF,IL23A,KRT17,LCN2,NR4A2,PDGFRB,PDZK1IP1,PRKCB,PTGS2,S100A9,S100P,SGK1,TIMP2,TNF,TXNIP,VNN3,VWF	32
Cardiovascular Disease, Organismal Injury and Abnormalities, Skeletal and Muscular Disorders	Acute myocardial infarction	0.000637				CRP,EDN1,HGF,ITGA2B,PTGER3,PTGER4,REN,TNF,TUBA3C/TUBA3D,VWF	10
Tissue Development	Homeostasis of tissue	0.000637				APOH,G6PC,ITGAM,ITGB1,LBP,PDGFRB,PDK4,REN,SLC14A1,TXNIP	10
Cancer, Organismal Injury and Abnormalities	Primary solid tumor	0.000665				BIRC5,CDK6,CLDN4,CSF2RA,EBI3,GFAP,HGF,KRAS,LCN2,LINGO1,MMP7,MSX1,PDGFRB,PPP1R1B,PPP2R2C,PTGER4,PTGS2,S100P,SPP1,SSTR2,TNF,TNFRSF9,TUBA3C/TUBA3D,WFDC2	24
Nutritional Disease	Severe obesity	0.000666				CEP19,CHRNB2,FTO,GRIN1,PCSK1,PTGS2,SCN1B,SPP1	8
Connective Tissue Disorders, Inflammatory Disease, Organismal Injury and Abnormalities, Skeletal and Muscular Disorders	Spondylitis	0.000676				ALOX5,CACNA1S,CACNB2,CRP,PTGS2,RENBP,S100A9,SCN1B,SLC1A3,TNF	10
Cardiovascular Disease, Organismal Injury and Abnormalities	Calcification of aortic valve	0.000723				SLC20A1,SPP1,TIMP2,TNF	4
Cancer, Gastrointestinal Disease, Organismal Injury and Abnormalities	Development of intestinal adenoma	0.000723				CCND1,KRAS,MMP7,PRKCB	4
Auditory Disease, Neurological Disease	Syndromic sensorineural hearing loss	0.000723				ATP1A3,CLCNKA,KCNJ10,SLC26A4	4
Cancer, Endocrine System Disorders, Organismal Injury and Abnormalities, Reproductive System Disease	Stage II-IV ovarian carcinoma	0.000737				PTGES,PTGS2,SPP1,TNF,TUBA3C/TUBA3D,WFDC2	6
Cancer, Organismal Injury and Abnormalities, Reproductive System Disease	Genital tract cancer	0.000748				ABCA13,ABLIM3,ADAR,ADH1A,AEBP1,AKNA,AKR1C1/AKR1C2,ALDH18A1,ALDH3A1,ALOX5,ALPK2,ANGPTL1,ANKRD1,ANO9,APOH,APOL3,AQP9,ARMCX2,ATP1A3,ATP2B2,ATP8A1,B3GALNT1,B4GALNT4,BBS5,BIRC5,BSG,C1orf21,C3orf52,C6orf222,CACNA1S,CACNB2,CASP1,CCDC146,CCDC85A,CCDC92,CCND1,CD55,CDC42EP3,CDH16,CDKL3,CELF6,CES4A,CFB,CHRDL1,CHRNB2,CHST2,CLDN4,CLGN,COL19A1,CREB5,CREBRF,CRP,CSF2RA,CX3CL1,CYP2B6,CYP3A5,DCAF4L1,DCHS2,DDX25,DI…	230
Neurological Disease	Amyotrophic lateral sclerosis	0.000766				CASP1,CDC42EP3,DRD5,FMN2,GFAP,GRIN1,KCNH2,KIAA0040,OPTN,PLA2G4C,PTGS2,RHOB,RRAD,S100A4,SCN1B,SLC1A3	16
Cancer, Organismal Injury and Abnormalities, Reproductive System Disease	Endometrial carcinoma	0.000788				ABCA13,ABLIM3,AKR1C1/AKR1C2,ALOX5,ALPK2,AQP9,ARMCX2,B3GALNT1,B4GALNT4,BBS5,CACNA1S,CCDC146,CCDC92,CCND1,CD55,CDC42EP3,CDKL3,CES4A,CHRNB2,CLGN,COL19A1,CREBRF,CRP,CX3CL1,CYP2B6,CYP3A5,DCAF4L1,DDX25,DISC1,DLGAP1,DUOX2,ELAVL3,EPB41L3,FKBP7,FMN2,FUT1,GALNT5,GBP1,GFAP,GPR3,HAS2,HDAC9,HGF,ICMT,IL2RG,IRX3,ITGA2B,ITGAM,KCNS3,KIF1A,KPNA7,KRAS,L1CAM,LDLRAD1,LGALS9C,LOXHD1,LYNX1,MAP1B,MAPK4,MFN1,MFSD6,MGAT4B…	115
Cancer, Organismal Injury and Abnormalities, Reproductive System Disease	Tumorigenesis of reproductive tract	0.00081				ABCA13,ABLIM3,ADH1A,AEBP1,AKNA,AKR1C1/AKR1C2,ALDH3A1,ALOX5,ALPK2,APOH,AQP9,ARMCX2,ASB5,ATP8A1,B3GALNT1,B4GALNT4,BBS5,BIRC5,BSG,CACNA1S,CACNB2,CCDC146,CCDC92,CCND1,CD55,CDC42EP3,CDKL3,CES4A,CFB,CHRDL1,CHRNB2,CLDN4,CLGN,COL19A1,CREB5,CREBRF,CRP,CX3CL1,CYP2B6,CYP3A5,DCAF4L1,DDX25,DISC1,DLGAP1,DUOX2,EFNA1,ELAVL3,EPB41L3,ETV4,FKBP7,FMN2,FUT1,GALNT5,GBP1,GBP2,GFAP,GINS1,GPR3,GPR4,HAS2,HDAC9,HGF,HIST2H2…	167
Cardiovascular Disease, Cardiovascular System Development and Function, Organ Morphology, Organismal Development	Mass of heart	0.000812				DRD5,EDN1,HDAC9,HSD11B2,LCN2,PAPPA2,PTGS2,RGS6,RRAD,SPP1,TNF	11
Cancer, Gastrointestinal Disease, Organismal Injury and Abnormalities	Esophageal adenocarcinoma	0.00082				B4GALNT4,CCND1,COL19A1,DOCK2,FMN2,FTO,KRAS,LBP,MAGEA1,MAGEA10,MAGEA12,MAGEA2/MAGEA2B,MAGEA3/MAGEA6,MAGEA9/MAGEA9B,MYO1F,PABPC4L,PADI3,PCDHGA11,PCDHGA3,PCDHGB1,POU3F1,PTGIR,SLC16A10,SPP1,TMEM132B,TUBA3C/TUBA3D	26
Cardiovascular System Development and Function, Organ Morphology, Organismal Development	Morphology of heart ventricle	0.00083				BIRC5,CACNA1S,CACNB2,CCND1,CDK6,EDN1,EFNA1,FGF19,HAS2,HDAC9,HHEX,KRAS,PRKCB,PTGER4,PTGIR,PTGS2,REN,SEMA3D,TNF,TXNIP	20
Carbohydrate Metabolism, Lipid Metabolism, Small Molecule Biochemistry	Binding of phosphatidylserine	0.000836				APOH,LBP,PACSIN1	3
Cardiovascular Disease, Organismal Injury and Abnormalities	Calcific aortic valve stenosis	0.000836				SPP1,TIMP2,TNF	3
Lipid Metabolism, Small Molecule Biochemistry	Conversion of prostaglandin h2	0.000836				CYP2B6,PTGES,PTGS2	3
Cell Signaling, Small Molecule Biochemistry	Generation of nitrite	0.000836				ALOX5,ITGB1,TNF	3
Dermatological Diseases and Conditions, Neurological Disease, Organismal Injury and Abnormalities, Skeletal and Muscular Disorders	Hyperalgesia of paw	0.000836				GRIN1,PTGS2,TNF	3
Cell Cycle, Hepatic System Development and Function	Mitosis of hepatocytes	0.000836				CCND1,HGF,TNF	3
Endocrine System Disorders, Organismal Injury and Abnormalities	Thyroid dyshormonogenesis	0.000836				DUOX2,KCNJ10,SLC26A4	3
Cancer, Organismal Injury and Abnormalities, Reproductive System Disease	Female genital neoplasm	0.000849				ABCA13,ABLIM3,ADH1A,AEBP1,AKNA,AKR1C1/AKR1C2,ALDH3A1,ALOX5,ALPK2,APOH,AQP9,ARMCX2,ASB5,ATP8A1,B3GALNT1,B4GALNT4,BBS5,BIRC5,BSG,CACNA1S,CACNB2,CCDC146,CCDC92,CCND1,CD55,CDC42EP3,CDKL3,CES4A,CFB,CHRDL1,CHRNB2,CLDN4,CLGN,COL19A1,CREB5,CREBRF,CRP,CX3CL1,CYP2B6,CYP3A5,DCAF4L1,DDX25,DISC1,DLGAP1,DUOX2,EFNA1,ELAVL3,EPB41L3,ETV4,FKBP7,FMN2,FUT1,GALNT5,GBP1,GBP2,GFAP,GINS1,GPR3,GPR4,HAS2,HDAC9,HGF,HIST2H2…	167
Cardiovascular Disease, Organismal Injury and Abnormalities	Coronary disease	0.00087				APOC3,CACNA1S,CACNB2,CD55,CHRNB2,CRP,EDN1,FMN2,HGF,ITGA2B,ITGAM,KCNH2,LRP8,PTGER3,PTGER4,PTGIR,PTGS2,REN,SCN1B,SLC12A3,TNF,TUBA3C/TUBA3D,VWF	23
Connective Tissue Development and Function, Tissue Morphology	Mass of brown adipose tissue	0.000888				CRH,FGF19,LCN2,TNF	4
Cancer, Organismal Injury and Abnormalities	Urogenital cancer	0.000895				ABCA13,ABLIM3,ADAR,ADH1A,AEBP1,AKNA,AKR1C1/AKR1C2,ALDH18A1,ALDH3A1,ALOX5,ALPK2,ANGPTL1,ANKRD1,ANO9,APOH,APOL3,AQP9,ARMCX2,ATP1A3,ATP2B2,ATP8A1,B3GALNT1,B4GALNT4,BBS5,BIRC5,BPGM,BSG,BTG2,C1orf21,C3orf52,C6orf222,CACNA1S,CACNB2,CASP1,CCDC146,CCDC85A,CCDC92,CCND1,CD55,CDC42EP3,CDH16,CDKL3,CELF6,CES4A,CFB,CHRDL1,CHRNB2,CHST2,CLDN4,CLGN,COL19A1,CREB5,CREBRF,CRP,CSF2RA,CSPG5,CX3CL1,CYP2B6,CYP3A5,DCAF4L…	245
Cell-To-Cell Signaling and Interaction, Cellular Assembly and Organization, Cellular Function and Maintenance	Organization of cell-cell contacts	0.0009				ATP2B2,KRAS,L1CAM,MMP7,PCDHGC3,PCDHGC4,PCDHGC5,TNF	8
Endocrine System Disorders, Gastrointestinal Disease, Metabolic Disease, Organismal Injury and Abnormalities, Renal and Urological Disease	Diabetic nephropathy	0.000907				AQP5,CACNA1S,CACNB2,CCND1,MT1G,MT2A,PTGER3,PTGER4,PTGS2,REN,SLC12A3,SPP1,WNT16	13
Organismal Functions, Organismal Injury and Abnormalities, Tissue Morphology	Healing of wound	0.000907				AEBP1,ANKRD1,CCM2L,CRP,CX3CL1,DRD5,HGF,MMP7,MT2A,PTGS2,RASSF5,SPP1,VANGL2	13
Inflammatory Disease	Severe inflammatory disorder	0.000907				CSF2RA,DRD5,HIST1H2AC,HIST1H2BK,ITGA2B,ITGAM,KRAS,LCN2,PTGS2,S100A9,S100P,TIMP2,TNF	13
Psychological Disorders	Depressive disorder	0.00093				ATP1A3,BTG2,CACNA1S,CACNB2,CHRNB2,CRH,CRP,DRD5,GFAP,GRIN1,KCNH2,KRT17,PTGS2,SCN1B,SGK1,SLC1A3,SLC30A3,TNF,VWF	19
Cancer, Neurological Disease, Organismal Injury and Abnormalities	Development of primitive neuroectodermal tumor	0.000949				BIRC5,BTG2,CCND1,CDK6,CSF2RA,EBI3,IL2RG,KCNH2,KRAS,LGALS7/LGALS7B,TUBA3C/TUBA3D	11
Neurological Disease, Organismal Injury and Abnormalities	Migraines	0.000949				ALOX5,CACNA1S,CACNB2,CRP,DRD5,GRIN1,ITGA2B,PTGS2,SCN1B,TNF,VWF	11
Cancer, Hematological Disease, Immunological Disease, Organismal Injury and Abnormalities	B-cell neoplasm	0.000955				ABCA13,ACSL6,ALOX12B,ALOX5,ANKH,ATP2B2,BBC3,BIRC5,BTG2,CCND1,CDC42EP3,CDK6,CHRNB2,COL8A2,CRP,CSF2RA,DCHS2,DOCK2,ETS1,FMN2,GBP2,GFAP,GPRIN1,GRIN1,HDAC9,HGF,HIST1H2BK,IL2RG,KCNH2,KCNRG,KLRC3,KRAS,L1CAM,LAPTM5,LGALS7/LGALS7B,LYNX1,MFN1,MICALCL,MYO1G,NEB,PADI3,PCDHGA9,PDGFRB,POU3F1,PRKAA1,PRKCB,PTGER4,PTGS2,RASSF5,SEMA3D,SGK1,SLC17A7,SPP1,STS,SYT3,TCL1A,TIGIT,TIMP2,TNF,TNFRSF9,TUBA3C/TUBA3D	61
Cellular Function and Maintenance	Function of antigen presenting cells	0.000988				CRH,HGF,IL23A,IL27,IL2RG,IRF1,ITGAM,MMP7,NCEH1,PTGER4,PTGS2,RASSF5,SPP1,TIGIT,TNF,UNC5B	16
Cancer, Endocrine System Disorders, Organismal Injury and Abnormalities, Reproductive System Disease	Stage 3 ovarian carcinoma	0.00101				PTGS2,SPP1,TNF,TUBA3C/TUBA3D,WFDC2	5
Cancer, Hematological Disease, Immunological Disease, Organismal Injury and Abnormalities	B cell cancer	0.00102				ABCA13,ACSL6,ALOX5,ATP2B2,BBC3,BTG2,CCND1,CDC42EP3,CDK6,CHRNB2,COL8A2,DCHS2,DOCK2,ETS1,FMN2,GBP2,GFAP,GPRIN1,HDAC9,HGF,HIST1H2BK,IL2RG,KCNRG,KLRC3,KRAS,L1CAM,LAPTM5,LGALS7/LGALS7B,LYNX1,MFN1,MICALCL,MYO1G,NEB,PADI3,PCDHGA9,PDGFRB,PRKCB,PTGER4,PTGS2,RASSF5,SGK1,SLC17A7,SPP1,SYT3,TCL1A,TIMP2,TNF,TNFRSF9,TUBA3C/TUBA3D	49
Endocrine System Disorders, Gastrointestinal Disease, Metabolic Disease, Organismal Injury and Abnormalities	Experimentally-induced diabetes	0.00103				BTG2,GBP2,GFAP,IRF1,LCN2,PRKCB,RHOB,SCN1B,SPP1	9
Digestive System Development and Function, Hepatic System Development and Function, Organ Morphology, Organismal Development	Morphology of liver	0.00104				ADAR,AEBP1,BSG,CCND1,G6PC,HGF,HHEX,ICMT,KRAS,LCN2,LIF,PAPPA2,PTGER3,PTGS2,RBP1,SLC20A1,SPP1,SSTR2,TCL1A,TNF,TNFRSF9	21
